# Supplementary material for: Signalome-wide assessment of host cell response to hepatitis C virus
Source: Nat Commun. 2017 May 8;8:15158. doi: 10.1038/ncomms15158 (PMC5424167; doi:10.1038/ncomms15158)
Supplement: Supplementary Data 1 — Antibody microarray data, 6 hours post transfection [file ncomms15158-s2.xls]

## Sheet: Full Analysis
KinexTM Antibody Microarray Data Report for Order 3167
SAMPLE DETAILS
Sample IDs:		Control ID: 6 hr C (Kinexus ID 17791) Treated ID: 6 hr T (Kinexus ID 17792)
Array Barcode:		K011402078
Date of Report:		2014-09-10
						Globally Normalized Median				Globally Normalized Median
						583.873				626.822
Serial No.	Antibody Codes	Target Protein Name	Phospho Site (Human)	Full Target Protein Name	Flag-6 hr C	Globally Normalized - 6 hr C	%Error Range 6 hr C	Log2 (Intensity Corrected) - 6 hr C	Flag-6 hr T	Globally Normalized - 6 hr T	%Error Range 6 hr T	Log2 (Intensity Corrected) - 6 hr T	%CFC (6 hr T from 6 hr C)	Z-score (6 hr C)	Z-score (6 hr T)	Z-score Difference (6 hr T-6 hr C)	Z-ratio (6 hr T, 6 hr C)	Block	Row	Column	Refseq	Uniprot Link
1	NN001	14-3-3 z	Pan-specific	14-3-3 protein zeta (cross-reacts with other isoforms)	0, 0	63.7367	50.1689	5.78136	0, 0	46.8553	22.2408	5.73547	-26.4861	-1.55095	-1.96524	-0.414285	-1.17129	1	7	1	NP_003397	P63104
2	NN166	4E-BP1	Pan-specific	Eukaryotic translation initiation factor 4E binding protein 1 (PHAS1)	0, 0	4000.71	10.6473	11.7533	0, 0	3382.58	0.541548	11.9092	-15.4506	1.58512	1.45361	-0.131514	-0.371824	1	8	1	NP_004086	Q13541
3	PN001	4E-BP1	S65	Eukaryotic translation initiation factor 4E binding protein 1 (PHAS1)	0, 0	203.491	13.1941	7.45613	0, 0	348.976	42.2451	8.63231	71.4948	-0.67148	-0.361052	0.310428	0.877661	1	9	1	NP_004086	Q13541
4	PN114	4E-BP1	T45	Eukaryotic translation initiation factor 4E binding protein 1 (PHAS1)	0, 0	602.114	32.5398	9.0212	0, 0	492.671	29.0024	9.12981	-18.1765	0.150389	-0.0855532	-0.235942	-0.66707	1	10	1	NP_004086	Q13541
5	PN128	4E-BP1	T70	Eukaryotic translation initiation factor 4E binding protein 1 (PHAS1)	0, 0	244.877	187.464	7.72322	0, 0	126.803	14.4493	7.17178	-48.2176	-0.53122	-1.16985	-0.638633	-1.80558	1	6	2	NP_004086	Q13541
6	NK001	Abl	Pan-specific	Abelson proto-oncogene-encoded protein-tyrosine kinase	0, 0	185.989	52.8567	7.32638	0, 0	109.472	18.442	6.95975	-41.1404	-0.739615	-1.28727	-0.547654	-1.54836	1	7	2	NP_005148	P00519
7	PN002	AcCoA carboxylase	S80	Acetyl coenzyme A carboxylase	0, 0	2811.63	2.48585	11.2445	0, 0	2204.3	11.2778	11.2914	-21.6009	1.31791	1.11149	-0.206424	-0.583615	1	8	2	NP_000655	Q13085
8	NN135-1	Acetylated Lysine	Pan-specific	Acetylated Lysine	0, 0	864.239	18.9249	9.54259	0, 0	764.8	8.56457	9.76427	-11.5059	0.424188	0.265791	-0.158398	-0.447832	1	9	2	NA	NA
9	NN135-2	Acetylated Lysine	Pan-specific	Acetylated Lysine	0, 0	612.47	12.1553	9.0458	0, 0	490.026	16.37	9.12204	-19.9918	0.163308	-0.0898546	-0.253162	-0.715756	1	10	2	NA	NA
10	NK002	ACK1	Pan-specific	Activated p21cdc42Hs protein-serine kinase	0, 0	1557.75	27.8965	10.3926	0, 0	828.729	12.888	9.88008	-46.7997	0.870531	0.329926	-0.540605	-1.52843	1	6	3	NP_005772	Q07912
11	PN003-PN004	Adducin a	S726	Adducin alpha (ADD1)	0, 0	269.276	0.270758	7.86025	0, 0	243.105	18.115	8.11076	-9.71911	-0.459264	-0.649872	-0.190608	-0.5389	1	7	3	NP_058432	P35611
12	NN002	AIF	Pan-specific	Apoptosis inducing factor (programed cell death protein 8 (PDCD8))	0, 0	995.808	24.5336	9.74703	0, 0	575.096	8.45019	9.35299	-42.2483	0.531545	0.0380358	-0.493509	-1.39528	1	8	3	NP_004199	O95831
13	NN003	AK2	Pan-specific	Adenylate kinase 2	0, 0	229.498	7.45862	7.62965	0, 0	161.36	0.4329	7.51946	-29.6902	-0.58036	-0.977315	-0.396955	-1.1223	1	9	3	NP_001616	P54819
14	NK003	ALK	Pan-specific	Anaplastic lymphoma kinase	0, 0	3541.38	17.3926	11.5774	0, 0	2958.52	7.14236	11.716	-16.4586	1.49273	1.34659	-0.146135	-0.413162	1	10	3	NP_004295.2	Q9UM73
15	NK004	ALS2CR7 (PFTAIRE2)	Pan-specific	Amyotrophic lateral sclerosis 2 chromosomal region candidate gene protein-serine kinase 7	0, 0	88.5493	242.606	6.25572	0, 0	91.4865	104.957	6.70081	3.31702	-1.30185	-1.43066	-0.128805	-0.364166	1	6	4	NP_631897	Q96Q40
16	PK002	AMPKa1/2	T183	5'-AMP-activated protein kinase subunit alpha 1/2	0, 0	64.4042	18.4505	5.79639	0, 0	62.6819	13.6127	6.1553	-2.67411	-1.54306	-1.73275	-0.189685	-0.53629	1	7	4	NP_006242	Q13131
17	NK006	ANKRD3	Pan-specific	Ankyrin repeat domain protein-serine kinase 3 (RIPK4, DIK)	0, 0	137.778	16.7189	6.89351	0, 0	138.192	19.8406	7.29586	0.3009	-0.96693	-1.10114	-0.13421	-0.379445	1	8	4	NP_065690	P57078
18	NN004	APG1	Pan-specific	Hsp 70-related heat shock protein 1 (osmotic stress protein 94 (OSP94))	0, 0	1047.76	2.83364	9.82039	0, 0	787.804	5.99477	9.80702	-24.8103	0.57007	0.289466	-0.280603	-0.793339	1	9	4	NP_055093	O95757
19	NN122	APG2	Pan-specific	Hsp 70-related heat shock protein 4 (HSP70RY)	0, 0	1997.86	73.8922	10.7515	0, 0	946.695	14.8629	10.0721	-52.6144	1.05905	0.436251	-0.622795	-1.76081	1	10	4	NP_002145.3	P34932
20	PN189	APP	T668	Amyloid beta A4 protein	0, 0	1052.91	2.49525	9.82747	0, 0	824.598	3.00932	9.87287	-21.6837	0.573785	0.325934	-0.247851	-0.70074	1	6	5	NP_000475.1	P05067
21	NN121	Arrestin b1	Pan-specific	Arrestin beta 1	0, 0	412.73	15.9396	8.47636	0, 0	482.913	26.6644	9.10095	17.0047	-0.135724	-0.101536	0.0341876	0.0966573	1	7	5	NP_004032	P49407
22	PN133	Arrestin b1	S412	Arrestin beta 1	0, 0	573.054	13.804	8.94984	0, 0	539.032	31.1414	9.25955	-5.93688	0.112912	-0.0137035	-0.126615	-0.357975	1	8	5	NP_004032	P49407
23	NK007	ASK1 (MAP3K5)	Pan-specific	Apoptosis signal regulating protein-serine kinase	0, 0	1624.33	9.07763	10.4529	0, 0	828.298	0.884729	9.87933	-49.0069	0.902239	0.329511	-0.572729	-1.61925	1	9	5	NP_005914	Q99683
24	NK007-2	ASK1 (MAP3K5)	Pan-specific	Apoptosis signal regulating protein-serine kinase	0, 0	1054.69	0.0902773	9.82991	0, 0	1081.07	16.8982	10.2636	2.50111	0.575066	0.542288	-0.0327774	-0.0926703	1	10	5	NP_005914	Q99683
25	PK143	ASK1 (MAP3K5)	S966	Apoptosis signal regulating protein-serine kinase	0, 0	974.863	3.77497	9.71636	0, 0	616.185	6.74338	9.45255	-36.7926	0.51544	0.0931693	-0.42227	-1.19387	1	6	6	NP_005914	Q99683
26	NN160	ATF2	Pan-specific	Activating transcription factor 2 (CRE-BP1)	0, 0	78.9668	7.00276	6.09048	0, 0	60.3158	3.16984	6.09979	-23.6189	-1.38862	-1.76349	-0.374865	-1.05984	1	7	6	NP_001871	P15336
27	PN006-1	ATF2	T69 + T71	Activating transcription factor 2 (CRE-BP1)	0, 0	1218.65	8.31989	10.0384	0, 0	1292.69	0.20717	10.5215	6.07511	0.684539	0.685114	0.000575032	0.00162577	1	8	6	NP_001871	P15336
28	PN115	ATF2	S112	Activating transcription factor 2 (CRE-BP1)	0, 0	346.353	4.16276	8.22341	0, 0	309.325	9.42045	8.45831	-10.6907	-0.268558	-0.45741	-0.188853	-0.533936	1	9	6	NP_001871	P15336
29	NK008-2	Aurora A (AIK)	Pan-specific	Aurora Kinase A (serine/threonine protein kinase 6)	0, 0	98.4326	13.3187	6.40837	0, 0	128.162	46.8619	7.18715	30.2031	-1.22169	-1.16134	0.0603518	0.17063	1	10	6	NP_940835	O14965
30	NK193	Aurora B (AIM-1)	Pan-specific	Aurora Kinase B (serine/threonine protein kinase 12)	0, 0	392.464	1.19589	8.40372	0, 0	385.182	9.24216	8.77472	-1.85551	-0.173868	-0.28219	-0.108322	-0.306254	1	6	7	NP_004208	Q96GD4
31	NK009	Aurora C (AIK3)	Pan-specific	Aurora Kinase C (serine/threonine-protein kinase 13)	0, 0	118.604	28.9016	6.67732	0, 0	66.2767	21.1109	6.23576	-44.1194	-1.08046	-1.68819	-0.607736	-1.71823	1	7	7	NP_003151	Q9UQB9
32	NK010	Axl	Pan-specific	Axl proto-oncogene-encoded protein-tyrosine kinase	0, 0	112	22.0568	6.59467	0, 0	69.9321	63.7413	6.31321	-37.5608	-1.12386	-1.6453	-0.521443	-1.47425	1	8	7	NP_001690	P30530
33	PN008	B23 (NPM)	T199	B23 (nucleophosmin, numatrin, nucleolar protein NO38)	0, 0	321.794	7.26293	8.1173	0, 0	429.848	6.2931	8.93301	33.5787	-0.324278	-0.194535	0.129743	0.366818	1	9	7	NP_002511	P06748
34	PN008-2	B23 (NPM)	T199	B23 (nucleophosmin, numatrin, nucleolar protein NO38)	0, 0	94.8714	44.7005	6.35521	0, 0	83.2646	24.9899	6.56496	-12.2343	-1.24961	-1.50589	-0.256285	-0.724586	1	10	7	NP_002511	P06748
35	PN009	B23 (NPM)	T234/T237	B23 (nucleophosmin, numatrin, nucleolar protein NO38)	0, 0	242.81	13.0964	7.71099	0, 0	470.724	31.2723	9.06406	93.8651	-0.537643	-0.121961	0.415682	1.17524	1	6	8	NP_002511	P06748
36	PN012-1	Bad	S99	Bcl2-antagonist of cell death protein	0, 0	66.5671	41.2132	5.84405	0, 0	52.7657	2.38312	5.90685	-20.7332	-1.51803	-1.87033	-0.352295	-0.996031	1	7	8	NP_004313	Q92934
37	NN000	Bak	Pan-specific	Bcl2 homologous antagonist/killer (BCK2L7)	0, 0	1283.53	21.8607	10.1132	0, 0	1243.14	14.9352	10.4651	-3.14684	0.723839	0.653894	-0.0699447	-0.197752	1	8	8	NP_001179	Q16611
38	NN005	Bax	Pan-specific	Apoptosis regulator Bcl2-associated X protein	0, 0	6007.08	13.62	12.3398	0, 0	9924.95	10.1793	13.4622	65.2207	1.89307	2.31358	0.420515	1.18891	1	9	8	NP_620116	Q07812
39	NN006	Bcl2	Pan-specific	B-cell lymphoma protein 2 alpha	0, 0	754.739	21.3204	9.34714	0, 0	700.943	0.706134	9.63848	-7.12784	0.321551	0.196134	-0.125417	-0.354586	1	10	8	NP_000624	P10415
40	NN006-1	Bcl2	Pan-specific	B-cell lymphoma protein 2 alpha	0, 0	203.405	1.26247	7.45552	0, 0	230.659	13.3429	8.03494	13.3992	-0.671802	-0.691856	-0.0200548	-0.0567002	1	6	9	NP_000624	P10415
41	NN007	Bcl-xL	Pan-specific	Bcl2-like protein 1	0, 0	4471.86	21.6188	11.914	0, 0	2992.87	5.75097	11.7326	-33.0732	1.66947	1.35582	-0.313651	-0.886774	1	7	9	NP_612815	Q07817
42	NN008	Bcl-xS/L	Pan-specific	Bcl2-like protein 1	0, 0	967.965	6.1352	9.70612	0, 0	1000.71	3.5065	10.1521	3.38325	0.51006	0.480584	-0.0294764	-0.0833376	1	8	9	NP_612815	Q07817
43	PK164	Bcr	Y177	Breakpoint cluster region protein	0, 0	520.124	5.42926	8.81002	0, 0	479.223	13.4706	9.08988	-7.86366	0.03949	-0.107665	-0.147155	-0.416045	1	9	9	NP_004318.3	P11274
44	NN009	Bid	Pan-specific	BH3 interacting domain death agonist	0, 0	762.628	35.7365	9.36214	0, 0	728.925	9.28662	9.69495	-4.41934	0.329428	0.227407	-0.102021	-0.28844	1	10	9	NP_001187	P55957
45	NK011	BLK	Pan-specific	B lymphoid tyrosine kinase	0, 0	157.876	19.2635	7.08995	0, 0	159.151	16.6739	7.49957	0.807496	-0.86377	-0.988328	-0.124558	-0.352159	1	6	10	NP_001706	P51451
46	PN013	BLNK	Y84	B-cell linker protein	0, 0	2079.75	12.1218	10.8095	0, 0	2150.61	0.426275	11.2559	3.40762	1.08948	1.09179	0.00231183	0.00653615	1	7	10	NP_037446	O75498
47	NK012	BMX (Etk)	Pan-specific	Bone marrow X protein-tyrosine kinase	0, 0	416.768	2.37389	8.49041	0, 0	433.419	3.93191	8.94495	3.99529	-0.128347	-0.187924	-0.0595777	-0.168442	1	8	10	NP_001712	P51813
48	PK003	BMX (Etk)	Y40	Bone marrow X protein-tyrosine kinase	0, 0	214.188	59.0659	7.53004	0, 0	172.122	1.93896	7.61262	-19.6394	-0.632667	-0.925729	-0.293061	-0.828561	1	9	10	NP_001712	P51813
49	PN014	BRCA1	S1497	Breast cancer type 1 susceptibility protein	0, 1	774.364	23.4994	9.38418	0, 1	797.679	7.9558	9.82499	3.01083	0.340998	0.299418	-0.0415798	-0.117557	1	10	10	NP_009225	P38398
50	PN116	BRCA1	S1423	Breast cancer type 1 susceptibility protein	0, 0	841.859	0.766074	9.50474	0, 0	797.555	18.9133	9.82477	-5.26271	0.404312	0.299294	-0.105018	-0.296912	1	6	11	NP_009225	P38398
51	NK013	BRD2	Pan-specific	Bromodomain-containing protein-serine kinase 2	0, 0	226.542	9.74862	7.61094	0, 0	253.607	32.4745	8.17178	11.947	-0.590182	-0.616083	-0.0259008	-0.0732282	1	7	11	NP_005095	P25440
52	NK014	Btk	Pan-specific	Bruton's agammaglobulinemia tyrosine kinase	0, 0	1808.13	3.11847	10.6076	0, 0	1693.84	4.36819	10.9114	-6.32123	0.983453	0.901043	-0.0824097	-0.232994	1	8	11	NP_000052	Q06187
53	PK004	Btk	Y223	Bruton's agammaglobulinemia tyrosine kinase	0, 0	106.163	37.4337	6.51745	0, 0	71.9293	24.9342	6.35383	-32.2465	-1.16441	-1.62281	-0.458395	-1.296	1	9	11	NP_000052	Q06187
54	NK015	BUB1A	Pan-specific	BUB1 mitotic checkpoint protein-serine kinase	0, 0	105.992	44.9989	6.51512	0, 0	107.004	30.4223	6.92685	0.955443	-1.16563	-1.30548	-0.13985	-0.395392	1	10	11	NP_004327	O43683
55	NN174	CA9	Pan-specific	Carbonic anhydrase 9	0, 0	1248.1	21.9174	10.0728	0, 0	1600.95	16.1272	10.83	28.2717	0.702627	0.855986	0.153359	0.433586	2	6	1	NP_001207.2	Q16790
56	PN015	Caldesmon	S789	Caldesmon	0, 0	600.871	9.56776	9.01822	0, 0	842.838	24.4744	9.90444	40.2695	0.148823	0.343414	0.194592	0.550161	2	7	1	NP_004333	Q05682
57	NN136-2	Calnexin	Pan-specific	Calnexin	0, 0	2844.97	2.35897	11.2615	0, 0	4556.16	29.9198	12.3389	60.148	1.32684	1.69156	0.364721	1.03116	2	8	1	NP_001019820.1.	P27824
58	NN137-1	Calreticulin	Pan-specific	Calreticulin	0, 0	1075.88	4.23761	9.85861	0, 0	794.278	33.1513	9.81883	-26.1743	0.59014	0.296005	-0.294135	-0.831596	2	9	1	NP_004334.1.	P27797
59	NK211	CAMK1a	Pan-specific	Calcium/calmodulin-dependent protein-serine kinase 1 alpha	0, 0	662.305	6.45795	9.15866	0, 0	706.087	41.4839	9.64903	6.61049	0.222572	0.201975	-0.0205972	-0.0582337	2	10	1	NP_003647.1	Q14012
60	NK016-1	CaMK1d	Pan-specific	Calcium/calmodulin-dependent protein-serine kinase 1 delta	0, 0	799.052	20.2527	9.42945	0, 0	1111.52	8.01185	10.3036	39.1047	0.364775	0.564482	0.199707	0.564625	2	6	2	NP_003647	Q8IU85
61	NK016-2	CaMK1d	Pan-specific	Calcium/calmodulin-dependent protein-serine kinase 1 delta	0, 0	730.74	12.6025	9.30052	0, 0	766.283	17.9803	9.76706	4.86406	0.297068	0.267338	-0.0297303	-0.0840553	2	7	2	NP_003647	Q8IU85
62	PK005-1	CaMK2a	T286	Calcium/calmodulin-dependent protein-serine kinase 2 alpha	0, 0	30.8752	81.5789	4.73568	0, 0	43.8248	23.7408	5.639	41.9416	-2.10007	-2.01866	0.0814105	0.230169	2	8	2	NP_741960	Q9UQM7
63	NK018-2	CAMK2b	Pan-specific	Calcium/calmodulin-dependent protein-serine kinase 2 beta	0, 0	62.8125	17.5154	5.76029	0, 0	85.3242	39.0244	6.60021	35.8396	-1.56202	-1.48637	0.0756491	0.21388	2	9	2	NP_742081	Q13554
64	NK019-2	CAMK2d	Pan-specific	Calcium/calmodulin-dependent protein-serine kinase 2 delta	0, 0	207.342	4.72469	7.48318	0, 0	194.376	1.39185	7.78803	-6.25377	-0.657275	-0.828591	-0.171316	-0.484354	2	10	2	NP_742126	Q13557
65	NK021	CaMK4	Pan-specific	Calcium/calmodulin-dependent protein-serine kinase 4	0, 0	98.6817	1.09549	6.41202	0, 0	116.753	11.7269	7.05264	18.3128	-1.21977	-1.23583	-0.0160511	-0.0453806	2	6	3	NP_001735	Q16566
66	NK021-2	CaMK4	Pan-specific	Calcium/calmodulin-dependent protein-serine kinase 4	0, 0	33.0243	173.689	4.83276	0, 0	45.3998	10	5.68994	37.4741	-2.04909	-1.99045	0.0586413	0.165794	2	7	3	NP_001735	Q16566
67	NK021-3	CaMK4	Pan-specific	Calcium/calmodulin-dependent protein-serine kinase 4	0, 0	231.599	19.4402	7.6428	0, 0	256.58	18.648	8.18859	10.786	-0.573455	-0.606773	-0.0333174	-0.0941969	2	8	3	NP_001735	Q16566
68	NK022	CaMKK (CaMKK1)	Pan-specific	Calcium/calmodulin-dependent protein-serine kinase kinase	0, 0	754.053	2.68632	9.34583	0, 0	747.948	0.812959	9.73212	-0.809727	0.320862	0.247989	-0.0728726	-0.20603	2	9	3	NP_006540	Q8N5S9
69	NN010	CAS	Pan-specific	Cellular apoptosis susceptibility protein (CSE1L)	0, 0	216.727	24.3618	7.54704	0, 0	281.43	15.1235	8.32196	29.8549	-0.623739	-0.532916	0.090823	0.256781	2	10	3	NP_001307	P55060
70	NK023	CASK/Lin2	Pan-specific	Calcium/calmodulin-dependent protein-serine kinase (Lin2 homolog)	4, 0	12.0312	1876.4	3.37601	4, 0	0.87945	0	0	-92.6902	-2.81408	-5.14137	-2.3273	-6.57987	2	6	4	NP_001119526.1	O14936
71	NN011	CASP1	Pan-specific	Caspase 1 (Interleukin-1 beta convertase)	0, 0	1134.89	30.7737	9.93565	0, 0	1032.56	34.2882	10.1973	-9.01633	0.630592	0.505616	-0.124976	-0.353339	2	7	4	NP_001214	P29466
72	NN011-2	CASP1	Pan-specific	Caspase 1 (Interleukin-1 beta convertase)	0, 0	63.6857	43.8573	5.78021	0, 0	58.5309	6.04418	6.05645	-8.09406	-1.55156	-1.78749	-0.235927	-0.667026	2	8	4	NP_001214	P29466
73	NN013	CASP3	Pan-specific	Caspase 3 (apopain, cysteine protease CPP32)	0, 0	275.472	13.3659	7.89307	0, 0	463.913	28.3136	9.04304	68.4063	-0.442028	-0.133606	0.308422	0.871991	2	9	4	NP_004337	P42574
74	NN013-3	CASP3	Pan-specific	Caspase 3 (apopain, cysteine protease CPP32)	0, 0	96.1682	1.08821	6.3748	0, 0	96.8974	4.77608	6.78371	0.758223	-1.23932	-1.38475	-0.145431	-0.41117	2	10	4	NP_004337	P42574
75	NN016	CASP6	Pan-specific	Caspase 6 (apoptotic protease Mch2)	0, 0	452.837	46.8587	8.61016	0, 0	810.673	16.5589	9.8483	79.0207	-0.0654635	0.312327	0.377791	1.06811	2	6	5	NP_001217	P55212
76	NN017	CASP7	Pan-specific	Caspase 7 (ICE-like apoptotic protease 3 (ICE-LAP3), Mch3)	0, 0	792.444	0.105346	9.41747	0, 0	840.26	8.12109	9.90002	6.03402	0.358483	0.340966	-0.0175167	-0.0495243	2	7	5	NP_01218	P55210
77	NN017-2	CASP7	Pan-specific	Caspase 7 (ICE-like apoptotic protease 3 (ICE-LAP3), Mch3)	0, 0	544.767	18.2112	8.8768	0, 0	897.519	4.84864	9.99513	64.753	0.0745601	0.393634	0.319074	0.902105	2	8	5	NP_01218	P55210
78	NN019-2	CASP9	Pan-specific	Caspase 9 (ICE-like apoptotic protease 6 (ICE-LAP6), Mch6, APAF3)	0, 0	36.8294	42.4499	4.99009	0, 0	48.2805	38.3523	5.77869	31.0924	-1.96647	-1.9413	0.0251715	0.0711664	2	9	5	NP_033938	P55211
79	PN162	Catenin a	S641	Catenin (cadherin-associated protein) alpha	0, 0	441.215	1.02324	8.57265	0, 0	383.813	12.4319	8.76959	-13.01	-0.0851613	-0.285033	-0.199872	-0.565091	2	10	5	NP_001894.2	P35221
80	PN166	Catenin b	S33	Catenin (cadherin-associated protein) beta 1	0, 0	1623.71	18.2285	10.4524	0, 0	1588.39	13.0565	10.8187	-2.17549	0.901948	0.849689	-0.0522586	-0.147749	2	6	6	NP_001895	P35222
81	PN167	Catenin b	Y333	Catenin (cadherin-associated protein) beta 1	0, 0	1902.73	12.5206	10.6812	0, 0	2234.62	1.87116	11.3111	17.4429	1.02209	1.1224	0.100318	0.283625	2	7	6	NP_001895	P35222
82	NN021	Catenin b1	Pan-specific	Catenin (cadherin-associated protein) beta 1	0, 0	3740.61	6.81142	11.6564	0, 0	6568.72	12.1487	12.8667	75.6057	1.53419	1.98384	0.449645	1.27126	2	8	6	NP_001895	P35222
83	NN021-1	Catenin b1	Pan-specific	Catenin (cadherin-associated protein) beta 1	0, 0	1225.23	1.07652	10.0461	0, 0	1412.92	6.15096	10.6498	15.3187	0.688621	0.75617	0.0675496	0.19098	2	9	6	NP_001895	P35222
84	NN167	Caveolin 1	Pan-specific	Caveolin 1	0, 0	419.976	10.3053	8.50147	0, 0	458.862	24.1278	9.02724	9.25908	-0.122538	-0.142351	-0.0198131	-0.0560167	2	10	6	NP_001744.2	Q03135
85	PN147	Caveolin 1	Y14	Caveolin 1	0, 0	410.224	19.334	8.46757	0, 0	466.939	0.370725	9.05242	13.8254	-0.140338	-0.128411	0.011927	0.0337209	2	6	7	NP_001744.2	Q03135
86	NN022-1	Caveolin 2	Pan-specific	Caveolin 2	0, 0	365.465	12.3641	8.3009	0, 0	508.228	18.3874	9.17466	39.0634	-0.227866	-0.0607166	0.167149	0.472575	2	7	7	NP_001224	P51636
87	PN018	Caveolin 2	S36	Caveolin 2	0, 0	620.581	18.7288	9.06478	0, 0	1006.12	15.0625	10.1599	62.125	0.173275	0.484885	0.311611	0.881005	2	8	7	NP_001224	P51636
88	PN171	Cbl	Y700	Signal transduction protein CBL	0, 0	586.078	9.51768	8.98226	0, 0	578.057	6.33933	9.3604	-1.3686	0.129938	0.0421388	-0.0877992	-0.248231	2	9	7	NP_005179.2	P22681
89	NP001	CD45	Pan-specific	Leukocyte common antigen CD45 receptor-tyrosine phosphatase (LCA, T200)	0, 0	458.268	30.1311	8.62736	0, 0	410.091	12.4506	8.86513	-10.5129	-0.0564315	-0.232126	-0.175695	-0.496734	2	10	7	NP_002829	P08575
90	NP002	Cdc25B	Pan-specific	Cell division cycle 25B phosphatase	0, 0	1568.69	5.21265	10.4027	0, 0	1459.22	9.61067	10.6963	-6.97836	0.875832	0.781929	-0.093903	-0.265488	2	6	8	NP_004349	P30305
91	NP003	Cdc25C	Pan-specific	Cell division cycle 25C phosphatase	0, 1	1582.52	2.6405	10.4153	0, 1	2226.7	8.77551	11.306	40.706	0.882482	1.11957	0.237086	0.670304	2	7	8	NP_001781	P30307
92	PP005	Cdc25C	S216	Cell division cycle 25C phosphatase	0, 0	122.549	22.919	6.72453	0, 0	94.0756	26.1065	6.74108	-23.2345	-1.05567	-1.40836	-0.352696	-0.997164	2	8	8	NP_002882.3	P30307
93	NK024	CDC2L5 (CHED)	Pan-specific	Cell division cycle 2-like protein-serine kinase 5	0, 0	503.378	3.04962	8.76281	0, 0	665.667	20.3218	9.56398	32.2399	0.0146976	0.15488	0.140182	0.396331	2	9	8	NP_003709	Q14004
94	NN023	Cdc34	Pan-specific	Cell division cycle 34 (ubiquitin-conjugating ligase)	0, 0	628.09	6.92683	9.08214	0, 0	944.371	13.9376	10.0685	50.356	0.182387	0.434287	0.2519	0.712186	2	10	8	NP_004350	P49427
95	NN024	Cdc42	Pan-specific	Cell division control protein 42 homolog	0, 0	305.555	33.8599	8.0426	0, 0	488.938	23.2722	9.11883	60.0166	-0.363508	-0.0916302	0.271878	0.76867	2	6	9	NP_001782	P60953
96	NK025-1	CDK1 (CDC2)	Pan-specific	Cyclin-dependent protein-serine kinase 1	0, 0	1765.28	2.62104	10.573	0, 0	2135.79	13.0628	11.2459	20.989	0.965281	1.08627	0.120986	0.342059	2	7	9	NP_001777	P06493
97	NK025-2	CDK1 (CDC2)	Pan-specific	Cyclin-dependent protein-serine kinase 1	0, 0	728.553	20.0792	9.2962	0, 0	809.919	6.45569	9.84696	11.1682	0.294798	0.311584	0.0167864	0.0474594	2	8	9	NP_001777	P06493
98	NK025-3	CDK1 (CDC2)	Pan-specific	Cyclin-dependent protein-serine kinase 1	0, 0	407.939	0.0925652	8.45952	0, 0	694.758	1.97916	9.62569	70.3092	-0.144569	0.189053	0.333622	0.943236	2	9	9	NP_001777	P06493
99	NK025-4	CDK1 (CDC2)	Pan-specific	Cyclin-dependent protein-serine kinase 1	0, 0	115.218	18.5357	6.63554	0, 0	111.9	21.0271	6.9914	-2.87989	-1.1024	-1.26974	-0.167344	-0.473125	2	10	9	NP_001777	P06493
100	NK025-5	CDK1 (CDC2)	Pan-specific	Cyclin-dependent protein-serine kinase 1	0, 0	378.357	41.1484	8.35091	0, 0	461.754	9.13417	9.03631	22.042	-0.201601	-0.137331	0.0642701	0.181708	2	6	10	NP_001777	P06493
101	NK025-6	CDK1 (CDC2)	Pan-specific	Cyclin-dependent protein-serine kinase 1	0, 0	709.563	13.6502	9.25809	0, 0	847.245	7.84225	9.91196	19.4037	0.274789	0.34758	0.0727912	0.2058	2	7	10	NP_001777	P06493
102	PK006	CDK1/2	T14+Y15	Cyclin-dependent protein-serine kinase 1/2	0, 0	422.173	4.57471	8.509	0, 0	468.563	0.318643	9.05743	10.9885	-0.118585	-0.125636	-0.00705087	-0.0199347	2	8	10	NP_001777	P06493
103	PK007-1	CDK1/2	Y15	Cyclin-dependent protein-serine kinase 1/2	0, 0	627.35	38.3106	9.08043	0, 0	601.357	9.95331	9.41741	-4.14317	0.181493	0.0737094	-0.107784	-0.304733	2	9	10	NP_001777	P06493
104	PK007-2	CDK1/2	Y15	Cyclin-dependent protein-serine kinase 1/2	0, 0	207.054	11.3777	7.48117	0, 0	226.296	2.35425	8.00739	9.29289	-0.658328	-0.707114	-0.0487864	-0.137932	2	10	10	NP_001777	P06493
105	PK007-3	CDK1/2	Y15	Cyclin-dependent protein-serine kinase 1/2	0, 0	716.816	65.6542	9.27277	0, 0	610.605	6.9439	9.43942	-14.8171	0.282494	0.0859014	-0.196592	-0.555818	2	6	11	NP_001777	P06493
106	PK008	CDK1/2	T161	Cyclin-dependent protein-serine kinase 1/2	0, 0	78.2084	11.747	6.07656	0, 0	66.7889	18.5439	6.24686	-14.6013	-1.39594	-1.68204	-0.286108	-0.808901	2	7	11	NP_001777	P06493
107	NK033	CDK10	Pan-specific	Cyclin-dependent protein-serine kinase 10 [PISSLRE]	0, 0	134.299	19.4579	6.85661	0, 0	167.559	40.4595	7.57385	24.7653	-0.986305	-0.947198	0.0391065	0.110564	2	8	11	NP_003665	Q15131
108	NK026-2	CDK2	Pan-specific	Cyclin-dependent protein-serine kinase 2	0, 0	118.994	7.88602	6.68205	0, 0	136.782	21.1761	7.28106	14.9484	-1.07797	-1.10934	-0.0313654	-0.0886782	2	9	11	NP_001789	P24941
109	NK026-3	CDK2	Pan-specific	Cyclin-dependent protein-serine kinase 2	0, 0	732.398	32.3016	9.30379	0, 0	536.282	10.0377	9.25217	-26.7773	0.298786	-0.0177912	-0.316577	-0.895046	2	10	11	NP_001789	P24941
110	NK026-4	CDK2	Pan-specific	Cyclin-dependent protein-serine kinase 2	0, 0	172.123	211.677	7.2146	0, 0	148.466	143.41	7.39932	-13.744	-0.798314	-1.04385	-0.245535	-0.694191	3	6	1	NP_001789	P24941
111	NK026-5	CDK2	Pan-specific	Cyclin-dependent protein-serine kinase 2	0, 0	1643.03	67.5887	10.4695	0, 0	1145.21	73.6045	10.3467	-30.2986	0.91091	0.588342	-0.322569	-0.911986	3	7	1	NP_001789	P24941
112	NK026-6	CDK2	Pan-specific	Cyclin-dependent protein-serine kinase 2	0, 0	2675.87	97.339	11.1731	0, 0	1563.76	47.6578	10.7961	-41.5606	1.28042	0.837208	-0.44321	-1.25307	3	8	1	NP_001789	P24941
113	NK026-7	CDK2	Pan-specific	Cyclin-dependent protein-serine kinase 2	0, 0	4302.07	13.1425	11.8581	0, 0	3503.69	11.7143	11.96	-18.5581	1.64014	1.48171	-0.15843	-0.447922	3	9	1	NP_001789	P24941
114	NK027	CDK4	Pan-specific	Cyclin-dependent protein-serine kinase 4	0, 0	207.014	34.3552	7.4809	0, 0	180.691	45.3649	7.68271	-12.7158	-0.658474	-0.886915	-0.228441	-0.645863	3	10	1	NP_000066	P11802
115	NK027-2	CDK4	Pan-specific	Cyclin-dependent protein-serine kinase 4	0, 0	1304.26	54.1544	10.1363	0, 0	1357.12	77.1081	10.5917	4.05308	0.735972	0.723976	-0.0119962	-0.0339164	3	6	2	NP_000066	P11802
116	NK028-1	CDK5	Pan-specific	Cyclin-dependent protein-serine kinase 5	0, 0	590.496	35.6929	8.99309	0, 0	713.382	62.1745	9.66386	20.8106	0.135627	0.210187	0.07456	0.210801	3	7	2	NP_004926	Q00535
117	NK028-2	CDK5	Pan-specific	Cyclin-dependent protein-serine kinase 5	0, 0	322.721	34.0566	8.12145	0, 0	450.435	59.4292	9.0005	39.574	-0.322097	-0.15716	0.164938	0.466322	3	8	2	NP_004926	Q00535
118	NK028-4	CDK5	Pan-specific	Cyclin-dependent protein-serine kinase 5	0, 0	1594.65	40.36	10.4263	0, 0	1498.81	99.9451	10.7349	-6.00972	0.888265	0.803316	-0.0849487	-0.240172	3	9	2	NP_004926	Q00535
119	NK028-5	CDK5	Pan-specific	Cyclin-dependent protein-serine kinase 5	0, 0	1008.17	9.63844	9.76484	0, 0	1134.9	36.2266	10.3337	12.5701	0.540895	0.581114	0.0402199	0.113712	3	10	2	NP_004926	Q00535
120	NK029	CDK6	Pan-specific	Cyclin-dependent protein-serine kinase 6	0, 0	466.026	25.5623	8.65158	0, 0	552.904	24.3087	9.29621	18.6422	-0.0437136	0.00659541	0.050309	0.142237	3	6	3	NP_001250	Q00534
121	NK029-2	CDK6	Pan-specific	Cyclin-dependent protein-serine kinase 6	0, 0	212.688	14.8814	7.5199	0, 0	276.635	76.3035	8.29717	30.0662	-0.63799	-0.546645	0.0913452	0.258257	3	7	3	NP_001250	Q00534
122	NK029-3	CDK6	Pan-specific	Cyclin-dependent protein-serine kinase 6	0, 0	1028.74	33.8279	9.79398	0, 0	929.317	43.7032	10.0454	-9.66498	0.556197	0.421448	-0.134749	-0.380971	3	8	3	NP_001250	Q00534
123	PK165	CDK6	Y13	Cyclin-dependent protein-serine kinase 6	0, 0	525.779	3.83309	8.82562	0, 0	846.275	74.5141	9.91031	60.9565	0.0476827	0.346665	0.298982	0.845301	3	9	3	NP_001250	Q00534
124	NK030-2	CDK7	Pan-specific	Cyclin-dependent protein-serine kinase 7	0, 0	2692.14	34.2322	11.1818	0, 0	3202.79	58.6627	11.8304	18.9681	1.28501	1.40998	0.124966	0.353312	3	10	3	NP_001790	P50613
125	NK030-3	CDK7	Pan-specific	Cyclin-dependent protein-serine kinase 7	0, 0	124.312	11.194	6.74513	0, 0	151.158	37.5229	7.42524	21.5958	-1.04485	-1.02949	0.0153554	0.0434138	3	6	4	NP_001790	P50613
126	NK031-2	CDK8	Pan-specific	Cyclin-dependent protein-serine kinase 8	0, 0	156.126	0.609756	7.07388	0, 0	196.867	10.0989	7.8064	26.0944	-0.872211	-0.818417	0.0537942	0.15209	3	7	4	NP_001252	P49336
127	NK031-4	CDK8	Pan-specific	Cyclin-dependent protein-serine kinase 8	0, 0	179.159	11.6023	7.27241	0, 0	151.476	45.3547	7.42827	-15.4519	-0.767959	-1.02782	-0.259857	-0.734685	3	8	4	NP_001252	P49336
128	NK031-5	CDK8	Pan-specific	Cyclin-dependent protein-serine kinase 8	0, 0	1110.42	17.6306	9.9042	0, 0	1449.92	74.2609	10.6871	30.5738	0.614079	0.77682	0.162741	0.460112	3	9	4	NP_001252	P49336
129	NK032	CDK9	Pan-specific	Cyclin-dependent protein-serine kinase 9	0, 0	1483.88	16.3924	10.3225	0, 0	2589.84	90.3016	11.524	74.5321	0.833722	1.24027	0.406543	1.1494	3	10	4	NP_001252	P50750
130	NK199	CDKL1	Pan-specific	Cyclin-dependent kinase-like 1	0, 0	96.6167	42.9283	6.38151	0, 0	67.5457	29.8904	6.26312	-30.089	-1.2358	-1.67304	-0.437245	-1.2362	3	6	5	NP_004187.2	Q00532
131	NK034	Chk1	Pan-specific	Checkpoint protein-serine kinase 1	0, 0	2121.47	15.525	10.8382	0, 0	2087.1	27.2115	11.2126	-1.61999	1.10453	1.06784	-0.0366866	-0.103722	3	7	5	NP_001265	O14757
132	NK034-2	Chk1	Pan-specific	Checkpoint protein-serine kinase 1	0, 0	1624.77	44.1683	10.4533	0, 0	1311.56	48.5249	10.5424	-19.2774	0.902442	0.696692	-0.20575	-0.581708	3	8	5	NP_001265	O14757
133	PK162	Chk1	S280	Checkpoint protein-serine kinase 1	0, 0	907.045	4.12368	9.61234	0, 0	1307.62	55.6178	10.5381	44.1631	0.460813	0.694294	0.233481	0.660112	3	9	5	NP_001265	O14757
134	NK035	Chk2	Pan-specific	Checkpoint protein-serine kinase 2	0, 0	723.019	16.2712	9.2852	0, 0	982.688	32.9811	10.1259	35.9144	0.289022	0.466062	0.17704	0.500538	3	10	5	NP_009125	O96017
135	PK119	Chk2	T68	Checkpoint protein-serine kinase 2	0, 0	1611.21	24.9802	10.4412	0, 0	1403.6	11.2286	10.6402	-12.8852	0.896094	0.750882	-0.145211	-0.410551	3	6	6	NP_009125	O96017
136	NN025	c-IAP1	Pan-specific	Cellular inhibitor of apoptosis protein 1 (baculoviral IAP repeat-containing protein 3, apoptosis inhibitor 2 (API2))	0, 0	2195.41	197.098	10.8876	0, 0	1613.56	12.2489	10.8414	-26.503	1.13048	0.862253	-0.268231	-0.75836	3	7	6	NP_001156	Q13490
137	NK036	CK1d	Pan-specific	Casein protein-serine kinase 1 delta	0, 0	2809.82	167.753	11.2436	0, 0	1377.3	9.14663	10.613	-50.9828	1.31742	0.735767	-0.581657	-1.6445	3	8	6	NP_001884	P48730
138	NK037-1	CK1e	Pan-specific	Casein protein-serine kinase 1 epsilon	0, 0	8827.1	7.96334	12.895	0, 0	8192.15	6.70933	13.1854	-7.19319	2.18466	2.16029	-0.0243703	-0.0689012	3	9	6	NP_001885	P49674
139	NK198	CK1g	Pan-specific	Casein kinase I gamma 1 isoform	0, 0	133.051	3.03139	6.84314	0, 0	155.661	11.5479	7.46759	16.9935	-0.993378	-1.00604	-0.0126628	-0.035801	3	10	6	NP_071331	Q9HCP0
140	NK040	CK1g2	Pan-specific	Casein protein-serine kinase 1 gamma 2	0, 0	273.036	19.2741	7.88026	0, 0	321.479	3.02472	8.51391	17.7424	-0.448757	-0.42662	0.0221369	0.0625869	3	6	7	NP_001310	P78368
141	NK041	CK2a	Pan-specific	Casein protein-serine kinase 2 alpha/ alpha prime	0, 0	147.466	24.4267	6.99154	0, 0	226.129	54.8736	8.00633	53.3434	-0.915448	-0.707703	0.207745	0.587348	3	7	7	NP_001887	P68400
142	PK167	CK2a	T360/S362	Casein protein-serine kinase 2 alpha/ alpha prime	0, 0	3330.04	19.1014	11.4886	0, 0	2996.04	11.77	11.7342	-10.0299	1.44611	1.35666	-0.089449	-0.252896	3	8	7	NP_001887	P68400
143	PN130	c-Myc	T58/S62	Myc proto-oncogene protein	0, 0	199.369	48.1236	7.42661	0, 0	211.962	6.85419	7.91299	6.3164	-0.686982	-0.759391	-0.0724088	-0.204719	3	9	7	NP_002458.2	P01106
144	NN026	Cofilin 1	Pan-specific	Cofilin 1	0, 0	353.22	7.40242	8.25173	0, 0	523.356	20.3216	9.21698	48.167	-0.253683	-0.0372823	0.216401	0.611822	3	10	7	NP_005498	P23528
145	PN019	Cofilin 1	S3	Cofilin 1	0, 0	522.814	24.5805	8.81746	0, 0	745.966	14.5484	9.72829	42.6827	0.0433993	0.245869	0.20247	0.572436	3	6	8	NP_005498	P23528
146	PN020	Cofilin 2	S3	Cofilin 2	0, 0	2510.09	25.238	11.0808	0, 0	2930.25	4.5	11.7021	16.7385	1.23197	1.33892	0.106958	0.302399	3	7	8	NP_068733	Q9Y281
147	PN148	Connexin 43	S368	Gap junction alpha-1 protein	0, 0	1064.51	6.49254	9.84328	0, 0	1393.96	8.72898	10.6303	30.949	0.582087	0.745377	0.163289	0.461661	3	8	8	NP_000156.1	P17302
148	PN022-2	Cortactin	Y466	Cortactin (amplaxin) (mouse)	0, 0	1474.23	11.842	10.3131	0, 0	1696.54	10.8746	10.9137	15.0792	0.828783	0.902315	0.0735323	0.207895	3	9	8	NP_031829	Q14247
149	NK042	COT	Pan-specific	Osaka thyroid oncogene protein-serine kinase (Tpl2)	0, 0	181.147	51.4728	7.28832	0, 0	191.754	38.1066	7.76844	5.85547	-0.759601	-0.839441	-0.0798405	-0.22573	3	10	8	NP_005195	P41279
150	NK042-2	COT	Pan-specific	Osaka thyroid oncogene protein-serine kinase (Tpl2)	0, 0	351.965	29.1308	8.2466	0, 0	497.237	2.93567	9.14312	41.2743	-0.25638	-0.0781843	0.178196	0.503805	3	6	9	NP_005195	P41279
151	NN027	COX2	Pan-specific	Cyclo-oxygenase 2 (prostaglandin G/H synthase 2 precursor)	0, 0	345.83	38.9933	8.22123	0, 0	469.021	13.4803	9.05884	35.6217	-0.269702	-0.124856	0.144846	0.409518	3	7	9	NP_000954	P35354
152	NK043	CPG16/CaMKinase VI	Pan-specific	Serine/threonine-protein kinase DCAMKL1	0, 0	469.535	2.90251	8.6624	0, 0	397.814	24.6035	8.82128	-15.275	-0.0380305	-0.256409	-0.218379	-0.617414	3	8	9	NP_004725	O15075
153	PN023	CREB1	S129+S133	cAMP response element binding protein 1	0, 0	444.328	12.7575	8.58279	0, 0	660.649	13.0066	9.55307	48.6851	-0.0798354	0.148835	0.228671	0.646511	3	9	9	NP_004370	P16220
154	PN024	CREB1	S133	cAMP response element binding protein 1	0, 0	301.09	0.0323251	8.02136	0, 0	403.982	33.7087	8.84348	34.1734	-0.374661	-0.244116	0.130545	0.369083	3	10	9	NP_004370	P16220
155	PN024-2	CREB1	S133	cAMP response element binding protein 1	0, 0	88.9972	16.8118	6.263	0, 0	80.6513	18.367	6.51895	-9.37777	-1.29803	-1.53137	-0.233338	-0.659706	3	6	10	NP_004370	P16220
156	NN149-1	Crystallin aB	Pan-specific	Crystallin alpha B (heat-shock 20 kDa like-protein)	0, 0	4623.32	10.6219	11.962	0, 0	4323.72	1.38663	12.2634	-6.48016	1.69471	1.64973	-0.0449764	-0.12716	3	7	10	NP_001876	P02511
157	NN149-2	Crystallin aB	Pan-specific	Crystallin alpha B (heat-shock 20 kDa like-protein)	1, 0	538.762	50.2563	8.86081	1, 0	491.294	9.49056	9.12577	-8.81052	0.0661632	-0.0877897	-0.153953	-0.435265	3	8	10	NP_001876	P02511
158	NN149-3	Crystallin aB	Pan-specific	Crystallin alpha B (heat-shock 20 kDa like-protein)	0, 0	1249.58	4.6059	10.0745	0, 0	1521.09	0.716323	10.7562	21.7279	0.703528	0.815103	0.111575	0.315451	3	9	10	NP_001876	P02511
159	PN025	Crystallin aB	S19	Crystallin alpha B (heat-shock 20 kDa like-protein)	0, 0	4844.29	39.3004	12.0294	0, 0	4250.36	6.29354	12.2387	-12.2603	1.73008	1.63606	-0.0940179	-0.265813	3	10	10	NP_001876	P02511
160	PN110	Crystallin aB	S45	Crystallin alpha B (heat-shock 20 kDa like-protein)	0, 0	3701.66	1.16682	11.6413	0, 0	4035.02	1.37072	12.1637	9.00571	1.52626	1.59452	0.0682534	0.19297	3	6	11	NP_001876	P02511
161	NK044	Csk	Pan-specific	C-terminus of Src tyrosine kinase	0, 0	225.424	0.718162	7.6038	0, 0	339.524	11.9476	8.5927	50.6158	-0.593931	-0.38299	0.210941	0.596385	3	7	11	NP_004374	P41240
162	NK044-2	Csk	Pan-specific	C-terminus of Src tyrosine kinase	0, 0	993.12	22.5986	9.74313	0, 0	1054.87	31.3775	10.2282	6.21814	0.529497	0.522693	-0.00680402	-0.0192367	3	8	11	NP_004374	P41240
163	NN028	Cyclin A	Pan-specific	Cyclin A1	0, 0	5782.57	10.4521	12.2848	0, 0	4998.42	0.103369	12.4726	-13.5605	1.86421	1.76558	-0.0986305	-0.278854	3	9	11	NP_003905	P78396
164	NN029	Cyclin B1	Pan-specific	Cyclin B1	0, 0	929.625	4.15722	9.64781	0, 0	1172.12	3.11136	10.3802	26.085	0.479442	0.606892	0.12745	0.360336	3	10	11	NP_114172	P14635
165	PN190	Cyclin B1	S147	Cyclin B1	0, 0	521.714	7.20285	8.81442	0, 0	547.154	1.15538	9.28113	4.87637	0.0418023	-0.00175572	-0.043558	-0.12315	4	6	1	NP_114172	P14635
166	NN030-1	Cyclin D1	Pan-specific	Cyclin D1 (PRAD1)	0, 0	3562.17	6.70775	11.5858	0, 0	2796.99	1.80386	11.635	-21.4807	1.49717	1.30174	-0.195425	-0.552518	4	7	1	NP_444284	P24385
167	NN030-2	Cyclin D1	Pan-specific	Cyclin D1 (PRAD1)	0, 0	106.213	19.0636	6.51813	0, 0	113.809	26.4055	7.0158	7.15175	-1.16405	-1.25623	-0.0921743	-0.260601	4	8	1	NP_444284	P24385
168	NN031	Cyclin E	Pan-specific	Cyclin E1	0, 0	510.71	34.5273	8.78367	0, 0	619.604	13.4983	9.46053	21.322	0.0256531	0.0975898	0.0719367	0.203384	4	9	1	NP_001229	P24864
169	PN191	Cyclin E	T395	Cyclin E1	0, 0	671.627	5.37058	9.17882	0, 0	607.763	13.6589	9.43269	-9.50878	0.233161	0.0821748	-0.150986	-0.426878	4	10	1	NP_001229	P24864
170	NN032	Cyclin G1	Pan-specific	Cyclin G1	0, 0	1689.76	18.5086	10.5099	0, 0	1829.78	6.11219	11.0228	8.28631	0.932157	0.962719	0.0305623	0.0864075	4	6	2	NP_004051	P51959
171	NN033	CytoC	Pan-specific	Cytochrome C	0, 0	1428.88	24.7542	10.268	0, 0	1667.44	81.9259	10.8887	16.6959	0.805109	0.888496	0.083387	0.235757	4	7	2	NP_061820	P99999
172	PN026	Dab1	Y198	Disabled homolog 1	0, 0	635.524	13.8579	9.09911	0, 0	616.129	3.38233	9.45242	-3.05174	0.191301	0.0930974	-0.0982039	-0.277648	4	8	2	NP_066566	O75553
173	NK210	DAPK1	Pan-specific	Death-associated protein kinase 1	0, 0	78.7032	53.767	6.08566	0, 0	178.411	32.7802	7.66438	126.688	-1.39116	-0.897062	0.494094	1.39693	4	9	2	NP_004929	P53355
174	NK046	DAPK2	Pan-specific	Death-associated protein kinase 2	0, 0	68.8078	8.01242	5.89181	0, 0	128.648	24.0576	7.19261	86.9668	-1.49295	-1.15832	0.334636	0.946104	4	10	2	NP_055141	Q9UIK4
175	NN034	DAXX	Pan-specific	Death-associated protein 6 (BING2)	0, 0	4491.44	13.1869	11.9203	0, 0	4846.48	20.8778	12.428	7.90494	1.67278	1.74091	0.0681352	0.192636	4	6	3	NP_001341	Q9UER7
176	NN163	DDIT3(CHOP)	Pan-specific	DNA damage-inducible transcript 3 protein	0, 0	1339.9	36.6584	10.1752	0, 0	1219.65	30.9355	10.4376	-8.9744	0.756396	0.638649	-0.117746	-0.3329	4	7	3	NP_001181986.1	P35639
177	NN035-NN126	DFF35	Pan-specific	DNA fragmentation factor alpha (ICAD) 35-kDa subunit	0, 0	32.289	27.5088	4.80028	0, 0	110.298	43.3107	6.97058	241.595	-2.06615	-1.28127	0.784881	2.21906	4	8	3	NP_004392	O00273
178	NK219	DGKz	Pan-specific	Diacylglycerol kinase zeta	0, 0	235.374	49.7971	7.66612	0, 0	318.276	21.9008	8.49946	35.2214	-0.561208	-0.434622	0.126586	0.357893	4	9	3	NP_963290	Q13574
179	NK048	DNAPK	Pan-specific	DNA-activated protein-serine kinase	0, 0	941.003	9.05423	9.66536	0, 0	870.513	1.59716	9.95105	-7.49098	0.488659	0.369225	-0.119433	-0.337669	4	10	3	NP_008835	P78527
180	NK048-2	DNAPK	Pan-specific	DNA-activated protein-serine kinase	0, 0	73.3377	37.1024	5.98379	0, 0	153.818	19.0943	7.45041	109.74	-1.44465	-1.01555	0.429096	1.21317	4	6	4	NP_008835	P78527
181	PN027	Dok2	Y139	Docking protein 2	0, 0	643.701	3.83455	9.11755	0, 0	1007.98	41.3547	10.1626	56.5909	0.200987	0.486362	0.285375	0.80683	4	7	4	NP_034201	O60496
182	PN027-2	Dok2	Y139	Docking protein 2	0, 0	943.838	14.183	9.6697	0, 0	1335.3	18.4659	10.5683	41.476	0.490937	0.711029	0.220092	0.622258	4	8	4	NP_034201	O60496
183	NK050	DRAK2 (STK17B)	Pan-specific	DAP kinase-related apoptosis-inducing protein-serine kinase 2 (STK17B)	0, 0	157.122	59.1456	7.08305	0, 0	358.641	57.5786	8.67172	128.255	-0.867393	-0.339228	0.528165	1.49326	4	9	4	NP_004217	O94768
184	NK051	eEF2K	Pan-specific	Elongation factor-2 protein-serine kinase	0, 0	72.2785	6.18512	5.9628	0, 0	117.859	22.4967	7.06625	63.0629	-1.45567	-1.22829	0.227381	0.642866	4	10	4	NP 037434	O00418
185	NN175	EFNA5	Pan-specific	Ephrin-A5	0, 0	622.347	22.4989	9.06888	0, 0	828.886	43.0061	9.88036	33.1872	0.175428	0.330078	0.15465	0.437237	4	6	5	NP_001953.1	P52803
186	PN173	EFNB2	Y316	EPH-related receptor tyrosine kinase ligand 5	0, 0	252.734	19.0526	7.76879	0, 0	298.958	8.56924	8.40912	18.2892	-0.507294	-0.484647	0.0226464	0.0640274	4	7	5	NP_004084.1	P52799
187	NK052-1	EGFR	Pan-specific	Epidermal growth factor receptor-tyrosine kinase	0, 0	3887.54	22.9503	11.7119	0, 0	3554.67	16.8483	11.9808	-8.56239	1.56338	1.49326	-0.0701274	-0.198268	4	8	5	NP_005219	P00533
188	PK010	EGFR	Y1172	Epidermal growth factor receptor-tyrosine kinase	0, 0	1254.49	23.0192	10.0802	0, 0	1531.97	17.1747	10.7665	22.1185	0.706501	0.820797	0.114297	0.323146	4	9	5	NP_005219	P00533
189	PK010-2	EGFR	Y1172	Epidermal growth factor receptor-tyrosine kinase	0, 0	1181.7	27.7364	9.99396	0, 0	1606.48	3.76739	10.835	35.9457	0.661215	0.858737	0.197522	0.558447	4	10	5	NP_005219	P00533
190	PK011-1	EGFR	Y1197	Epidermal growth factor receptor-tyrosine kinase	0, 0	554.284	3.19865	8.90179	0, 0	540.726	9.12102	9.26408	-2.44601	0.0876819	-0.0111969	-0.0988788	-0.279556	4	6	6	NP_005219	P00533
191	PK121	EGFR	T693	Epidermal growth factor receptor-tyrosine kinase	0, 0	863.758	6.51068	9.54179	0, 0	915.88	18.0703	10.0243	6.03436	0.423767	0.409813	-0.0139538	-0.0394509	4	7	6	NP_005219	P00533
192	PK122-1	EGFR	Y1092	Epidermal growth factor receptor-tyrosine kinase	0, 0	810.926	22.1268	9.45073	0, 0	917.475	0.36569	10.0269	13.1391	0.37595	0.411203	0.0352526	0.0996682	4	8	6	NP_005219	P00533
193	PK123	EGFR	Y1110	Epidermal growth factor receptor-tyrosine kinase	0, 0	1611.92	15.0186	10.4419	0, 0	1721.75	0.627165	10.935	6.81356	0.896428	0.914101	0.0176734	0.0499673	4	9	6	NP_005219	P00533
194	NN038-1	eIF2a	Pan-specific	Eukaryotic translation initiation factor 2 alpha	0, 0	351.942	14.7048	8.2465	0, 0	498.637	36.6209	9.14717	41.6815	-0.25643	-0.0759372	0.180493	0.5103	4	10	6	NP_004085	P05198
195	PN028-1	eIF2a	S52	Eukaryotic translation initiation factor 2 alpha	0, 0	1037.05	30.5697	9.80558	0, 0	1235.39	6.34489	10.4561	19.1253	0.562291	0.648897	0.0866054	0.244856	4	6	7	NP_004085	P05198
196	PN028-2	eIF2a	S52	Eukaryotic translation initiation factor 2 alpha	0, 0	436.943	20.286	8.55861	0, 0	471.149	6.33766	9.06537	7.82869	-0.0925336	-0.121239	-0.028705	-0.0811566	4	7	7	NP_004085	P05198
197	PN172	eIF4B	S422	Eukaryotic translation initiation factor 4B	0, 0	209.237	7.57114	7.4963	0, 0	308.815	4.92892	8.45593	47.5909	-0.650383	-0.45873	0.191654	0.541855	4	8	7	NP_001408.2	P23588
198	NN039-1	eIF4E	Pan-specific	Eukaryotic translation initiation factor 4 (mRNA cap binding protein)	0, 0	245.05	57.0008	7.72424	0, 0	422.854	21.8151	8.90934	72.558	-0.530686	-0.207642	0.323044	0.913331	4	9	7	NP_001959	P06730
199	PN030-1	eIF4E	S209	Eukaryotic translation initiation factor 4 (mRNA cap binding protein)	0, 0	2479.76	12.952	11.0633	0, 0	2612.9	10.2025	11.5368	5.36908	1.22275	1.24735	0.0245925	0.0695294	4	10	7	NP_001959	P06730
200	PN030-2	eIF4E	S209	Eukaryotic translation initiation factor 4 (mRNA cap binding protein)	0, 0	144.052	47.1547	6.95775	0, 0	439.7	33.2375	8.9657	205.237	-0.933193	-0.176431	0.756763	2.13957	4	6	8	NP_001959	P06730
201	PN031	eIF4G	S1107	Eukaryotic translation initiation factor 4 gamma 1	0, 0	2192.66	58.2473	10.8858	0, 0	2151.11	44.5793	11.2562	-1.89519	1.12954	1.09197	-0.0375607	-0.106194	4	7	8	NP_004944	Q04637
202	PN193	eIF4G	S1232	Eukaryotic translation initiation factor 4 gamma 1	0, 0	735.943	1.0027	9.31076	0, 0	758.843	9.18429	9.75298	3.11168	0.302444	0.259543	-0.0429006	-0.121291	4	8	8	NP_004944	Q04637
203	NN168	Elk-1	Pan-specific	ETS domain-containing protein Elk-1	0, 0	440.241	13.223	8.56946	0, 0	443.974	14.6263	8.97966	0.848126	-0.0868366	-0.168701	-0.0818646	-0.231453	4	9	8	NP_001107595.1	P19419
204	PN149	Elk-1	S383	ETS domain-containing protein Elk-1	0, 0	798.896	10.5947	9.42917	0, 0	914.537	6.96678	10.0222	14.4751	0.364627	0.408641	0.0440138	0.124439	4	10	8	NP_001107595.1	P19419
205	PN170	Elk-1	S389	ETS domain-containing protein Elk-1	0, 0	336.233	24.5369	8.18063	0, 0	334.956	19.2534	8.57315	-0.379863	-0.291024	-0.393813	-0.102788	-0.29061	4	6	9	NP_001107595.1	P19419
206	NN173	Epcam	Pan-specific	Epithelial cell adhesion molecule	0, 0	2243.15	67.5604	10.9186	0, 0	833.397	3.66224	9.88819	-62.847	1.14678	0.334414	-0.812366	-2.29677	4	7	9	NP_002345.2	P16422
207	NK053	EphA1	Pan-specific	Ephrin type-A receptor 1 protein-tyrosine kinase	0, 0	542.727	44.8663	8.87139	0, 0	462.594	0.918258	9.03893	-14.7648	0.0717183	-0.135879	-0.207597	-0.586932	4	8	9	NP_005223	P21709
208	PN198	ER-alpha	S104	estrogen receptor alpha	0, 0	584.156	10.8932	8.97752	0, 0	416.762	22.8916	8.88841	-28.6557	0.127449	-0.219235	-0.346684	-0.980166	4	9	9	NP_000116.2	P03372
209	NK054-1	ErbB2 (HER2)	Pan-specific	ErbB2 (Neu) receptor-tyrosine kinase	0, 0	160.728	21.6785	7.11579	0, 0	330.058	1.86833	8.5519	105.352	-0.850204	-0.405579	0.444624	1.25707	4	10	9	NP_004439	P04626
210	NK054-2	ErbB2 (HER2)	Pan-specific	ErbB2 (Neu) receptor-tyrosine kinase	0, 0	2765.3	50.6877	11.2205	0, 0	1820.91	12.498	11.0158	-34.1514	1.30532	0.958838	-0.346486	-0.979607	4	6	10	NP_004439	P04626
211	PK013-1	ErbB2 (HER2)	Y1248	ErbB2 (Neu) receptor-tyrosine kinase	0, 0	3998.28	17.3538	11.7525	0, 0	2356.87	10.0844	11.388	-41.0529	1.58466	1.16496	-0.419707	-1.18662	4	7	10	NP_004439	P04626
212	PK013-2	ErbB2 (HER2)	Y1248	ErbB2 (Neu) receptor-tyrosine kinase	0, 0	56.4927	51.9068	5.6073	0, 0	27.2454	88.5411	4.95327	-51.7719	-1.64236	-2.3984	-0.756042	-2.13753	4	8	10	NP_004439	P04626
213	PK134	ErbB2 (HER2)	T686	ErbB2 (Neu) receptor-tyrosine kinase	0, 0	4488.8	56.8935	11.9194	0, 0	3209.84	2.14864	11.8336	-28.4922	1.67233	1.41173	-0.2606	-0.736785	4	9	10	NP_004439	P04626
214	PK163	ErbB3	Y1328	Tyrosine kinase-type cell surface receptor HER3	0, 0	1414.76	44.806	10.2536	0, 0	1140.71	13.6399	10.341	-19.3706	0.797584	0.585193	-0.212392	-0.600487	4	10	10	NP_001005915.1	P21860
215	NK055-NK056	Erk1 (MAPK3)+ Erk2 (MAPK1)	Pan-specific	Extracellular regulated protein-serine kinase 1 (p44 MAP kinase)+Extracellular regulated protein-serine kinase 2 (p42 MAP kinase)	0, 0	801.698	1.00589	9.43422	0, 0	941.942	15.2197	10.0648	17.4933	0.367279	0.432229	0.0649496	0.18363	4	7	11	AAA36142.1, NP_002736	P27361
216	NK055-NK056-2	Erk1 (MAPK3)+ Erk2 (MAPK1)	Pan-specific	Extracellular regulated protein-serine kinase 1 (p44 MAP kinase)+Extracellular regulated protein-serine kinase 2 (p42 MAP kinase)	0, 0	4489.84	51.3756	11.9198	0, 0	2956.43	4.08451	11.715	-34.153	1.67251	1.34603	-0.32648	-0.923044	4	8	11	AAA36142.1, NP_002736	P27361
217	NK055-NK056-4	Erk1 (MAPK3)+ Erk2 (MAPK1)	Pan-specific	Extracellular regulated protein-serine kinase 1 (p44 MAP kinase)+Extracellular regulated protein-serine kinase 2 (p42 MAP kinase)	0, 0	2826.31	49.17	11.252	0, 0	2310.12	7.24403	11.3591	-18.2636	1.32186	1.14895	-0.172905	-0.488848	4	9	11	AAA36142.1, NP_002736	P27361
218	NK055-NK056-5	Erk1 (MAPK3)+ Erk2 (MAPK1)	Pan-specific	Extracellular regulated protein-serine kinase 1 (p44 MAP kinase)+Extracellular regulated protein-serine kinase 2 (p42 MAP kinase)	0, 0	1693.69	7.18623	10.5133	0, 0	1971.92	7.66525	11.1307	16.4275	0.933917	1.02249	0.088572	0.250416	4	10	11	AAA36142.1, NP_002736	P27361
219	NK055-NK056-6	Erk1 (MAPK3)+ Erk2 (MAPK1)	Pan-specific	Extracellular regulated protein-serine kinase 1 (p44 MAP kinase)+Extracellular regulated protein-serine kinase 2 (p42 MAP kinase)	0, 0	124.935	54.772	6.75235	0, 0	99.5106	6.94442	6.82211	-20.3503	-1.04106	-1.36349	-0.322433	-0.911603	5	6	1	AAA36142.1, NP_002736	P27361
220	NK055-NK056-8	Erk1 (MAPK3)+ Erk2 (MAPK1)	Pan-specific	Extracellular regulated protein-serine kinase 1 (p44 MAP kinase)+Extracellular regulated protein-serine kinase 2 (p42 MAP kinase)	0, 0	30.0912	23.3151	4.69858	0, 0	29.7773	44.7191	5.08147	-1.04329	-2.11956	-2.3274	-0.20785	-0.587646	5	7	1	AAA36142.1, NP_002736	P27361
221	PK168-PK169	Erk1 (MAPK3)+ Erk2 (MAPK1)	Y204	Extracellular regulated protein-serine kinase 1 (p44 MAP kinase)+Extracellular regulated protein-serine kinase 2 (p42 MAP kinase)	0, 0	711.951	21.2139	9.26294	0, 0	601.505	2.15045	9.41776	-15.5132	0.277334	0.0739056	-0.203429	-0.575146	5	8	1	AAA36142.1, NP_002736	P27361
222	PK170-PK171	Erk1 (MAPK3)+ Erk2 (MAPK1)	T202	Extracellular regulated protein-serine kinase 1 (p44 MAP kinase)+Extracellular regulated protein-serine kinase 2 (p42 MAP kinase)	0, 0	528.617	6.28454	8.83339	0, 0	600.385	17.8135	9.41507	13.5765	0.0517611	0.0724161	0.020655	0.0583971	5	9	1	AAA36142.1, NP_002736	P27361
223	NK056	Erk2 (MAPK1)	Pan-specific	Extracellular regulated protein-serine kinase 2 (p42 MAP kinase)	0, 0	182.21	26.991	7.29677	0, 0	267.107	40.1221	8.2466	46.5924	-0.755165	-0.574649	0.180515	0.510364	5	10	1	NP_002736	P28482
224	NK057-2	Erk3 (MAPK6)	Pan-specific	Extracellular regulated protein-serine kinase 3	0, 0	1969.69	19.1769	10.7311	0, 0	2008.62	51.5109	11.1573	1.9764	1.04829	1.03722	-0.0110692	-0.0312956	5	6	2	NP_002739	Q16659
225	NK058	Erk4 (MAPK4)	Pan-specific	Extracellular regulated protein-serine kinase 4	0, 0	156.405	37.3989	7.07645	0, 0	221.094	0.47619	7.97384	41.3596	-0.87086	-0.725694	0.145166	0.410422	5	7	2	NP_002738	P31152
226	NK206-1	Erk5 (MAPK7)	Pan-specific	Extracellular regulated protein-serine kinase 5 (Big MAP kinase 1 (BMK1))	0, 0	67.467	31.6529	5.86342	0, 0	85.7604	6.68081	6.60757	27.1147	-1.50786	-1.4823	0.025566	0.0722817	5	8	2	NP_620602	Q13164
227	NK206-2	Erk5 (MAPK7)	Pan-specific	Extracellular regulated protein-serine kinase 5 (Big MAP kinase 1 (BMK1))	0, 0	43.2621	22.2672	5.22234	0, 0	57.4993	2.23013	6.0308	32.9091	-1.84451	-1.80169	0.0428188	0.12106	5	9	2	NP_620602	Q13164
228	NK206-3	Erk5 (MAPK7)	Pan-specific	Extracellular regulated protein-serine kinase 5 (Big MAP kinase 1 (BMK1))	0, 0	1003.25	38.4456	9.75777	0, 0	794.34	17.6422	9.81894	-20.823	0.537183	0.296067	-0.241115	-0.681696	5	10	2	NP_620602	Q13164
229	PK016	Erk5 (MAPK7)	T218+Y220	Extracellular regulated protein-serine kinase 5 (Big MAP kinase 1 (BMK1))	0, 0	702.961	21.8274	9.24461	0, 0	889.648	7.98428	9.98242	26.5573	0.267707	0.386596	0.11889	0.336132	5	6	3	NP_620602	Q13164
230	PK016-3	Erk5 (MAPK7)	T218+Y220	Extracellular regulated protein-serine kinase 5 (Big MAP kinase 1 (BMK1))	0, 0	674.458	3.40922	9.18489	0, 0	768.363	14.0936	9.77097	13.923	0.236348	0.269503	0.0331553	0.0937387	5	7	3	NP_620602	Q13164
231	NN040	ERP57	Pan-specific	ER protein 57 kDa (protein disulfide isomerase-associated 3; 58 kDa glucose regulated protein)	0, 0	161.878	51.1936	7.12607	0, 0	251.315	19.7948	8.15868	55.2494	-0.844802	-0.623335	0.221466	0.626143	5	8	3	NP_005304	P30101
232	NN041	ERP72	Pan-specific	ER protein 72 kDa (protein disulfide isomerase-associated 4)	0, 0	85.8985	2.84604	6.21187	0, 0	105.281	24.3397	6.90343	22.5646	-1.32488	-1.31846	0.00642381	0.0181618	5	9	3	NP_004902	P13667
233	PN174	Ezrin	T567	cytovillin 2	0, 0	90.2059	31.626	6.28246	0, 0	125.831	51.5069	7.16067	39.4929	-1.28781	-1.176	0.111806	0.316105	5	10	3	NP_001104547.1	P15311
234	PN175	Ezrin	Y353	cytovillin 2	0, 0	597.764	4.0547	9.01074	0, 0	776.283	7.26177	9.78576	29.8644	0.144895	0.277696	0.132801	0.375462	5	6	4	NP_001104547.1	P15311
235	NK060	FAK	Pan-specific	Focal adhesion protein-tyrosine kinase	0, 0	347.718	45.1968	8.22908	0, 0	399.612	61.6303	8.82778	14.9242	-0.265578	-0.252805	0.0127721	0.03611	5	7	4	NP_005598	Q05397
236	PK017	FAK	Y397	Focal adhesion protein-tyrosine kinase	0, 0	4958.6	0.873178	12.063	0, 0	4491.34	23.507	12.3183	-9.42325	1.74774	1.68011	-0.0676302	-0.191208	5	8	4	NP_005598	Q05397
237	PK017-1	FAK	Y397	Focal adhesion protein-tyrosine kinase	0, 0	255.943	18.5806	7.78699	0, 0	331.013	39.3079	8.55607	29.3305	-0.497735	-0.403273	0.0944622	0.267069	5	9	4	NP_005598	Q05397
238	PK018-3	FAK	Y576	Focal adhesion protein-tyrosine kinase	0, 0	21.1032	337.5	4.1867	0, 0	25.7745	197.121	4.8732	22.1354	-2.38836	-2.44274	-0.0543786	-0.153743	5	10	4	NP_005598	Q05397
239	PK020	FAK	S722	Focal adhesion protein-tyrosine kinase	0, 0	546.238	12.2381	8.88069	0, 0	750.347	16.3961	9.73674	37.3662	0.076604	0.250548	0.173944	0.491784	5	6	5	NP_005598	Q05397
240	PK020-3	FAK	S722	Focal adhesion protein-tyrosine kinase	0, 0	495.156	16.9247	8.73905	0, 0	547.034	6.96473	9.28081	10.477	0.00222099	-0.00193167	-0.00415266	-0.0117407	5	7	5	NP_005598	Q05397
241	PK021	FAK	S732	Focal adhesion protein-tyrosine kinase	0, 0	680.205	0.563798	9.19713	0, 0	895.44	9.38959	9.99178	31.6428	0.242776	0.391781	0.149005	0.421277	5	8	5	NP_005598	Q05397
242	PK022-2	FAK	S843	Focal adhesion protein-tyrosine kinase	0, 0	350.849	20.7569	8.24202	0, 0	393.377	10.3484	8.8051	12.1213	-0.258786	-0.26537	-0.00658377	-0.018614	5	9	5	NP_005598	Q05397
243	PK024	FAK	S910	Focal adhesion protein-tyrosine kinase	0, 0	508.249	5.68311	8.7767	0, 0	623.74	13.5853	9.47013	22.7234	0.0219929	0.102906	0.0809128	0.228762	5	10	5	NP_005598	Q05397
244	PK151	FAK	Y576/Y577	Focal adhesion protein-tyrosine kinase	0, 0	992.078	1.13715	9.74162	0, 0	977.029	3.15906	10.1176	-1.51693	0.528702	0.461448	-0.067254	-0.190145	5	6	6	NP_005598	Q05397
245	NN042	FAS	Pan-specific	Tumor necrosis factor superfamily member 6 (Apo1, CD95)	0, 0	665.771	30.5727	9.16619	0, 0	731.802	0.505291	9.70064	9.91792	0.226527	0.230554	0.00402708	0.0113856	5	7	6	NP_003789	P25445
246	NN043	FasL	Pan-specific	Tumor necrosis factor ligand, member 6	0, 0	294.604	21.1022	7.98994	0, 0	361.882	19.3755	8.6847	22.837	-0.391159	-0.332039	0.0591199	0.167147	5	8	6	NP_000630	P48023
247	NK061	Fes	Pan-specific	Fes/Fps protein-tyrosine kinase	0, 0	262.735	51.0169	7.82477	0, 0	263.18	19.8203	8.22523	0.169199	-0.477893	-0.586481	-0.108588	-0.307008	5	9	6	NP_001996	P07332
248	NN172	FHL2	Pan-specific	Four and a half LIM domains protein 2	0, 0	438.076	9.04295	8.56235	0, 0	498.675	5.96055	9.14728	13.8329	-0.0905711	-0.0758773	0.0146937	0.041543	5	10	6	NP_001034581.1	Q14192
249	NN127	FKBP52	Pan-specific	FK506-binding protein 4	0, 0	231.392	5.34802	7.6415	0, 0	273.308	1.66905	8.27971	18.115	-0.574134	-0.556311	0.0178232	0.0503908	5	6	7	NP_002005	Q02790
250	PN194	FKHR	S256	Forkhead box protein O1	0, 0	290.192	3.28947	7.96817	0, 0	342.753	26.3591	8.60635	18.1127	-0.40259	-0.375427	0.0271632	0.0767975	5	7	7	NP_002006.2	Q12778
251	PN195	FKHR	S319	Forkhead box protein O1	0, 0	186.854	5.91075	7.33308	0, 0	189.831	4.01322	7.7539	1.593	-0.736097	-0.847491	-0.111394	-0.314941	5	8	7	NP_002006.2	Q12778
252	PN145-PN032	FKHRL1	T32	Forkhead-like transcription factor 1 (FOXO3A)	0, 0	26.8181	75.5656	4.53244	0, 0	25.7696	278.4	4.87293	-3.9094	-2.2068	-2.44289	-0.236089	-0.667485	5	9	7	NP_001446	O43524
253	PN145-PN032-PN153	FKHRL1	T32	Forkhead-like transcription factor 1 (FOXO3A)	0, 0	145.566	13.2033	6.97284	0, 0	285.95	34.1673	8.34494	96.4393	-0.925269	-0.520188	0.405081	1.14527	5	10	7	NP_001446	O43524
254	NN044	Fos	Pan-specific	Fos-c FBJ murine osteosarcoma oncoprotein-related transcription factor	0, 0	3122.35	7.1682	11.3957	0, 0	2381.69	26.9457	11.4031	-23.7211	1.39732	1.17333	-0.223996	-0.633296	5	6	8	NP_005243	P01100
255	PN033	Fos	T232	Fos-c FBJ murine osteosarcoma oncoprotein-related transcription factor	0, 0	601.496	5.19801	9.01972	0, 0	625.636	0.169944	9.47451	4.01345	0.14961	0.105331	-0.0442792	-0.125189	5	7	8	NP_005243	P01100
256	PN146	FRS2	Y348	Fibroblast growth factor receptor substrate 2	0, 0	1225.47	27.4059	10.0464	0, 0	1590.98	3.73123	10.821	29.8256	0.688769	0.850992	0.162224	0.458649	5	8	8	NP_001036020.1	Q8WU20
257	NK065	Fyn	Pan-specific	Fyn proto-oncogene-encoded protein-tyrosine kinase	0, 0	749.425	56.0257	9.33695	0, 0	1328.48	36.8442	10.5609	77.2663	0.316197	0.706935	0.390738	1.10472	5	9	8	NP_002028	P06241
258	PN192	Gab1	Y627	GRB2-associated binder 1	0, 0	482.116	13.1772	8.70054	0, 0	418.617	3.01071	8.89481	-13.1708	-0.0179988	-0.215686	-0.197687	-0.558913	5	10	8	NP_002030.2	Q13480
259	PN098	GAP-43	S41	Growth associated protein 43 (Neuromodulin)	0, 0	50.3218	24.1943	5.44042	0, 0	91.6879	30.8489	6.70399	82.2031	-1.72999	-1.4289	0.301089	0.851259	5	6	9	NP_002036	P17677
260	PN196	GATA1	S142	Erythroid transcription factor	0, 0	479.523	4.77908	8.69277	0, 0	447.432	2.28085	8.99085	-6.69242	-0.0220835	-0.162504	-0.140421	-0.397007	5	7	9	NP_002040.1	P15976
261	NK066	GCK	Pan-specific	Germinal centre protein-serine kinase	0, 0	1346.29	20.4818	10.1821	0, 0	935.467	11.86	10.0549	-30.5154	0.760005	0.426719	-0.333287	-0.942289	5	8	9	NP_004570	Q12851
262	PN034	GFAP	S8	Glial fibrillary acidic protein	0, 0	955.622	11.1394	9.6876	0, 0	984.098	34.1367	10.128	2.97991	0.500337	0.467208	-0.0331297	-0.0936663	5	9	9	NP_002046	P14136
263	PN178	GluR1	S849	Glutamate receptor 1	0, 0	1797.87	6.51447	10.5994	0, 0	2079.97	19.5765	11.2077	15.6911	0.979139	1.06511	0.0859693	0.243058	5	10	9	NP_000818.2	P42261
264	NN045	GNB2L1	Pan-specific	Guanine nucleotide-binding protein beta (receptor for activated C kinase 1 (RACK1))	0, 0	244.231	48.176	7.71941	0, 0	217.295	1.12332	7.94883	-11.029	-0.533223	-0.739542	-0.206319	-0.583317	5	6	10	NP_006089	P63244
265	NK067	GRK2 (BARK1)	Pan-specific	G protein-coupled receptor-serine kinase 2	0, 0	2181.65	39.6999	10.8785	0, 0	1694.04	29.9782	10.9116	-22.3505	1.12572	0.90114	-0.224581	-0.63495	5	7	10	NP_001610	P25098
266	PK025	GRK2 (BARK1)	S670	G protein-coupled receptor-serine kinase 2	0, 0	898.574	23.9645	9.5988	0, 0	979.24	2.11539	10.1208	8.97709	0.453705	0.463254	0.00954903	0.0269976	5	8	10	NP_001610	P25098
267	NK068	GRK3 (BARK2)	Pan-specific	G protein-coupled receptor-serine kinase 3	0, 0	156.263	0.635341	7.07514	0, 0	161.42	21.7957	7.52001	3.30074	-0.871551	-0.977014	-0.105464	-0.298173	5	9	10	NP_005151	P35626
268	NN046	GroEL	Pan-specific	GroEL homolog (may correspond to Hsp60)	0, 0	2469.66	115.404	11.0574	0, 0	2016.22	9.25465	11.1628	-18.3602	1.21966	1.04024	-0.179423	-0.507275	5	10	10	NP_002147	P10809
269	NN047	Grp75	Pan-specific	Glucose regulated protein 75	0, 0	832.368	27.2853	9.48839	0, 0	597.844	9.30456	9.40895	-28.1756	0.395722	0.069028	-0.326694	-0.923649	5	6	11	NP_004125	P38646
270	NN048	Grp78	Pan-specific	Glucose regulated protein 78	0, 0	4307.94	16.0266	11.8601	0, 0	4369.82	4.75318	12.2787	1.43656	1.64118	1.6582	0.0170247	0.0481332	5	7	11	NP_005338	P11021
271	NN048-2	Grp78	Pan-specific	Glucose regulated protein 78	0, 0	4853.39	15.8468	12.0321	0, 0	4007.58	10.3569	12.1538	-17.4272	1.7315	1.58907	-0.14243	-0.402686	5	8	11	NP_005338	P11021
272	NN049	Grp94	Pan-specific	Glucose regulated protein 94 (endoplasmin)	0, 0	189.36	22.4989	7.3523	0, 0	234.152	10.726	8.05663	23.654	-0.726004	-0.679849	0.0461545	0.130491	5	9	11	NP_003290	P14625
273	NK069-NK070	GSK3a	Pan-specific	Glycogen synthase-serine kinase 3 alpha	0, 0	906.192	32.9397	9.61098	0, 0	778.944	13.1375	9.7907	-14.042	0.4601	0.28043	-0.17967	-0.507974	5	10	11	NP_063937	P49840
274	NK069-NK070-2	GSK3a	Pan-specific	Glycogen synthase-serine kinase 3 alpha	0, 0	214.361	24.3341	7.53121	0, 0	218.51	11.2197	7.95688	1.93526	-0.632053	-0.735086	-0.103033	-0.291301	6	6	1	NP_063937	P49840
275	PK026-PK027-1	GSK3a	S21	Glycogen synthase-serine kinase 3 alpha	0, 0	115.53	13.1716	6.63943	0, 0	132.11	2.14557	7.23092	14.3517	-1.10036	-1.1371	-0.0367444	-0.103886	6	7	1	NP_063937	P49840
276	PK028-PK029-1	GSK3a	Y279	Glycogen synthase-serine kinase 3 alpha	0, 0	200.597	8.73277	7.43546	0, 0	248.948	9.40995	8.14503	24.1036	-0.682333	-0.630897	0.0514357	0.145422	6	8	1	NP_063937	P49840
277	NK070	GSK3b	Pan-specific	Glycogen synthase-serine kinase 3 beta	0, 0	144.507	19.4129	6.96231	0, 0	167.814	17.1904	7.57605	16.1284	-0.930802	-0.945981	-0.0151794	-0.0429161	6	9	1	NP_002084	P49841
278	NK070-1	GSK3b	Pan-specific	Glycogen synthase-serine kinase 3 beta	0, 0	120.523	6.37102	6.70047	0, 0	145.227	13.5743	7.36749	20.4979	-1.0683	-1.06147	0.00683002	0.0193103	6	10	1	NP_002084	P49841
279	NK071	Haspin	Pan-specific	Haploid germ cell-specific nuclear protein-serine kinase	0, 0	190.596	33.3131	7.36168	0, 0	146.052	9.6875	7.37567	-23.3706	-0.721078	-1.05694	-0.335866	-0.949581	6	6	2	NP_114171	Q8TF76
280	NN169	HDAC4	Pan-specific	Histone deacetylase 4	0, 0	234.757	16.2058	7.66233	0, 0	262.467	10.9085	8.22132	11.8034	-0.563195	-0.588649	-0.025454	-0.071965	6	7	2	NP_006028.2	P56524
281	PN179-PN180-PN181	HDAC4	S246	Histone deacetylase 4	0, 0	1926.72	6.11255	10.6992	0, 0	1921.85	3.70787	11.0936	-0.252663	1.03158	1.00194	-0.0296378	-0.0837938	6	8	2	NP_006028.2	P56524
282	PN188	HDAC5	S498	Histone deacetylase 5	0, 0	583.171	18.5784	8.97508	0, 0	551.701	14.2002	9.29307	-5.39632	0.12617	0.00485575	-0.121314	-0.342987	6	9	2	NP_001015053.1	Q9UQL6
283	NN050	hHR23B	Pan-specific	UV excison repair protein RAD23 homolog B	0, 0	397.967	0.743547	8.42381	0, 0	867.127	24.904	9.94543	117.889	-0.163319	0.366112	0.52943	1.49684	6	10	2	NP_002865	P54727
284	NN051	Hip	Pan-specific	Hsp70/Hsc70 interacting protein (ST13)	0, 0	1720.87	36.8739	10.5362	0, 0	1529.39	64.036	10.7641	-11.1271	0.945978	0.81945	-0.126528	-0.357728	6	6	3	NP_003923	P50502
285	PN035	Histone H1	phospho CDK1 sites	Histone H1 phosphorylated	0, 0	1413.79	44.3499	10.2527	0, 0	1210.21	5.36703	10.4264	-14.3999	0.797067	0.632442	-0.164626	-0.46544	6	7	3	NP_005316	Q02539
286	PN036	Histone H2A.X	S140	Histone H2A variant X	0, 0	1101.37	21.5791	9.89239	0, 0	1159.68	5.47604	10.3648	5.29432	0.607876	0.598367	-0.00950838	-0.0268827	6	8	3	NP_002096	P16104
287	PN037	Histone H2B	S15	Histone H2B	0, 0	5321.08	7.1335	12.1648	0, 0	4283.01	0.971786	12.2497	-19.5087	1.8012	1.64217	-0.159027	-0.44961	6	9	3	NP_778225	P33778
288	PN038	Histone H3	S11	Histone H3.3	0, 0	288.612	18.3585	7.9603	0, 0	308.745	15.2485	8.4556	6.97567	-0.406725	-0.458911	-0.0521855	-0.147542	6	10	3	NP_003521	P84243
289	PN039	Histone H3	S29	Histone H3.3	0, 0	2816.99	4.97625	11.2472	0, 0	3045.04	11.2865	11.7576	8.09524	1.31936	1.36962	0.0502681	0.142121	6	6	4	NP_003521	P84243
290	PN100	Histone H3	T12	Histone H3.3	0, 0	1019.41	19.5991	9.78082	0, 0	1078.69	5.73207	10.2604	5.8159	0.549288	0.540532	-0.00875585	-0.0247551	6	7	4	NP_003521	P84243
291	PN101	Histone H3	T4	Histone H3.3	0, 0	4695.21	8.3164	11.9843	0, 0	4127.02	6.80329	12.1962	-12.1016	1.7064	1.61253	-0.0938659	-0.265383	6	8	4	NP_003521	P84243
292	PN101-2	Histone H3	T4	Histone H3.3	0, 0	2477.43	1.19072	11.0619	0, 0	1980.06	10.6097	11.1367	-20.0761	1.22204	1.02578	-0.196264	-0.554889	6	9	4	NP_003521	P84243
293	NN052	HO1	Pan-specific	Heme oxygenase 1	0, 0	9.00657	1354.4	2.95829	0, 0	0.87945	0	0	-90.2355	-3.03344	-5.14137	-2.10793	-5.95968	6	10	4	NP_002124	P09601
294	NN053	HO2	Pan-specific	Heme oxygenase 2	0, 0	4401.38	65.9204	11.891	0, 0	3689.2	7.69015	12.0344	-16.1808	1.65744	1.52293	-0.134501	-0.380268	6	6	5	NP_002125	P30519
295	NK072	Hpk1 (MAP4K1)	Pan-specific	Hematopoetic progenitor protein-serine kinase 1	0, 0	3263.66	24.6158	11.4596	0, 0	2602.45	23.5672	11.531	-20.26	1.43086	1.24414	-0.186716	-0.527895	6	7	5	NP_009112	Q92918
296	NN054	Hsc70	Pan-specific	Heat shock 70 kDa protein 8	0, 0	1528.04	17.7224	10.3648	0, 0	1152.63	6.75378	10.356	-24.5681	0.855939	0.593495	-0.262444	-0.741997	6	8	5	NP_006588	P11142
297	NN054-2	Hsc70	Pan-specific	Heat shock 70 kDa protein 8	0, 0	9117.99	14.8967	12.9418	0, 0	6501.63	8.30489	12.8519	-28.6945	2.20922	1.97564	-0.233584	-0.660403	6	9	5	NP_006588	P11142
298	NN055	HSF4	Pan-specific	Heat shock transcription factor 4	0, 0	450.827	26.043	8.60374	0, 0	366.571	1.95845	8.70327	-18.6894	-0.0688338	-0.321756	-0.252922	-0.715076	6	10	5	NP_001529	Q9ULV5
299	NN062	Hsp105	Pan-specific	Heat shock 105 kDa protein	0, 0	1503.02	53.5615	10.341	0, 0	1228.97	18.9442	10.4486	-18.2334	0.843431	0.64473	-0.198701	-0.561781	6	6	6	NP_006635	Q92598
300	NN152-1	Hsp27	Pan-specific	Heat shock 27 kDa protein beta 1 (HspB1)	0, 0	6184.07	36.5914	12.3816	0, 0	4853.41	10.6546	12.4301	-21.5175	1.91506	1.74206	-0.173008	-0.48914	6	7	6	NP_001531	P04792
301	PN040-1	Hsp27	S15	Heat shock 27 kDa protein beta 1 (HspB1)	0, 3	269.05	21.9282	7.85904	0, 3	74.0242	28.061	6.39525	-72.4868	-0.4599	-1.59987	-1.13997	-3.22299	6	8	6	NP_001531	P04792
302	PN040-2	Hsp27	S15	Heat shock 27 kDa protein beta 1 (HspB1)	0, 0	2176.68	3.57972	10.8752	0, 0	2495.35	21.377	11.4704	14.6401	1.12399	1.21057	0.0865779	0.244778	6	9	6	NP_001531	P04792
303	PN041	Hsp27	S78	Heat shock 27 kDa protein beta 1 (HspB1)	0, 0	4076.46	40.0389	11.7804	0, 0	2836.32	9.45027	11.6551	-30.422	1.59933	1.3129	-0.286439	-0.809837	6	10	6	NP_001531	P04792
304	PN042-1	Hsp27	S82	Heat shock 27 kDa protein beta 1 (HspB1)	0, 0	852.733	10.951	9.52326	0, 0	1203.95	7.37504	10.4189	41.187	0.414034	0.628298	0.214264	0.605781	6	6	7	NP_001531	P04792
305	PN042-2	Hsp27	S82	Heat shock 27 kDa protein beta 1 (HspB1)	0, 0	52.0149	12.1219	5.48816	0, 0	64.863	3.11192	6.20465	24.7007	-1.70492	-1.70542	-0.000498939	-0.00141063	6	7	7	NP_001531	P04792
306	PN042-3	Hsp27	S82	Heat shock 27 kDa protein beta 1 (HspB1)	0, 0	723.379	11.181	9.28592	0, 0	1142.56	12.6612	10.3434	57.9474	0.289399	0.586486	0.297088	0.839944	6	8	7	NP_001531	P04792
307	NN057	Hsp40	Pan-specific	DnaJ homolog, subfamily B member 1	0, 0	113.044	0.726367	6.60806	0, 0	119.426	15.9696	7.0853	5.64494	-1.11683	-1.21774	-0.100913	-0.285308	6	9	7	NP_006136	P25685
308	NN057-2	Hsp40	Pan-specific	DnaJ homolog, subfamily B member 1	0, 0	6551	52.1895	12.4648	0, 0	5561.31	10.4593	12.6265	-15.1075	1.95873	1.85083	-0.107903	-0.305071	6	10	7	NP_006136	P25685
309	NN057-3	Hsp40	Pan-specific	DnaJ homolog, subfamily B member 1	0, 0	5904.96	30.0014	12.315	0, 0	5187.35	4.6059	12.5261	-12.1527	1.88007	1.79522	-0.0848581	-0.239916	6	6	8	NP_006136	P25685
310	NN058	Hsp47	Pan-specific	Heat shock 47 kDa protein (collagen-binding protein 1, colligin 1)	0, 0	2853.2	11.0879	11.2657	0, 0	2787.43	0.540071	11.63	-2.3049	1.32903	1.29901	-0.0300243	-0.0848864	6	7	8	NP_001226	P29043
311	NN059-1	Hsp60	Pan-specific	Heat shock 60 kDa protein 1 (chaperonin, CPN60)	0, 0	1626.02	3.1746	10.4544	0, 0	1958.06	35.7096	11.1205	20.4205	0.903026	1.01685	0.113828	0.32182	6	8	8	NP_002147	P10809
312	NN059-2	Hsp60	Pan-specific	Heat shock 60 kDa protein 1 (chaperonin, CPN60)	0, 0	12432.7	6.89774	13.3892	0, 0	9748.29	2.61187	13.4363	-21.5915	2.44414	2.29923	-0.144907	-0.409691	6	9	8	NP_002147	P10809
313	NN059-3	Hsp60	Pan-specific	Heat shock 60 kDa protein 1 (chaperonin, CPN60)	0, 0	3172.55	9.60184	11.4187	0, 0	3159.4	1.40601	11.8108	-0.41457	1.40941	1.39908	-0.0103296	-0.0292046	6	10	8	NP_002147	P10809
314	NN060	Hsp70	Pan-specific	Heat shock 70 kDa protein 1	0, 0	1512.6	32.2282	10.3501	0, 0	1379.51	4.73728	10.6153	-8.79871	0.848246	0.737049	-0.111197	-0.314382	6	6	9	NP_005336	P08107
315	NN060-2	Hsp70	Pan-specific	Heat shock 70 kDa protein 1	0, 0	2414	20.8744	11.0245	0, 0	2231.82	4.09338	11.3093	-7.5467	1.20239	1.1214	-0.0809895	-0.228979	6	7	9	NP_005336	P08107
316	NN060-3	Hsp70	Pan-specific	Heat shock 70 kDa protein 1	0, 0	7512.41	11.5942	12.6624	0, 0	5736.94	9.52581	12.6714	-23.6338	2.06248	1.87567	-0.186807	-0.528154	6	8	9	NP_005336	P08107
317	NN164	Hsp90a	Pan-specific	Heat shock 90 kDa protein alpha	0, 1	889.438	2.33757	9.58406	0, 1	1107.97	9.72549	10.299	24.5694	0.445962	0.561925	0.115963	0.327858	6	9	9	NP_005339	P07900
318	NN061	Hsp90a/b	Pan-specific	Heat shock 90 kDa protein alpha/beta	0, 0	3440.49	62.8839	11.5357	0, 0	2237.62	6.53006	11.3131	-34.962	1.47083	1.12348	-0.347356	-0.982067	6	10	9	NP_005339	P07900
319	NN061-16	Hsp90a/b	Pan-specific	Heat shock 90 kDa protein alpha/beta	0, 0	6455.01	28.4213	12.4435	0, 0	5354.02	4.89862	12.5717	-17.0563	1.94755	1.82048	-0.127067	-0.359251	6	6	10	NP_005339	P07900
320	NN061-2	Hsp90a/b	Pan-specific	Heat shock 90 kDa protein alpha/beta	0, 0	439.9	26.4814	8.56834	0, 0	493.426	4.14726	9.13202	12.1678	-0.0874232	-0.0843306	0.0030926	0.0087436	6	7	10	NP_005339	P07900
321	NN061-3	Hsp90a/b	Pan-specific	Heat shock 90 kDa protein alpha/beta	0, 0	97.5623	8.82213	6.39556	0, 0	81.7598	4.90431	6.53865	-16.1973	-1.22842	-1.52046	-0.292044	-0.825685	6	8	10	NP_005339	P07900
322	NN061-4	Hsp90a/b	Pan-specific	Heat shock 90 kDa protein alpha/beta	0, 0	499.911	10.5896	8.75284	0, 0	619.722	7.42121	9.4608	23.9665	0.00946121	0.0977423	0.0882811	0.249594	6	9	10	NP_005339	P07900
323	NN165	Hsp90b	Pan-specific	Heat shock 90 kDa protein beta	0, 0	1743.91	9.88835	10.5554	0, 0	1821.36	3.78108	11.0161	4.44135	0.956053	0.959035	0.00298203	0.00843099	6	10	10	NP_031381	P08238
324	NN165-1	Hsp90b	Pan-specific	Heat shock 90 kDa protein beta	0, 0	5858.94	17.5527	12.3037	0, 0	5599.05	0.171669	12.6363	-4.43579	1.87415	1.85623	-0.0179135	-0.0506463	6	6	11	NP_031381	P08238
325	PN176	Hsp90b	S255	Heat shock 90 kDa protein beta	0, 0	287.302	37.5403	7.95373	0, 0	170.995	7.41839	7.60314	-40.4824	-0.410174	-0.930979	-0.520805	-1.47245	6	7	11	NP_031381	P08238
326	NN063	HspBP1	Pan-specific	Hsp70 binding protein 1	0, 0	350.247	10.3206	8.23954	0, 0	825.48	12.0143	9.87442	135.685	-0.260088	0.326789	0.586877	1.65925	6	8	11	NP_036399	Q9NZL4
327	PN103	Huntingtin	S421	Huntington's disease protein	0, 0	251.245	1.59597	7.76026	0, 0	247.005	0.186038	8.13373	-1.68755	-0.511771	-0.637155	-0.125384	-0.354493	6	9	11	NP_002102	P42858
328	NN130	I1PP2A	Pan-specific	Acidic leucine-rich nuclear phosphoprotein 32 family member A	0, 0	6169.07	4.6074	12.3781	0, 0	5072.58	1.44253	12.4938	-17.774	1.91322	1.77734	-0.135882	-0.384175	6	10	11	NP_006296	P39687
329	NN131	I2PP2A	Pan-specific	Protein SET	0, 0	5843.68	15.7549	12.3	0, 0	4122.5	19.736	12.1946	-29.4538	1.87217	1.61165	-0.260519	-0.736554	7	6	1	NP_003002	Q01105
330	NK073	ICK	Pan-specific	Intestinal cell protein-serine kinase (MAK-related kinase (MRK)	0, 0	65.074	29.331	5.81132	0, 0	91.264	40.4459	6.6973	40.2466	-1.53522	-1.4326	0.102618	0.290128	7	7	1	NP_057597	Q9UPZ9
331	NK074	IGF1R	Pan-specific	Insulin-like growth factor 1 receptor protein-tyrosine kinase	0, 0	88.8837	2.19213	6.26115	0, 0	98.7534	7.38757	6.81109	11.1041	-1.299	-1.36959	-0.0705953	-0.199591	7	8	1	NP_000866	P08069
332	PK152	IGF1R	Y1280	Insulin-like growth factor 1 receptor protein-tyrosine kinase	0, 0	1668.72	1.02419	10.4918	0, 0	1188.74	5.01214	10.4005	-28.7633	0.922662	0.618142	-0.30452	-0.860959	7	9	1	NP_000866	P08069
333	PK153	IGF1R	Y1165/Y1166	Insulin-like growth factor 1 receptor protein-tyrosine kinase	0, 0	771.313	20.2596	9.37848	0, 0	749.59	14.3974	9.73528	-2.81646	0.338007	0.249741	-0.0882663	-0.249552	7	10	1	NP_000866	P08069
334	PK139	IGF1Rb/IRb	Y1161/Y1185	Insulin-like growth factor 1 /Insulin receptorreceptor beta	0, 0	71.8341	111.714	5.95391	0, 0	68.0989	21.5519	6.27489	-5.19979	-1.46034	-1.66652	-0.206181	-0.582927	7	6	2	NP_000866	P08069
335	NN064	IkBa	Pan-specific	Inhibitor of NF-kappa-B alpha (MAD3)	0, 0	4128.71	18.1419	11.7988	0, 0	6813.29	0.840587	12.9195	65.0222	1.60898	2.01305	0.404061	1.14239	7	7	2	NP_065390	P25963
336	NN064-2	IkBa	Pan-specific	Inhibitor of NF-kappa-B alpha (MAD3)	0, 0	1472.57	67.8407	10.3114	0, 0	706.628	4.89903	9.65013	-52.0139	0.827927	0.202588	-0.625339	-1.768	7	8	2	NP_065390	P25963
337	NN064-4	IkBa	Pan-specific	Inhibitor of NF-kappa-B alpha (MAD3)	0, 0	9.72042	1477.6	3.06833	0, 0	22.922	39.4678	4.70399	135.813	-2.97565	-2.53644	0.439209	1.24176	7	9	2	NP_065390	P25963
338	PN164	IkBa	Y42	Inhibitor of NF-kappa-B alpha (MAD3)	0, 0	218.348	4.70974	7.55779	0, 0	239.841	8.6559	8.09126	9.8435	-0.618093	-0.66067	-0.0425773	-0.120377	7	10	2	NP_065390	P25963
339	NN065	IkBb	Pan-specific	Inhibitor of NF-kappa-B beta (thyroid receptor interacting protein 9)	0, 0	1582.66	3.39706	10.4154	0, 0	1822.84	0.847458	11.0173	15.1753	0.88255	0.959681	0.0771315	0.218071	7	6	3	NP_002494	Q15653
340	PN168	IkBe	S161	NF-kappa-B inhibitor epsilon	0, 0	306.673	10.8567	8.04787	0, 0	366.446	20.7508	8.70278	19.4908	-0.360741	-0.322027	0.0387137	0.109454	7	7	3	NP_004547.2	O00221
341	NK075-1	IKKa	Pan-specific	Inhibitor of NF-kappa-B protein-serine kinase alpha (CHUK)	0, 0	108.663	39.1436	6.55102	0, 0	93.2463	27.9548	6.7283	-14.1875	-1.14678	-1.41544	-0.268658	-0.759566	7	8	3	NP_001269	O15111
342	NK075-2	IKKa	Pan-specific	Inhibitor of NF-kappa-B protein-serine kinase alpha (CHUK)	0, 0	229.114	21.5216	7.62723	0, 0	537.366	1.29303	9.25509	134.541	-0.581631	-0.0161774	0.565453	1.59868	7	9	3	NP_001269	O15111
343	NK075-3	IKKa	Pan-specific	Inhibitor of NF-kappa-B protein-serine kinase alpha (CHUK)	0, 0	1538.57	35.7395	10.3747	0, 0	1399.54	15.2472	10.6361	-9.0367	0.861144	0.748564	-0.112581	-0.318295	7	10	3	NP_001269	O15111
344	NK075-4	IKKa	Pan-specific	Inhibitor of NF-kappa-B protein-serine kinase alpha (CHUK)	0, 0	532.588	14.1804	8.84418	0, 0	496.812	6.74877	9.14188	-6.71744	0.0574315	-0.0788671	-0.136299	-0.385352	7	6	4	NP_001269	O15111
345	NK075-5	IKKa	Pan-specific	Inhibitor of NF-kappa-B protein-serine kinase alpha (CHUK)	0, 0	183.888	75.5039	7.30999	0, 0	204.708	33.9032	7.86275	11.3218	-0.74822	-0.787213	-0.0389938	-0.110246	7	7	4	NP_001269	O15111
346	NK075-6	IKKa	Pan-specific	Inhibitor of NF-kappa-B protein-serine kinase alpha (CHUK)	0, 0	221.855	1.21074	7.58078	0, 0	413.183	9.21709	8.87596	86.2406	-0.606022	-0.226125	0.379898	1.07407	7	8	4	NP_001269	O15111
347	PK030-PK031	IKKa	S180	Inhibitor of NF-kappa-B protein-serine kinase alpha (CHUK)	0, 0	39.5619	90.2953	5.09335	0, 0	63.5271	11.7311	6.17463	60.5763	-1.91225	-1.72205	0.190203	0.537755	7	9	4	NP_001269	O15111
348	PK154	IKKa	T23	Inhibitor of NF-kappa-B protein-serine kinase alpha (CHUK)	0, 0	1088.09	4.46332	9.87489	0, 0	1336.54	10.3207	10.5696	22.8338	0.598685	0.711768	0.113082	0.319713	7	10	4	NP_001269	O15111
349	NK076-1	IKKb	Pan-specific	Inhibitor of NF-kappa-B protein-serine kinase beta	0, 0	14.6397	58.5013	3.65913	0, 0	37.666	25.0235	5.42052	157.286	-2.6654	-2.13965	0.525755	1.48645	7	6	5	NP_001547	O14920
350	NK076-2	IKKb	Pan-specific	Inhibitor of NF-kappa-B protein-serine kinase beta	0, 0	164.365	27.9355	7.14806	0, 0	468.024	6.16826	9.05577	184.747	-0.833254	-0.126556	0.706698	1.99802	7	7	5	NP_001547	O14920
351	NK076-3	IKKb	Pan-specific	Inhibitor of NF-kappa-B protein-serine kinase beta	0, 0	105.478	39.8419	6.50811	0, 0	175.623	23.3029	7.64166	66.5011	-1.16931	-0.909645	0.259668	0.73415	7	8	5	NP_001547	O14920
352	NK076-4	IKKb	Pan-specific	Inhibitor of NF-kappa-B protein-serine kinase beta	0, 0	33.9496	51.3384	4.87263	0, 0	57.9417	2.31537	6.04186	70.6696	-2.02815	-1.79557	0.232585	0.657578	7	9	5	NP_001547	O14920
353	NN161	IKKg (NEMO)	Pan-specific	I-kappa-B kinase gamma/NF-kappa-B essential modulator	0, 0	265.249	82.3525	7.83851	0, 0	344.217	10.6542	8.6125	29.7711	-0.470678	-0.372022	0.0986553	0.278924	7	10	5	NP_003630	Q9Y6K9
354	NK078-2	ILK1	Pan-specific	Integrin-linked protein-serine kinase 1	0, 0	429.153	7.5616	8.53266	0, 0	745.406	13.4427	9.72721	73.6922	-0.106161	0.24527	0.351431	0.993586	7	6	6	NP_034692	Q13418
355	NK078-3	ILK1	Pan-specific	Integrin-linked protein-serine kinase 1	0, 0	155.022	23.1178	7.06364	0, 0	167.582	11.1788	7.57405	8.10194	-0.877589	-0.947087	-0.0694979	-0.196489	7	7	6	NP_034692	Q13418
356	PN043	Integrin a4	S1027	Integrin alpha 4 (VLA4)	1, 0	8001.93	15.8463	12.7534	1, 0	6846.03	6.962	12.9264	-14.4453	2.1103	2.01688	-0.0934286	-0.264147	7	8	6	NP_000876	P13612
357	PN044	Integrin b1	S785	Integrin beta 1 (fibronectin receptor beta subunit, CD29 antigen)	0, 0	1008.55	14.6144	9.76537	0, 0	1373.46	5.48135	10.6089	36.1817	0.541176	0.733537	0.192361	0.543856	7	9	6	NP_002202	P05556
358	NK079	IR (INSR)	Pan-specific	Insulin receptor beta chain	0, 0	234.736	24.0212	7.66221	0, 0	294.652	12.2296	8.3882	25.5248	-0.563263	-0.496236	0.0670263	0.189501	7	10	6	NP_000199	P06213
359	PK032-1	IR (INSR)	Y999	Insulin receptor	0, 0	870.08	4.16757	9.55231	0, 0	1484.26	16.6665	10.7209	70.5887	0.429291	0.79552	0.366229	1.03542	7	6	7	NP_000199	P06213
360	PK033	IR/IGF1R (INSR)	Y1189/Y1190	Insulin receptor / Insulin-like growth factor 1 receptor	0, 0	733.144	7.36822	9.30526	0, 0	1202.71	2.28512	10.4174	64.0488	0.299557	0.62748	0.327923	0.927123	7	7	7	NP_000866	P06213
361	NK080	IRAK1	Pan-specific	Interleukin 1 receptor-associated kinase 1 (Pelle-like protein kinase)	0, 0	301.863	26.8247	8.02506	0, 0	465.836	68.6409	9.049	54.3202	-0.372717	-0.1303	0.242417	0.685375	7	8	7	NP_001560	P51617
362	NK080-2	IRAK1	Pan-specific	Interleukin 1 receptor-associated kinase 1 (Pelle-like protein kinase)	0, 0	1151.71	40.4038	9.95687	0, 0	1153.39	2.60432	10.357	0.145796	0.641738	0.594025	-0.0477135	-0.134898	7	9	7	NP_001560	P51617
363	NK081	IRAK2	Pan-specific	Interleukin 1 receptor-associated kinase 2	0, 0	1131.25	19.8605	9.93101	0, 0	1455.49	3.1167	10.6926	28.6621	0.628158	0.779884	0.151726	0.428969	7	10	7	NP_001561	O43187
364	NK081-2	IRAK2	Pan-specific	Interleukin 1 receptor-associated kinase 2	0, 0	529.288	28.1138	8.83522	0, 0	636.314	2.55767	9.49892	20.2208	0.0527221	0.11885	0.0661282	0.186962	7	6	8	NP_001561	O43187
365	NK082	IRAK3	Pan-specific	Interleukin 1 receptor-associated kinase 3	0, 0	271.504	30.7265	7.87214	0, 0	431.446	4.48509	8.93836	58.9094	-0.45302	-0.191571	0.261449	0.739186	7	7	8	NP_009130	Q9Y616
366	NK083-1	IRAK4	Pan-specific	Interleukin 1 receptor-associated kinase 4	0, 0	38.6661	73.4694	5.06031	0, 0	30.5626	10.3123	5.11902	-20.9576	-1.9296	-2.30661	-0.377006	-1.0659	7	8	8	NP_057207	Q9NWZ3
367	NK083-2	IRAK4	Pan-specific	Interleukin 1 receptor-associated kinase 4	0, 0	109.775	1.53363	6.56572	0, 0	106.559	53.3942	6.92084	-2.92997	-1.13906	-1.30882	-0.169755	-0.479943	7	9	8	NP_057207	Q9NWZ3
368	PN045	IRS1	Y612	Insulin receptor substrate 1	0, 0	518.677	7.37648	8.806	0, 0	773.524	18.5604	9.78063	49.1339	0.0373804	0.274852	0.237471	0.671393	7	10	8	NP_005535	P35568
369	PN046-2	IRS1	Y1179	Insulin receptor substrate 1	0, 0	2164.76	31.7846	10.8673	0, 0	2859.58	3.49313	11.6669	32.0967	1.11983	1.31942	0.199587	0.564286	7	6	9	NP_005535	P35568
370	PN117	IRS1	S312	Insulin receptor substrate 1	0, 0	458.472	4.96478	8.628	0, 0	622.954	17.959	9.46831	35.8762	-0.0560954	0.101898	0.157993	0.446689	7	7	9	NP_005535	P35568
371	PN118	IRS1	S639	Insulin receptor substrate 1	0, 0	803.503	20.8704	9.43747	0, 0	920.803	2.89495	10.0321	14.5987	0.368983	0.414096	0.0451133	0.127547	7	8	9	NP_005535	P35568
372	NK084-1	JAK1	Pan-specific	Janus protein-tyrosine kinase 1	0, 0	1003.7	1.30556	9.75842	0, 0	1405.42	0.829922	10.6421	40.0245	0.537524	0.751918	0.214394	0.606148	7	9	9	NP_002218	P23458
373	NK084-2	JAK1	Pan-specific	Janus protein-tyrosine kinase 1	0, 0	389.479	60.4145	8.39271	0, 0	550.998	23.6044	9.29123	41.4708	-0.179653	0.00383754	0.18349	0.518776	7	10	9	NP_002218	P23458
374	PK126	JAK1	Y1034	Janus protein-tyrosine kinase 1	0, 0	752.279	5.60142	9.34243	0, 0	757.568	12.195	9.75056	0.703027	0.319077	0.258199	-0.0608775	-0.172117	7	6	10	NP_002218	P23458
375	NK085	JAK2	Pan-specific	Janus protein-tyrosine kinase 2	0, 0	1071.59	3.34066	9.85285	0, 0	1470.81	10.9737	10.7077	37.2547	0.587112	0.788248	0.201136	0.568665	7	7	10	NP_004963	O60674
376	PK034-1	JAK2	Y1007+Y1008	Janus protein-tyrosine kinase 2	0, 0	2829.12	1.244	11.2534	0, 0	3043.09	2.58989	11.7566	7.563	1.32261	1.36911	0.0465021	0.131474	7	8	10	NP_004963	O60674
377	PK034-2	JAK2	Y1007+Y1008	Janus protein-tyrosine kinase 2	0, 0	1285.34	3.62456	10.1152	0, 0	1340.84	5.08923	10.5742	4.3177	0.724904	0.714334	-0.0105706	-0.0298859	7	9	10	NP_004963	O60674
378	NK086	JAK3	Pan-specific	Janus protein-tyrosine kinase 3	0, 0	1404.45	48.7173	10.2431	0, 0	1498.34	9.66537	10.7345	6.68509	0.792045	0.803064	0.0110191	0.031154	7	10	10	NP_000206	P52333
379	NK087	TAO3 (JIK)	Pan-specific	STE20-like protein-serine kinase	0, 0	235.356	40.913	7.66601	0, 0	225.961	46.8037	8.00526	-3.99151	-0.561266	-0.708295	-0.147029	-0.415689	7	6	11	NP_057365	Q9H2K8
380	NK217	JNK1 (MAPK8)	Pan-specific	Jun N-terminus protein-serine kinase (stress-activated protein kinase (SAPK)) 1	0, 0	295.997	19.6771	7.99674	0, 0	552.699	10.6506	9.29568	86.7249	-0.387586	0.00629991	0.393886	1.11362	7	7	11	NP_620637.1	P45983
381	NK088-1	JNK1/2/3	Pan-specific	Jun N-terminus protein-serine kinase (stress-activated protein kinase (SAPK)) 1/2/3	0, 0	145.044	10.7104	6.96765	0, 0	155.928	28.7473	7.47006	7.50426	-0.927994	-1.00467	-0.0766762	-0.216784	7	8	11	NP_002741	P45983
382	NK088-2	JNK1/2/3	Pan-specific	Jun N-terminus protein-serine kinase (stress-activated protein kinase (SAPK)) 1/2/3	0, 0	1327.94	63.9433	10.1623	0, 0	964.848	1.25	10.0995	-27.3423	0.749603	0.451425	-0.298179	-0.843029	7	9	11	NP_002741	P45983
383	NK088-3	JNK1/2/3	Pan-specific	Jun N-terminus protein-serine kinase (stress-activated protein kinase (SAPK)) 1/2/3	0, 0	90.9661	64.8704	6.29457	0, 0	149.574	5.71954	7.41004	64.4285	-1.28145	-1.03791	0.243545	0.688566	7	10	11	NP_002741	P45983
384	PK035-1	JNK1/2/3	T183 + Y185	Jun N-terminus protein-serine kinase (stress-activated protein kinase (SAPK)) 1/2/3	0, 0	190.934	7.89581	7.36424	0, 0	201.85	11.5484	7.84247	5.71731	-0.719734	-0.798443	-0.0787096	-0.222533	8	6	1	NP_002741	P45983
385	PK035-2	JNK1/2/3	T183 + Y185	Jun N-terminus protein-serine kinase (stress-activated protein kinase (SAPK)) 1/2/3	0, 0	898.776	97.7492	9.59913	0, 0	686.545	6.87222	9.60854	-23.6133	0.453875	0.179553	-0.274322	-0.77558	8	7	1	NP_002741	P45983
386	PK035-4	JNK1/2/3	T183 + Y185	Jun N-terminus protein-serine kinase (stress-activated protein kinase (SAPK)) 1/2/3	0, 0	923.416	8.53655	9.63814	0, 0	958.96	3.70996	10.0907	3.84921	0.474365	0.446534	-0.0278305	-0.078684	8	8	1	NP_002741	P45983
387	NK189	JNK2 (MAPK9)	Pan-specific	Jun N-terminus protein-serine kinase (stress-activated protein kinase (SAPK)) 2	0, 0	897.631	9.50356	9.59729	0, 0	1392.56	16.4056	10.6289	55.1375	0.452909	0.744573	0.291664	0.824611	8	9	1	NP_002744	P45984
388	NK196	JNK2/3	Pan-specific	Jun N-terminus protein-serine kinase (stress-activated protein kinase (SAPKa/b)) 2/3	0, 0	112.391	6.25861	6.59969	0, 0	97.356	9.24474	6.79052	-13.3773	-1.12122	-1.38098	-0.259757	-0.7344	8	10	1	NP_002743.3	P45984
389	NK197	JNK3 (MAPK10)	Pan-specific	Jun N-terminus protein-serine kinase (stress-activated protein kinase (SAPKb)) 3	0, 0	272.261	94.2058	7.87615	0, 0	242.23	3.69475	8.10556	-11.0301	-0.450911	-0.65275	-0.201839	-0.570651	8	6	2	NP_002744.1	P53779
390	NN162	Jun	Pan-specific	Jun proto-oncogene-encoded AP1 transcription factor	0, 0	338.678	28.8871	8.19108	0, 0	555.139	10.7105	9.30203	63.9134	-0.285535	0.00981856	0.295353	0.835041	8	7	2	NP_002219	P05412
391	PN047	Jun	S63	Jun proto-oncogene-encoded AP1 transcription factor	0, 0	32.7641	52.5954	4.82135	0, 0	42.5179	29.8874	5.59532	29.7697	-2.05508	-2.04285	0.0122369	0.0345969	8	8	2	NP_002219	P05412
392	PN048-1	Jun	S73	Jun proto-oncogene-encoded AP1 transcription factor	0, 0	1398.41	5.61348	10.2369	0, 0	1481.32	10.6066	10.718	5.92854	0.788781	0.793937	0.00515548	0.0145759	8	9	2	NP_002219	P05412
393	PN048-2	Jun	S73	Jun proto-oncogene-encoded AP1 transcription factor	0, 0	1754.75	19.8753	10.5644	0, 0	2114.41	0.15318	11.2314	20.4964	0.960748	1.07823	0.117479	0.332144	8	10	2	NP_002219	P05412
394	PN154	Jun	S243	Jun proto-oncogene-encoded AP1 transcription factor	0, 0	305.997	3.36813	8.04468	0, 0	288.179	9.36745	8.35615	-5.82304	-0.362411	-0.513983	-0.151572	-0.428534	8	6	3	NP_002219	P05412
395	PN155	Jun	Y170	Jun proto-oncogene-encoded AP1 transcription factor	0, 0	1109.66	4.40201	9.90322	0, 0	1335.69	1.50358	10.5687	20.3689	0.613562	0.711261	0.0976986	0.27622	8	7	3	NP_002219	P05412
396	PN163	Jun	T91	Jun proto-oncogene-encoded AP1 transcription factor	0, 0	1152.69	3.75973	9.9581	0, 0	1529.87	9.57061	10.7645	32.7213	0.642383	0.8197	0.177318	0.501323	8	8	3	NP_002219	P05412
397	NP004	KAP	Pan-specific	Cyclin-dependent kinase associated phosphatase (CDK inhibitor 3, CIP2)	0, 0	1474.82	8.48353	10.3136	0, 0	1762.62	27.4938	10.9688	19.5144	0.829083	0.932844	0.103761	0.293359	8	9	3	NP_005183	Q16667
398	NN153	KDEL receptor 1	Pan-specific	ER lumen protein retaining receptor 1	0, 0	1313.21	10.9829	10.1462	0, 0	1352.35	10.3965	10.5866	2.98045	0.741153	0.721161	-0.0199921	-0.0565229	8	10	3	NP_006792.1	P24390
399	NK089	KHS (MAP4K5)	Pan-specific	Kinase homologous to SPS1/STE20 (MAP kinase kinase kinase protein-serine kinase 5 (MEKKK5)	0, 0	214.459	32.4987	7.53186	0, 0	274.718	0.127492	8.28714	28.0984	-0.631709	-0.552201	0.0795078	0.224789	8	6	4	NP_006566	Q9Y4K4
400	PK036	Kit	Y703	Kit/Steel factor receptor-tyrosine kinase	0, 0	962.514	4.68477	9.69797	0, 0	1132.01	7.09253	10.33	17.6095	0.505782	0.579074	0.0732927	0.207218	8	7	4	NP_006566	P10721
401	PK037	Kit	Y730	Kit/Steel factor receptor-tyrosine kinase	0, 0	1150.29	3.45736	9.95509	0, 0	1348.84	15.8411	10.5828	17.261	0.640804	0.71909	0.0782858	0.221335	8	8	4	NP_006566	P10721
402	PK038	Kit	Y936	Kit/Steel factor receptor-tyrosine kinase	0, 0	951.076	1.99284	9.68073	0, 0	1090.42	15.966	10.276	14.651	0.496725	0.54917	0.0524448	0.148275	8	9	4	NP_006566	P10721
403	PK150	Kit	Y721	Kit/Steel factor receptor-tyrosine kinase	0, 0	455.789	3.66619	8.61953	0, 0	453.927	15.548	9.01164	-0.408465	-0.0605415	-0.150989	-0.0904479	-0.25572	8	10	4	NP_006566	P10721
404	NK090	Ksr1	Pan-specific	Protein-serine kinase suppressor of Ras 1	0, 0	49.4318	13.1947	5.41468	0, 0	75.6459	2.18367	6.42652	53.0307	-1.74351	-1.58256	0.160954	0.455058	8	6	5	NP_055053.1	Q8IVT5
405	NK090-2	Ksr1	Pan-specific	Protein-serine kinase suppressor of Ras 1	0, 0	390.37	25.6489	8.39601	0, 0	528.968	23.796	9.23236	35.5044	-0.177921	-0.0287614	0.14916	0.421715	8	7	5	NP_055053.1	Q8IVT5
406	NP005	LAR	Pan-specific	LCA antigen-related (LAR) receptor tyrosine phosphatase	0, 0	327.225	2.06884	8.14145	0, 0	401.39	21.8188	8.83419	22.6647	-0.311597	-0.24926	0.0623375	0.176244	8	8	5	NP_002831	P10586
407	NK091	LATS1	Pan-specific	Large tumor suppressor 1 protein-serine kinase (WARTS)	0, 0	156.815	18.2581	7.08023	0, 0	194.893	13.5492	7.79187	24.2819	-0.868875	-0.826466	0.0424093	0.119902	8	9	5	NP_004681	O95835
408	NK092-2	Lck	Pan-specific	Lymphocyte-specific protein-tyrosine kinase	0, 0	989.62	23.9515	9.73804	0, 0	917.172	29.468	10.0264	-7.32081	0.526822	0.410939	-0.115884	-0.327633	8	10	5	NP_005347	P06239
409	NK092-3	Lck	Pan-specific	Lymphocyte-specific protein-tyrosine kinase	0, 0	216.11	1.5948	7.54293	0, 0	322.982	4.34333	8.52063	49.4523	-0.625897	-0.422896	0.203001	0.573938	8	6	6	NP_005347	P06239
410	PK039	Lck	S158	Lymphocyte-specific protein-tyrosine kinase	0, 0	1639.11	4.71915	10.466	0, 0	1421.96	6.40347	10.659	-13.2479	0.909098	0.761263	-0.147835	-0.417969	8	7	6	NP_005347	P06239
411	PK040	Lck	Y192	Lymphocyte-specific protein-tyrosine kinase	0, 0	1572.01	0.77588	10.4057	0, 0	1370.96	15.6248	10.6063	-12.7894	0.877432	0.73208	-0.145351	-0.410947	8	8	6	NP_005347	P06239
412	PK041	Lck	Y505	Lymphocyte-specific protein-tyrosine kinase	0, 0	588.112	8.4194	8.98726	0, 0	729.551	5.20816	9.69619	24.0497	0.132562	0.228093	0.0955308	0.270091	8	9	6	NP_005347	P06239
413	PK149	Lck	Y394	Lymphocyte-specific protein-tyrosine kinase	0, 0	261.084	11.0778	7.81568	0, 0	407.047	38.2239	8.85438	55.9067	-0.48267	-0.238078	0.244592	0.691524	8	10	6	NP_005347	P06239
414	NK093	LIMK1	Pan-specific	LIM domain kinase 1	0, 0	333.182	13.6834	8.16747	0, 0	673.647	3.78133	9.58118	102.186	-0.297931	0.1644	0.462331	1.30713	8	6	7	NP_002305	P53667
415	PK042-PK144	LIMK1	Y507+T508	LIM domain kinase 1	0, 0	1014.7	3.34441	9.77415	0, 0	1407.49	0.982358	10.6442	38.7098	0.545783	0.753091	0.207308	0.586113	8	7	7	NP_002305	P53667
416	NK095	Lyn	Pan-specific	Yes-related protein-tyrosine kinase	0, 0	3330.17	20.3591	11.4887	0, 0	2173.27	8.44647	11.271	-34.7401	1.44614	1.10016	-0.345981	-0.978179	8	8	7	NP_002341	P07948
417	PK043	Lyn	Y508	Yes-related protein-tyrosine kinase	0, 0	80.1738	44.4319	6.11237	0, 0	75.211	18.8484	6.4182	-6.19001	-1.37713	-1.58716	-0.210031	-0.593814	8	9	7	NP_002341	P07948
418	NK096	MAK	Pan-specific	Male germ cell-associated protein-serine kinase	0, 0	128.345	24.8482	6.79119	0, 0	232.243	11.8694	8.04481	80.9521	-1.02066	-0.686391	0.33427	0.945069	8	10	7	NP_005897	P20794
419	NK097	MAPKAPK2	Pan-specific	Mitogen-activated protein kinase-activated protein kinase 2	0, 0	699.013	24.799	9.23648	0, 0	607.929	6.31793	9.43309	-13.0303	0.26344	0.0823933	-0.181046	-0.511865	8	6	8	NP_116584	P49137
420	PK044	MAPKAPK2	T222	Mitogen-activated protein kinase-activated protein kinase 2	0, 0	1408.79	38.4283	10.2476	0, 0	1365.57	7.18914	10.6006	-3.06824	0.794382	0.728933	-0.0654494	-0.185043	8	7	8	NP_004750	P49137
421	PN049-PN112-1	MAPKAPK2a	T334	Mitogen-activated protein kinase-activated protein kinase 2 alpha	0, 0	133.728	1.09795	6.85046	0, 0	190.792	9.21035	7.76119	42.6723	-0.989535	-0.843456	0.146078	0.413002	8	8	8	NP_004750	P49137
422	PN049-PN112-2	MAPKAPK2a	T334	Mitogen-activated protein kinase-activated protein kinase 2 alpha	0, 0	635.956	8.20702	9.10009	0, 0	756.922	7.77733	9.74933	19.0211	0.191816	0.257518	0.065702	0.185757	8	9	8	NP_004750	P49137
423	PN050-1	MARCKS	S159+S163	Myristoylated alanine-rich protein kinase C substrate	0, 0	231.607	12.7617	7.64285	0, 0	404.44	13.3826	8.84511	74.6229	-0.573429	-0.243212	0.330217	0.933609	8	10	8	NP_002347	P29966
424	NK098	MARK	Pan-specific	MAP/microtubule affinity-regulating protein-serine kinase 1	0, 0	152.463	17.4171	7.03963	0, 0	319.998	17.0328	8.50725	109.886	-0.890198	-0.430309	0.459889	1.30023	8	6	9	NP_061120	Q9P0L2
425	NN067	Mcl1	Pan-specific	Myeloid cell leukemia differentiation protein 1	0, 0	2084.26	13.9967	10.8126	0, 0	1463.14	12.2127	10.7002	-29.8005	1.09112	0.784072	-0.307051	-0.868112	8	7	9	NP_068779	Q07820
426	PN169	MDM2	S166	double minute 2	0, 0	1603.49	10.9953	10.4343	0, 0	1500.27	6.17365	10.7363	-6.43735	0.892457	0.804093	-0.0883633	-0.249826	8	8	9	NP_002383.2	Q00987
427	NN155	MEF-2	Pan-specific	Myelin expression factor 2 (MYEF2)	0, 0	1959.21	56.0599	10.7234	0, 0	1201.97	22.2514	10.4165	-38.6504	1.04425	0.626983	-0.417264	-1.17971	8	9	9	NP_057216.2	Q9P2K5
428	NK099-1	MEK1 (MAP2K1)	Pan-specific	MAPK/ERK protein-serine kinase 1 (MKK1)	0, 0	726.401	4.51271	9.29193	0, 0	775.47	3.71023	9.78425	6.75509	0.292557	0.276859	-0.0156976	-0.0443811	8	10	9	NP_002746	Q02750
429	NK099-2	MEK1 (MAP2K1)	Pan-specific	MAPK/ERK protein-serine kinase 1 (MKK1)	0, 0	258.509	63.4566	7.80138	0, 0	279.641	27.6439	8.31276	8.17473	-0.490179	-0.53801	-0.0478318	-0.135233	8	6	10	NP_002746	Q02750
430	NK099-3	MEK1 (MAP2K1)	Pan-specific	MAPK/ERK protein-serine kinase 1 (MKK1)	0, 0	37.2773	41.3127	5.00753	0, 0	36.2289	40.625	5.3644	-2.8122	-1.95731	-2.17073	-0.213412	-0.603372	8	7	10	NP_002746	Q02750
431	NK099-4	MEK1 (MAP2K1)	Pan-specific	MAPK/ERK protein-serine kinase 1 (MKK1)	0, 0	1661.95	1.82839	10.486	0, 0	1510.01	0.493706	10.7457	-9.14236	0.919582	0.80926	-0.110322	-0.31191	8	8	10	NP_002746	Q02750
432	NK099-5	MEK1 (MAP2K1)	Pan-specific	MAPK/ERK protein-serine kinase 1 (MKK1)	0, 0	161.421	13.7001	7.12199	0, 0	144.506	14.303	7.36031	-10.4786	-0.846947	-1.06545	-0.218501	-0.61776	8	9	10	NP_002746	Q02750
433	PK046-1	MEK1 (MAP2K1)	T292	MAPK/ERK protein-serine kinase 1 (MKK1)	0, 0	659.68	34.4808	9.15293	0, 0	757.463	9.70969	9.75036	14.8228	0.219564	0.258089	0.0385251	0.108921	8	10	10	NP_002746	Q02750
434	PK046-2	MEK1 (MAP2K1)	T292	MAPK/ERK protein-serine kinase 1 (MKK1)	0, 0	2481.96	13.1031	11.0646	0, 0	2248.94	5.59764	11.3204	-9.38864	1.22343	1.12751	-0.0959199	-0.271191	8	6	11	NP_002746	Q02750
435	PK046-3	MEK1 (MAP2K1)	T292	MAPK/ERK protein-serine kinase 1 (MKK1)	0, 0	108.878	21.9561	6.55388	0, 0	96.838	0	6.78283	-11.0586	-1.14528	-1.38524	-0.239964	-0.678442	8	7	11	NP_002746	Q02750
436	PK047-2	MEK1 (MAP2K1)	S298	MAPK/ERK protein-serine kinase 1 (MKK1)	0, 0	2116.21	9.20348	10.8346	0, 0	2053.59	17.2738	11.1893	-2.9591	1.10265	1.05491	-0.0477383	-0.134969	8	8	11	NP_002746	Q02750
437	PK048-1	MEK1 (MAP2K1)	T386	MAPK/ERK protein-serine kinase 1 (MKK1)	0, 0	1746.66	2.62714	10.5577	0, 0	1436.53	1.55952	10.6737	-17.7558	0.957249	0.769408	-0.187841	-0.531075	8	9	11	NP_002746	Q02750
438	PK048-2	MEK1 (MAP2K1)	T386	MAPK/ERK protein-serine kinase 1 (MKK1)	0, 0	1931.16	8.67551	10.7026	0, 0	1947.97	8.06597	11.1131	0.870553	1.03332	1.01272	-0.0205966	-0.0582319	8	10	11	NP_002746	Q02750
439	PK048-3	MEK1 (MAP2K1)	T386	MAPK/ERK protein-serine kinase 1 (MKK1)	0, 0	29.8288	28.4457	4.68594	0, 0	32.34	70.6883	5.20057	8.41891	-2.12619	-2.26145	-0.135254	-0.382399	9	6	1	NP_002746	Q02750
440	PK045-PN007	MEK1/2 (MAP2K1/2)	S218+S222	MAPK/ERK protein-serine kinase 1/2 (MKK1/2)	0, 0	77.8259	7.74648	6.06949	0, 0	67.6913	1.3551	6.26622	-13.0222	-1.39965	-1.67132	-0.271673	-0.76809	9	7	1	NP_002746	Q02750
441	NK221	MEK1/2 (MAP2K1/2)	Pan-specific	MAPK/ERK protein-serine kinase 1/2 (MKK1/2)	0, 0	146.752	9.00412	6.98454	0, 0	127.321	19.4613	7.17766	-13.2403	-0.919124	-1.1666	-0.247472	-0.699668	9	8	1	NP_002746	Q02750
442	NK100-1	MEK2 (MAP2K2)	Pan-specific	MAPK/ERK protein-serine kinase 2 (MKK2)	0, 0	337.716	30.011	8.18698	0, 0	263.78	3.4302	8.22852	-21.8929	-0.287689	-0.58466	-0.296971	-0.839613	9	9	1	AAH00471.1	P36507
443	NK100-2	MEK2 (MAP2K2)	Pan-specific	MAPK/ERK protein-serine kinase 2 (MKK2)	0, 0	94.8981	3.19635	6.35562	0, 0	105.819	2.57843	6.91079	11.5084	-1.24939	-1.31438	-0.0649881	-0.183738	9	10	1	AAH00471.1	P36507
444	NK100-3	MEK2 (MAP2K2)	Pan-specific	MAPK/ERK protein-serine kinase 2 (MKK2)	0, 0	103.103	9.09518	6.47525	0, 0	142.102	34.8461	7.3361	37.8252	-1.18657	-1.07885	0.107718	0.304548	9	6	2	AAH00471.1	P36507
445	PK049	MEK2 (MAP2K2)	T394	MAPK/ERK protein-serine kinase 2 (MKK2)	0, 0	650.467	22.8064	9.13264	0, 0	718.201	3.2234	9.67357	10.413	0.208909	0.215566	0.00665669	0.0188202	9	7	2	AAH00471.1	P36507
446	PK049-2	MEK2 (MAP2K2)	T394	MAPK/ERK protein-serine kinase 2 (MKK2)	0, 0	705.357	9.38403	9.24952	0, 0	769.688	2.9666	9.77346	9.12023	0.270285	0.27088	0.000594505	0.00168082	9	8	2	AAH00471.1	P36507
447	PK050	MEK2 (MAP2K2)	T394	MAPK/ERK protein-serine kinase 2 (MKK2) (mouse)	0, 0	801.589	23.5049	9.43403	0, 0	682.575	17.2697	9.60017	-14.8473	0.367176	0.174919	-0.192258	-0.543563	9	9	2	NP_075627	P36507
448	NK101	MEK3 (MAP2K3)	Pan-specific	MAPK/ERK protein-serine kinase 3 (MKK3)	0, 0	570.43	27.5266	8.94322	0, 0	381.681	36.875	8.76155	-33.0889	0.109435	-0.289483	-0.398919	-1.12785	9	10	2	NP_659732	P46734
449	NK101-3	MEK3 (MAP2K3)	Pan-specific	MAPK/ERK protein-serine kinase 3 (MKK3)	0, 0	1790.36	23.4189	10.5933	0, 0	1476.72	1.14616	10.7135	-17.5182	0.975967	0.791451	-0.184516	-0.521674	9	6	3	NP_659732	P46734
450	PK127	MEK3 (MAP2K3)	S218	MAPK/ERK protein-serine kinase 3 (MKK3)	0, 0	116.588	76.2107	6.65259	0, 0	135.713	57.3526	7.26974	16.4038	-1.09344	-1.1156	-0.0221572	-0.0626442	9	7	3	NP_659732	P46734
451	PK051	MEK3/6 (MAP2K3/6)	S218/S207	MAPK/ERK protein-serine kinase 3/6 (MKK3/6)	0, 0	93.8679	8.00446	6.33987	0, 0	96.4928	29.6321	6.77768	2.79642	-1.25766	-1.38809	-0.130431	-0.368763	9	8	3	NP_002747	P46734
452	PK051-2	MEK3/6 (MAP2K3/6)	S218/S207	MAPK/ERK protein-serine kinase 3/6 (MKK3/6)	0, 0	841.377	0.742639	9.50392	0, 0	1017.32	12.5745	10.1759	20.9112	0.403878	0.493732	0.0898548	0.254043	9	9	3	NP_002747	P46734
453	PK051-3	MEK3/6 (MAP2K3/6)	S218/S207	MAPK/ERK protein-serine kinase 3/6 (MKK3/6)	0, 0	1780.29	5.85755	10.5852	0, 0	1613.3	5.36485	10.8411	-9.37956	0.971694	0.862125	-0.109569	-0.309779	9	10	3	NP_002747	P46734
454	NK102	MEK3b (MAP2K3)	Pan-specific	MAPK/ERK protein-serine kinase 3 beta isoform (MKK3 beta)	0, 0	253.199	95.6623	7.77143	0, 0	236.795	9.32442	8.07282	-6.47835	-0.505904	-0.67088	-0.164976	-0.466431	9	6	4	NP_659731	P46734
455	NK103	MEK4 (MAP2K4)	Pan-specific	MAPK/ERK protein-serine kinase 4 (MKK4)	0, 0	1360.46	6.35221	10.1972	0, 0	1344.31	1.33269	10.578	-1.18713	0.767937	0.716401	-0.0515358	-0.145705	9	7	4	NP_003001	P45985
456	NK103-2	MEK4 (MAP2K4)	Pan-specific	MAPK/ERK protein-serine kinase 4 (MKK4)	0, 0	479.776	39.9563	8.69353	0, 0	508.81	4.4075	9.17631	6.05162	-0.0216845	-0.0598019	-0.0381174	-0.107768	9	8	4	NP_003001	P45985
457	NK103-3	MEK4 (MAP2K4)	Pan-specific	MAPK/ERK protein-serine kinase 4 (MKK4)	0, 0	126.014	9.71419	6.76475	0, 0	111.01	34.5107	6.97988	-11.9066	-1.03454	-1.27612	-0.241579	-0.683006	9	9	4	NP_003001	P45985
458	PK052	MEK4 (MAP2K4)	S257+T261	MAPK/ERK protein-serine kinase 4 (MKK4)	0, 0	1778.91	29.0977	10.5841	0, 0	1509.38	2.55658	10.7451	-15.1516	0.971107	0.808927	-0.16218	-0.458526	9	10	4	NP_003001	P45985
459	PK155	MEK5 (MAP2K5)	S311+T315	MAPK/ERK protein-serine kinase 5 (MKK5)	0, 0	57.9911	22.2183	5.64507	0, 0	90.1339	67.9661	6.67933	55.4272	-1.62252	-1.44256	0.179966	0.508812	9	6	5	NP_660143	Q13163
460	NK104	MEK5 (MAP2K5)	Pan-specific	MAPK/ERK protein-serine kinase 5 (MKK5)	0, 0	594.935	78.6274	9.0039	0, 0	459.697	1.27532	9.02987	-22.7316	0.141302	-0.140899	-0.2822	-0.797854	9	7	5	NP_660143	Q13163
461	NK104-2	MEK5 (MAP2K5)	Pan-specific	MAPK/ERK protein-serine kinase 5 (MKK5)	0, 0	151.546	61.2847	7.03092	0, 0	170.036	51.956	7.59503	12.2011	-0.89477	-0.93547	-0.0407004	-0.115071	9	8	5	NP_660143	Q13163
462	NK105-1	MEK6 (MAP2K6)	Pan-specific	MAPK/ERK protein-serine kinase 6 (MKK6)	0, 0	704.755	17.065	9.24829	0, 0	658.789	5.29954	9.549	-6.52218	0.269638	0.146583	-0.123055	-0.347908	9	9	5	NP_002749	P52564
463	PK129	MEK6 (MAP2K6)	S207	MAPK/ERK protein-serine kinase 6 (MKK6)	0, 0	115.578	5.35714	6.64003	0, 0	121.357	38.3117	7.10844	5.00038	-1.10004	-1.20493	-0.104887	-0.296543	9	10	5	NP_002749	P52564
464	NK106-2	MEK7 (MAP2K7)	Pan-specific	MAPK/ERK protein-serine kinase 7 (MKK7)	0, 0	935.548	1.56134	9.65698	0, 0	1031.23	49.4904	10.1955	10.2277	0.484253	0.504585	0.0203315	0.0574826	9	6	6	NP_005034	O14733
465	NK107	MEKK1 (MAP3K1)	Pan-specific	MAPK/ERK kinase kinase 1	0, 0	169.492	10.9758	7.19238	0, 0	196.466	3.64244	7.80346	15.9144	-0.809982	-0.820046	-0.0100643	-0.0284543	9	7	6	NP_005912.1	Q13233
466	NK107-2	MEKK1 (MAP3K1)	Pan-specific	MAPK/ERK kinase kinase 1	0, 0	496.842	15.9077	8.74395	0, 0	493.578	12.8468	9.13246	-0.656993	0.00479643	-0.0840843	-0.0888807	-0.251289	9	8	6	NP_005912.1	Q13233
467	NK107-3	MEKK1 (MAP3K1)	Pan-specific	MAPK/ERK kinase kinase 1	0, 0	174.927	18.2006	7.23792	0, 0	176.167	0.512872	7.64613	0.70888	-0.78607	-0.907172	-0.121103	-0.342389	9	9	6	NP_005912.1	Q13233
468	NK107-4	MEKK1 (MAP3K1)	Pan-specific	MAPK/ERK kinase kinase 1	0, 0	3881.11	52.1606	11.7096	0, 0	2750.32	16.1282	11.6107	-29.1357	1.56213	1.2883	-0.273833	-0.774199	9	10	6	NP_005912.1	Q13233
469	NK108	MEKK2 (MAP3K2)	Pan-specific	MAPK/ERK kinase kinase 2	0, 0	255.226	28.3118	7.78294	0, 0	226.716	16.2231	8.01007	-11.1704	-0.499862	-0.705632	-0.20577	-0.581766	9	6	7	NP_006600.3	Q9Y2U5
470	NK108-2	MEKK2 (MAP3K2)	Pan-specific	MAPK/ERK kinase kinase 2	0, 0	459.043	7.62639	8.62979	0, 0	1171.99	75.91	10.3801	155.311	-0.0551519	0.606804	0.661955	1.87152	9	7	7	NP_006600.3	Q9Y2U5
471	NK109	MEKK4 (MAP3K4)	Pan-specific	MAPK/ERK kinase kinase 4	0, 0	134.399	12.0064	6.85768	0, 0	189.3	10.4544	7.74986	40.8496	-0.985743	-0.84973	0.136013	0.384543	9	8	7	NP_005913	Q9Y6R4
472	PK055-1	Met	Y1230+Y1234+Y1235	Hepatocyte growth factor (HGF) receptor-tyrosine kinase	0, 0	893.8	17.2636	9.59112	0, 0	887.984	1.39575	9.97972	-0.650691	0.449669	0.385101	-0.0645679	-0.18255	9	9	7	NP_000236.	P08581
473	NP006	MKP1	Pan-specific	MAP kinase phosphatase 1 (CL100, VH1, DUSP1)	0, 0	1404.85	103.604	10.2435	0, 0	730.572	11.6027	9.69821	-47.9964	0.792259	0.22921	-0.563049	-1.59189	9	10	7	NP_004408	P28562
474	NP007	MKP2	Pan-specific	MAP kinase phosphatase 2 (VH2)	0, 0	352.853	5.4298	8.25023	0, 0	508.668	11.8262	9.17591	44.1586	-0.254472	-0.0600249	0.194447	0.549751	9	6	8	NP_001385	Q13115
475	PN051-1	MLC(MLRC2)	S19	Myosin regulatory light chain 2, smooth muscle isoform	0, 0	1681.71	1.81092	10.503	0, 0	2046.89	17.3082	11.1845	21.7147	0.928538	1.0523	0.12376	0.349902	9	7	8	NP_291024	P19105
476	PN051-2	MLC(MLRC2)	S19	Myosin regulatory light chain 2, smooth muscle isoform	0, 0	110.682	16.2138	6.57758	0, 0	129.387	41.3683	7.20088	16.9005	-1.13283	-1.15374	-0.020904	-0.0591011	9	8	8	NP_291024	P19105
477	NK208	MLK3	Pan-specific	Mixed-lineage protein-serine kinase 3	0, 0	447.944	5.98593	8.59448	0, 0	444.81	32.6299	8.98237	-0.699649	-0.0736955	-0.1672	-0.0935046	-0.264362	9	9	8	NP_002410	Q16584
478	PK056	MLK3	T277+S281	Mixed-lineage protein-serine kinase 3	0, 0	716.496	2.22792	9.27212	0, 0	965.925	6.0752	10.1011	34.8122	0.282156	0.452316	0.17016	0.481087	9	10	8	NP_002410	Q16584
479	NN132	mMOB1	Pan-specific	Preimplantation protein 3	0, 0	5746.23	35.1851	12.2757	0, 0	4234.4	2.58158	12.2333	-26.31	1.85943	1.63305	-0.226381	-0.640038	9	6	9	NP_056202	Q9Y3A3
480	PK057	Mnk1	T250+T255	MAP kinase-interacting protein-serine kinase 1 (calmodulin-activated)	0, 0	158.709	28.0552	7.09755	0, 0	202.942	38.7337	7.85025	27.8705	-0.859782	-0.794135	0.0656469	0.185601	9	7	9	NP_003675	Q9BUB5
481	NK111	Mnk2	Pan-specific	MAP kinase-interacting protein-serine kinase 2 (calmodulin-activated)	0, 0	913.332	6.59792	9.6223	0, 0	1386.73	17.6349	10.6228	51.8319	0.466046	0.74122	0.275174	0.777988	9	8	9	NP_060042	Q9HBH9
482	NN069	MSH2	Pan-specific	DNA mismatch repair protein mutS homolog2, colon cancer, nonpolyposis type 1	0, 0	312.868	41.1156	8.07672	0, 0	451.153	0.430266	9.0028	44.1989	-0.345588	-0.155888	0.189701	0.536333	9	9	9	NP_000242	P43246
483	PK058	Msk1	S376	Mitogen & stress-activated protein-serine kinase 1	0, 0	167.722	2.86041	7.17724	0, 0	224.269	0.141071	7.99441	33.7141	-0.817933	-0.714303	0.10363	0.292988	9	10	9	NP_004746	O75582
484	NK113-1	MST1	Pan-specific	Mammalian STE20-like protein-serine kinase 1 (KRS2)	0, 0	577.044	70.0575	8.95985	0, 0	689.618	101.294	9.61498	19.5088	0.118169	0.183121	0.064952	0.183636	9	6	10	NP_006273	Q13043
485	NK113-2	MST1	Pan-specific	Mammalian STE20-like protein-serine kinase 1 (KRS2)	0, 0	243.147	6.60325	7.71299	0, 0	296.26	4.8861	8.39605	21.844	-0.536592	-0.491888	0.0447037	0.126389	9	7	10	NP_006273	Q13043
486	NK113-3	MST1	Pan-specific	Mammalian STE20-like protein-serine kinase 1 (KRS2)	0, 0	620.439	69.9715	9.06445	0, 0	711.64	54.5041	9.66033	14.6995	0.173101	0.208235	0.0351332	0.0993307	9	8	10	NP_006273	Q13043
487	NK113-4	MST1	Pan-specific	Mammalian STE20-like protein-serine kinase 1 (KRS2)	0, 0	82.2869	1.38259	6.1499	0, 0	169.656	6.99823	7.5918	106.177	-1.35742	-0.937257	0.420164	1.18791	9	9	10	NP_006273	Q13043
488	NK114	MST2	Pan-specific	Mammalian STE20-like protein-serine kinase 2 (KRS1)	0, 0	3397.72	9.9496	11.5177	0, 0	4647.78	34.1939	12.3677	36.7913	1.46136	1.70747	0.246114	0.695828	9	10	10	NP_006272	Q13188
489	NK115	MST3	Pan-specific	Mammalian STE20-like protein-serine kinase 3	0, 0	209.858	5.36164	7.50058	0, 0	256.981	19.6927	8.19084	22.4544	-0.648138	-0.605525	0.0426126	0.120477	9	6	11	NP_003567	Q9Y6E0
490	PK116	mTOR (FRAP)	S2448	Mammalian target of rapamycin (FRAP)	0, 0	245.054	0.941807	7.72426	0, 0	219.058	2.87046	7.96049	-10.6084	-0.530673	-0.733085	-0.202412	-0.57227	9	7	11	NP_004949	P42345
491	PN186	Myc	S373	Myc proto-oncogene protein	0, 0	414.35	15.1445	8.48201	0, 0	615.953	42.7072	9.452	48.6553	-0.132756	0.0928682	0.225624	0.637899	9	8	11	NP_002458.2	P01106
492	PN199	Myc	T58	Myc proto-oncogene protein	0, 0	1256.66	15.3882	10.0827	0, 0	1682.51	60.1795	10.9017	33.8877	0.707805	0.895681	0.187876	0.531174	9	9	11	NP_002458.2	P01106
493	PN182	MyoD	S200	Myoblast determination protein 1	0, 0	680.954	24.5671	9.19872	0, 0	763.153	49.6835	9.76116	12.0712	0.24361	0.264068	0.0204584	0.0578413	9	10	11	NP_002469.2	P15172
494	PN052	MYPT1	T696	Myosin phosphatase target 1	0, 0	534.428	42.6046	8.84916	0, 0	610.777	10.4179	9.43983	14.2861	0.0600448	0.0861269	0.0260821	0.0737409	10	6	1	NP_446342	O14974
495	PN187	NBS1	S343	Nijmegen breakage syndrome protein 1	0, 0	534.301	9.92956	8.84882	0, 0	670.043	28.8878	9.57344	25.4056	0.059864	0.160115	0.100251	0.283436	10	7	1	NP_002476.2	O60934
496	NK117-1	Nek2	Pan-specific	NIMA (never-in-mitosis)-related protein-serine kinase 2	0, 0	91.2025	4.52443	6.29831	0, 0	155.483	44.5275	7.46594	70.4808	-1.27949	-1.00696	0.272531	0.770516	10	8	1	NP_002488	P51955
497	NK117-2	Nek2	Pan-specific	NIMA (never-in-mitosis)-related protein-serine kinase 2	0, 0	46.0712	36.1368	5.3131	0, 0	105.922	21.7036	6.91218	129.909	-1.79685	-1.31361	0.483242	1.36625	10	9	1	NP_002488	P51955
498	NK117-3	Nek2	Pan-specific	NIMA (never-in-mitosis)-related protein-serine kinase 2	0, 0	449.824	24.5546	8.60053	0, 0	410.26	15.7206	8.86572	-8.79554	-0.0705212	-0.231797	-0.161276	-0.455969	10	10	1	NP_002488	P51955
499	NK117-4	Nek2	Pan-specific	NIMA (never-in-mitosis)-related protein-serine kinase 2	0, 0	803.99	42.0702	9.43834	0, 0	484.08	48.4361	9.10443	-39.7903	0.369442	-0.099608	-0.46905	-1.32613	10	6	2	NP_002488	P51955
500	NK117-5	Nek2	Pan-specific	NIMA (never-in-mitosis)-related protein-serine kinase 2	0, 0	145.448	14.063	6.97166	0, 0	269.722	87.9323	8.26066	85.4427	-0.925887	-0.566864	0.359023	1.01505	10	7	2	NP_002488	P51955
501	NK118	Nek4	Pan-specific	NIMA (never-in-mitosis)-related protein-serine kinase 4	0, 0	80.3882	36.9645	6.11622	0, 0	122.432	15.8106	7.12116	52.3007	-1.37511	-1.19788	0.177225	0.501062	10	8	2	NP_003148	P51957
502	NK119	Nek7	Pan-specific	NIMA (never-in-mitosis)-related protein-serine kinase 7	0, 0	75.2359	41.3416	6.02066	0, 0	261.667	69.9832	8.21692	247.796	-1.42529	-0.591086	0.834204	2.35851	10	9	2	NP_598001	Q8TDX7
503	NN070	NFkappaB p50	Pan-specific	NF-kappa-B p50 nuclear transcription factor	0, 0	665.382	7.53567	9.16535	0, 0	774.993	34.4475	9.78337	16.4735	0.226084	0.276368	0.0502843	0.142167	10	10	2	NP_003989	P19838
504	NN071	NFkappaB p65	Pan-specific	NF-kappa-B p65 nuclear transcription factor	0, 0	3447.13	84.1292	11.5385	0, 0	2985.8	49.5703	11.7292	-13.383	1.4723	1.35393	-0.118366	-0.33465	10	6	3	NP_003989	Q04206
505	PN053-1	NFkappaB p65	S276	NF-kappa-B p65 nuclear transcription factor	0, 0	294.397	3.01515	7.98893	0, 0	444.755	19.1879	8.98219	51.0732	-0.391691	-0.167299	0.224393	0.634417	10	7	3	NP_003989	Q04206
506	PN156	NFkappaB p65	S529	NF-kappa-B p65 nuclear transcription factor	0, 0	699.514	6.96473	9.23752	0, 0	595.927	4.07218	9.40432	-14.8085	0.263983	0.0664625	-0.197521	-0.558443	10	8	3	NP_003989	Q04206
507	PN157	NFkappaB p65	S536	NF-kappa-B p65 nuclear transcription factor	0, 0	632.402	1.93235	9.09201	0, 0	666.981	32.5469	9.56683	5.46787	0.18757	0.156456	-0.031115	-0.0879701	10	9	3	NP_003989	Q04206
508	NK207	NIK (MAP3K14)	Pan-specific	NF-kappa beta-inducing kinase	0, 0	1033.26	21.3355	9.8003	0, 0	616.884	41.6893	9.45418	-40.2974	0.559516	0.0940753	-0.465441	-1.31592	10	10	3	NP_003945.2	Q99558
509	NK212	NLK	Pan-specific	Serine/threonine protein kinase NLK	0, 0	998.386	1.08275	9.75076	0, 0	412.947	13.6357	8.87514	-58.6385	0.533504	-0.22658	-0.760084	-2.14896	10	6	4	NP_057315.3	Q9UBE8
510	PN054	NMDAR2B	Y1474	N-methyl-D-aspartate (NMDA) glutamate receptor 2B subunit	0, 0	227.547	11.4482	7.61733	0, 0	252.299	25.5763	8.16432	10.8778	-0.586829	-0.620214	-0.0333851	-0.0943883	10	7	4	NP_000825	Q13224
511	NN074	NME7	Pan-specific	Nucleotide diphosphate kinase 7 (nm23-H7)	0, 0	150.851	13.7246	7.02429	0, 0	245.153	28.291	8.12286	62.5135	-0.898254	-0.643169	0.255085	0.721191	10	8	4	NP_037462	Q9Y5B8
512	PN055-1	NR1	S896	N-methyl-D-aspartate (NMDA) glutamate receptor 1 subunit zeta	0, 0	1023.39	7.6035	9.78645	0, 0	1318.12	42.8338	10.5496	28.7988	0.552245	0.700679	0.148434	0.419662	10	9	4	NP_000823	Q05586
513	NN075	NT5E	Pan-specific	Ecto-5'-nucleotidase (CD73 antigen)	0, 0	1280.2	18.3234	10.1095	0, 0	1633.18	28.6663	10.8588	27.5718	0.721869	0.871906	0.150037	0.424195	10	10	4	NP_002517	P21589
514	NN083	p107	Pan-specific	Retinoblastoma (Rb) protein-related p107 (PRB1)	0, 0	574.226	10.1969	8.95278	0, 0	574.245	18.5469	9.35085	0.00334282	0.114459	0.0368522	-0.0776071	-0.219416	10	6	5	NP_002886.2	P28749
515	NN077	p18 INK4c	Pan-specific	p18 INK4c cyclin-dependent kinase inhibitor	0, 0	603.526	17.5703	9.02458	0, 0	921.594	53.1265	10.0333	52.7017	0.152163	0.414782	0.262619	0.742492	10	7	5	NP_523240	P42773
516	NN078	p21 CDKI1	Pan-specific	cyclin-dependent kinase inhibitor 1 (MDA6)	0, 0	503.794	22.0748	8.764	0, 0	842.594	48.8604	9.90402	67.2496	0.0153235	0.343182	0.327859	0.926943	10	8	5	NP_000380	P38936
517	NN081-NN120	p25	Pan-specific	CDK5 regulatory subunit p25	0, 0	2931.01	7.99211	11.3045	0, 0	2156.93	11.0407	11.2601	-26.4101	1.34942	1.09413	-0.255282	-0.721749	10	9	5	NP_003876.1	Q15078
518	NN080	p27 Kip1	Pan-specific	p27 cyclin-dependent kinase inhibitor 1B	0, 0	1199.06	6.49504	10.015	0, 0	1267.85	42.9828	10.4935	5.73652	0.672263	0.669614	-0.00264868	-0.00748851	10	10	5	NP_004055	P46527
519	PN056	p27 Kip1	T187	p27 cyclin-dependent kinase inhibitor 1B	0, 0	36.6567	19.7277	4.98331	0, 0	22.7399	21.6821	4.69248	-37.9651	-1.97003	-2.54281	-0.57278	-1.6194	10	6	6	NP_004055	P46527
520	PK060-1	p38a MAPK	T180+Y182	Mitogen-activated protein-serine kinase p38 alpha	0, 0	238.204	11.5585	7.68336	0, 0	331.006	4.87226	8.55604	38.9591	-0.552154	-0.40329	0.148864	0.420877	10	7	6	NP_001306	Q16539
521	PK060-2	p38a MAPK	T180+Y182	Mitogen-activated protein-serine kinase p38 alpha	0, 0	112.298	30.4518	6.5985	0, 0	187.187	48.9818	7.73366	66.687	-1.12185	-0.858699	0.263149	0.74399	10	8	6	NP_001306	Q16539
522	PK060-3	p38a MAPK	T180+Y182	Mitogen-activated protein-serine kinase p38 alpha	0, 0	1110.57	28.9422	9.90439	0, 0	1091.47	22.756	10.2774	-1.71995	0.614179	0.549938	-0.064241	-0.181626	10	9	6	NP_001306	Q16539
523	NK120-1	p38a MAPK	Pan-specific	Mitogen-activated protein-serine kinase p38 alpha	0, 0	135.794	22.6656	6.87258	0, 0	213.715	16.3565	7.92487	57.382	-0.977918	-0.752812	0.225107	0.636436	10	10	6	NP_001306	Q16539
524	NK120-10	p38a MAPK	Pan-specific	Mitogen-activated protein-serine kinase p38 alpha	0, 0	50.396	27.2092	5.44255	0, 0	45.2882	13.8627	5.68639	-10.1354	-1.72888	-1.99242	-0.263542	-0.745102	10	6	7	NP_001306	Q16539
525	NK120-2	p38a MAPK	Pan-specific	Mitogen-activated protein-serine kinase p38 alpha	0, 0	3887.95	23.5468	11.7121	0, 0	3082.14	6.76277	11.775	-20.726	1.56346	1.3793	-0.184166	-0.520686	10	7	7	NP_001306	Q16539
526	NK120-3	p38a MAPK	Pan-specific	Mitogen-activated protein-serine kinase p38 alpha	0, 0	225.693	101.082	7.60553	0, 0	203.188	46.2808	7.852	-9.97155	-0.593026	-0.793166	-0.200141	-0.56585	10	8	7	NP_001306	Q16539
527	NK120-4	p38a MAPK	Pan-specific	Mitogen-activated protein-serine kinase p38 alpha	0, 0	1733.3	38.1699	10.5466	0, 0	1652.32	27.68	10.8756	-4.67184	0.951429	0.881217	-0.070212	-0.198508	10	9	7	NP_001306	Q16539
528	NK120-5	p38a MAPK	Pan-specific	Mitogen-activated protein-serine kinase p38 alpha	0, 0	4264.42	0.0843863	11.8454	0, 0	3628.11	10.6322	12.0103	-14.9213	1.63348	1.50959	-0.123891	-0.350271	10	10	7	NP_001306	Q16539
529	NK120-7	p38a MAPK	Pan-specific	Mitogen-activated protein-serine kinase p38 alpha	0, 0	3585.64	15.0552	11.5953	0, 0	3308.01	10.2959	11.8771	-7.74286	1.50214	1.4358	-0.0663389	-0.187557	10	6	8	NP_001306	Q16539
530	NK059-1	p38g MAPK (Erk6)	Pan-specific	Mitogen-activated protein-serine kinase p38 gamma (MAPK12)	0, 0	1516.09	3.7988	10.3534	0, 0	2268.73	39.0593	11.333	49.6432	0.849994	1.13451	0.284513	0.804392	10	7	8	NP_002960	P53778
531	NK059-2	p38g MAPK (Erk6)	Pan-specific	Mitogen-activated protein-serine kinase p38 gamma (MAPK12)	0, 0	117.185	11.336	6.65995	0, 0	172.049	0.723344	7.61201	46.8186	-1.08958	-0.926067	0.163509	0.462283	10	8	8	NP_002960	P53778
532	NN082	p53	Pan-specific	Tumor suppressor protein p53 (antigenNY-CO-13)	0, 0	1552.33	6.15253	10.3875	0, 0	1981.53	40.3058	11.1377	27.6492	0.867887	1.02637	0.158486	0.44808	10	9	8	NP_000537	P04637
533	PN057-1	p53	S392	Tumor suppressor protein p53 (antigenNY-CO-13)	0, 0	416.926	16.5456	8.49096	0, 0	486.353	23.8088	9.11119	16.6523	-0.12806	-0.0958648	0.0321956	0.0910253	10	10	8	NP_000537	P04637
534	PN057-2	p53	S392	Tumor suppressor protein p53 (antigenNY-CO-13)	0, 0	411.777	26.151	8.47303	0, 0	558.497	25.657	9.31073	35.631	-0.137475	0.0146375	0.152112	0.430061	10	6	9	NP_000537	P04637
535	PN057-3	p53	S392	Tumor suppressor protein p53 (antigenNY-CO-13)	0, 0	51.9297	30.9638	5.4858	0, 0	60.3118	18.7036	6.09969	16.1412	-1.70616	-1.76354	-0.057378	-0.162223	10	7	9	NP_000537	P04637
536	PN158	p53	S33	Tumor suppressor protein p53 (antigenNY-CO-13)	0, 0	687.23	21.4019	9.21196	0, 0	334.931	53.9681	8.57304	-51.2636	0.25056	-0.393872	-0.644432	-1.82198	10	8	9	NP_000537	P04637
537	PN159	p53	S37	Tumor suppressor protein p53 (antigenNY-CO-13)	0, 0	2214.15	49.6639	10.8998	0, 0	1449.7	16.008	10.6869	-34.5259	1.13692	0.776697	-0.360227	-1.01845	10	9	9	NP_000537	P04637
538	PN160	p53	S6	Tumor suppressor protein p53 (antigenNY-CO-13)	0, 0	1869.12	67.0216	10.6555	0, 0	1002.65	31.4092	10.1549	-46.357	1.00859	0.482131	-0.526454	-1.48842	10	10	9	NP_000537	P04637
539	NN123	p73	Pan-specific	Tumor suppressor protein p73	0, 0	5003.35	9.60155	12.076	0, 0	4566.75	0.101744	12.3423	-8.7262	1.75455	1.69342	-0.0611342	-0.172842	10	6	10	NP_005418	O15350
540	NP008	PAC1	Pan-specific	Dual specificity MAP kinase protein phosphatase	0, 0	2802.94	48.8523	11.24	0, 0	1710.58	0.865317	10.9256	-38.972	1.31557	0.908899	-0.406666	-1.14975	10	7	10	NP_004409	Q05923
541	NN084	PACSIN1	Pan-specific	Protein kinase C + casein kinase substrate in neurons protein 1	0, 0	375.406	28.7876	8.33962	0, 0	360.458	53.6199	8.67901	-3.98184	-0.207533	-0.33519	-0.127657	-0.360919	10	8	10	NP_065855	Q9BY11
542	NK122	PAK1	Pan-specific	p21-activated kinase 1 (alpha) (serine/threonine-protein kinase PAK 1)	0, 0	1949.51	2.03335	10.7162	0, 0	652.598	20.8383	9.53538	-66.525	1.04049	0.139038	-0.901447	-2.54863	10	9	10	NP_002567	Q13153
543	NK122-2	PAK1	Pan-specific	p21-activated kinase 1 (alpha) (serine/threonine-protein kinase PAK 1)	0, 0	88.9891	5.32133	6.26287	0, 0	65.9763	50	6.2292	-25.8602	-1.2981	-1.69182	-0.393723	-1.11316	10	10	10	NP_002567	Q13153
544	NK122-4	PAK1	Pan-specific	p21-activated kinase 1 (alpha) (serine/threonine-protein kinase PAK 1)	0, 0	1079.69	10.1718	9.8637	0, 0	1368.22	1.09236	10.6034	26.7243	0.592812	0.730486	0.137674	0.389241	10	6	11	NP_002567	Q13153
545	PK130	PAK1	T212	p21-activated kinase 1 (alpha) (serine/threonine-protein kinase PAK 1)	0, 0	1724.01	62.302	10.5389	0, 0	1375.08	24.766	10.6106	-20.2394	0.947357	0.734478	-0.212879	-0.601864	10	7	11	NP_002567	Q13153
546	NK224	PAK1/2/3	Pan-specific	p21-activated kinase 1/2/3 (serine/threonine-protein kinase PAK 1/2/3)	0, 0	206.704	3.73035	7.47873	0, 0	204.568	32.1085	7.86177	-1.03305	-0.659612	-0.787758	-0.128146	-0.362302	10	8	11	NP_002567	Q13153
547	PK061	PAK1/2/3	S144/S141/S154	p21-activated kinase 1/2/3 (serine/threonine-protein kinase PAK 1/2/3)	0, 0	98.1359	40.4702	6.40402	0, 0	81.357	5.06063	6.53152	-17.0976	-1.22398	-1.52441	-0.300431	-0.849398	10	9	11	NP_002567	Q13153
548	NK200	PAK2	Pan-specific	p21-activated kinase 2 (gamma) (serine/threonine-protein kinase PAK 2)	0, 0	82.4115	34.0772	6.15208	0, 0	65.1329	14.309	6.21064	-20.9662	-1.35628	-1.7021	-0.345826	-0.97774	10	10	11	NP_002568.2	Q13177
549	NK200-2	PAK2	Pan-specific	p21-activated kinase 2 (gamma) (serine/threonine-protein kinase PAK 2)	0, 0	856.334	7.27646	9.52934	0, 0	746.316	3.30682	9.72897	-12.8476	0.417227	0.246245	-0.170983	-0.483413	11	6	1	NP_002568.2	Q13177
550	NK123	PAK3	Pan-specific	p21-activated kinase 3 (beta) (serine/threonine-protein kinase PAK 3)	0, 0	1115.39	38.6605	9.91064	0, 0	913.705	15.9985	10.0209	-18.0822	0.617462	0.407913	-0.209549	-0.59245	11	7	1	NP_002569	O75914
551	NN085-1	PARP1	Pan-specific	Poly [ADP-ribose] polymerase 1 (ADPRT)	0, 0	254.037	3.92218	7.7762	0, 0	262.005	6.45235	8.21878	3.13652	-0.503399	-0.590056	-0.0866568	-0.245001	11	8	1	NP_001609	P09874
552	NN085-2	PARP1	Pan-specific	Poly [ADP-ribose] polymerase 1 (ADPRT)	0, 0	51.4065	148.195	5.47119	0, 0	59.7041	6.65429	6.08508	16.1411	-1.71383	-1.77163	-0.0577968	-0.163407	11	9	1	NP_001609	P09874
553	PN058	Pax2	S394	Paired box protein 2	0, 0	37.3601	8.82946	5.01074	0, 0	16.6568	39.6255	4.24336	-55.4156	-1.95563	-2.79152	-0.835889	-2.36328	11	10	1	NP_003978	Q02962
554	NN086	Paxillin 1	Pan-specific	Paxillin 1	0, 0	35.4932	47.5309	4.93678	0, 0	136.62	18.8145	7.27936	284.92	-1.99447	-1.11028	0.884189	2.49983	11	6	2	NP_002850	P49023
555	PN059	Paxillin 1	Y31	Paxillin 1	0, 0	1078.59	5.31202	9.86224	0, 0	1360.19	41.5948	10.5949	26.1086	0.592042	0.725783	0.133741	0.37812	11	7	2	NP_002850	P49023
556	PN060-1	Paxillin 1	Y118	Paxillin 1	0, 0	1072.36	10.9891	9.85388	0, 0	1043.22	14.2711	10.2122	-2.71727	0.587657	0.51382	-0.0738361	-0.208754	11	8	2	NP_002850	P49023
557	PN060-3	Paxillin 1	Y118	Paxillin 1	0, 0	30.0321	0.150602	4.69574	0, 0	26.3299	32.6027	4.90395	-12.3277	-2.12104	-2.42571	-0.304662	-0.861359	11	9	2	NP_002850	P49023
558	NN087	PCNA	Pan-specific	Proliferating cell nuclear antigen	0, 0	76.557	27.2705	6.04577	0, 0	69.8257	38.9461	6.31101	-8.79255	-1.4121	-1.64652	-0.234416	-0.662756	11	10	2	NP_002583	P12004
559	NK125	PCTK1 (PCTAIRE1)	Pan-specific	PCTAIRE-1 protein-serine kinase	0, 0	224.042	28.0148	7.59494	0, 0	186.025	22.5702	7.72468	-16.969	-0.598588	-0.863673	-0.265086	-0.749466	11	6	3	NP_148978	Q00536
560	PK063	PDGFRa	Y754	Platelet-derived growth factor receptor kinase alpha	0, 0	1606.84	17.4683	10.4373	0, 0	1709.91	5.23871	10.925	6.41442	0.894035	0.908587	0.0145519	0.0411419	11	7	3	NP_006197	P16234
561	PK065	PDGFRb	Y716	Platelet-derived growth factor receptor kinase beta	0, 0	1144.73	6.05772	9.9481	0, 0	1314.52	7.95636	10.5456	14.8321	0.637131	0.698494	0.0613631	0.173489	11	8	3	NP_032835	P09619
562	NN141-1	PDI	Pan-specific	Protein disulfide-isomerase	0, 0	3215.12	31.3765	11.438	0, 0	2814.82	34.0242	11.6442	-12.4505	1.41951	1.30682	-0.11269	-0.318603	11	9	3	NP_000909.2	P07237
563	NK126-1	PDK1	Pan-specific	3-phosphoinositide-dependent protein-serine kinase 1	0, 0	77.6428	39.0808	6.06609	0, 0	55.8917	56.8317	5.98989	-28.0144	-1.40143	-1.82435	-0.422915	-1.19569	11	10	3	NP_002604	O15530
564	NK126-2	PDK1	Pan-specific	3-phosphoinositide-dependent protein-serine kinase 1	0, 0	2255.38	27.9306	10.9265	0, 0	1408.87	2.95665	10.6457	-37.5328	1.1509	0.753876	-0.397025	-1.12249	11	6	4	NP_002604	O15530
565	PK066	PDK1	S241	3-Phosphoinositide-dependent protein-serine kinase 1	0, 0	56.8983	34.2985	5.61762	0, 0	25.8453	223.214	4.87716	-54.5764	-1.63694	-2.44055	-0.80361	-2.27201	11	7	4	NP_002604	O15530
566	PN061	PED15 (PEA15)	S116	Phosphoprotein-enriched in diabetes/astrocytes 15	0, 0	1001.77	12.263	9.75565	0, 0	1020.26	5.42611	10.18	1.84523	0.536068	0.496035	-0.0400328	-0.113183	11	8	4	NP_003759	Q15121
567	NN088	PERP	Pan-specific	p53-induced protein PIGPC1	0, 0	376.501	20.9894	8.34382	0, 0	435.625	22.1969	8.95227	15.7037	-0.205327	-0.183869	0.0214584	0.0606685	11	9	4	NP_071404	Q9H230
568	NN089	PI3K p85/p55	Pan-specific	Phosphatidylinositol 3-kinase regulatory subunit alpha	0, 0	383.72	24.7119	8.37122	0, 0	442.99	4.31869	8.97646	15.4462	-0.190938	-0.170474	0.0204634	0.0578554	11	10	4	NP_852664	P27986
569	PN127	PI3K p85/p55	Y467/Y199	Phosphatidylinositol 3-kinase regulatory subunit alpha	0, 0	44.8231	39.2022	5.27348	0, 0	30.002	122.978	5.09231	-33.0658	-1.81766	-2.3214	-0.503741	-1.42421	11	6	5	NP_852664	P27986
570	NN114	PI3KR4	Pan-specific	Phosphoinositide-3-kinase, regulatory subunit 4	0, 0	113.275	32.8569	6.61099	0, 0	189.076	189.494	7.74815	66.918	-1.11529	-0.850677	0.264613	0.748129	11	7	5	NP_055417	Q99570
571	NK192	PI4KCB	Pan-specific	phosphatidylinositol 4-kinase, catalytic, beta polypeptide	0, 0	75.9266	20.1263	6.03384	0, 0	126.848	51.8966	7.17229	67.0671	-1.41837	-1.16957	0.248797	0.703414	11	8	5	NP_002642	Q5VWC1
572	NK209	PIP5K2a	Pan-specific	Phosphatidylinositol 4-phosphatase 5-kinase type 2 alpha	0, 0	113.401	41.4612	6.6126	0, 0	104.96	40.3912	6.89902	-7.44409	-1.11444	-1.3209	-0.206457	-0.583709	11	9	5	NP_005019.2	P48426
573	NK213	PITSLRE	Pan-specific	PITSLRE serine/threonine-protein kinase CDC2L1	0, 0	830.753	29.4398	9.48558	0, 0	1033.83	126.849	10.1991	24.445	0.39425	0.506595	0.112344	0.317627	11	10	5	NP_277021.1	P21127
574	NK127-1	PKA Ca/b	Pan-specific	cAMP-dependent protein-serine kinase catalytic subunit alpha/beta	0, 0	401.339	25.9139	8.43599	0, 0	488.994	20.5539	9.119	21.8406	-0.156926	-0.0915382	0.0653877	0.184868	11	6	6	NP_002721	P17612
575	PK067	PKA Ca/b	T198	cAMP-dependent protein-serine kinase catalytic subunit alpha/beta	0, 0	1822.06	9.63839	10.6187	0, 0	2688.66	62.2085	11.578	47.5616	0.989264	1.27018	0.280917	0.794225	11	7	6	NP_002721	P17612
576	PK068	PKA Cb	S339	cAMP-dependent protein-serine kinase catalytic subunit beta	0, 0	716.807	8.34209	9.27275	0, 0	821.951	20.9501	9.86823	14.6684	0.282484	0.323365	0.0408815	0.115583	11	8	6	NP_002722	P22694
577	NN116	PKA R1a	Pan-specific	cAMP-dependent protein-serine kinase type I-alpha regulatory chain	0, 0	360.059	209.889	8.2794	0, 0	301.316	0.71601	8.42046	-16.3147	-0.239156	-0.478369	-0.239213	-0.676317	11	9	6	NP_002725	P10644
578	NK128	PKA R2a	Pan-specific	cAMP-dependent protein-serine kinase regulatory type 2 subunit alpha	0, 0	108.919	9.93746	6.55442	0, 0	134.618	2.92387	7.25806	23.5949	-1.145	-1.12207	0.0229216	0.0648052	11	10	6	NP_004148	P13861
579	PK069	PKA R2a	S99	cAMP-dependent protein-serine kinase regulatory type 2 subunit alpha	0, 0	1270.67	22.4189	10.0987	0, 0	1506.28	77.4362	10.7421	18.5423	0.716207	0.807288	0.0910806	0.257509	11	6	7	NP_523671	P13861
580	NK129	PKBa (Akt1)	Pan-specific	Protein-serine kinase B alpha	0, 0	4260.7	4.46214	11.8442	0, 0	3767.85	6.78984	12.0649	-11.5673	1.63282	1.53979	-0.0930365	-0.263039	11	7	7	NP_005154	P31749
581	NK129-2	PKBa (Akt1)	Pan-specific	Protein-serine kinase B alpha	0, 0	43.1822	37.5406	5.21967	0, 0	71.4808	34.9376	6.34481	65.5332	-1.84591	-1.6278	0.218111	0.616655	11	8	7	NP_005154	P31749
582	PK071-2	PKBa (Akt1)	T308	Protein-serine kinase B alpha	0, 0	28.218	65.8402	4.60585	0, 0	36.8841	20.0772	5.39025	30.7116	-2.16825	-2.15641	0.0118428	0.0334828	11	9	7	NP_005154	P31749
583	PK072-1	PKBa (Akt1)	S473	Protein-serine kinase B alpha	0, 0	1214.21	10.5402	10.0331	0, 0	997.847	9.91706	10.148	-17.8191	0.681772	0.478292	-0.20348	-0.575291	11	10	7	NP_005154	P31749
584	PK072-3	PKBa (Akt1)	S473	Protein-serine kinase B alpha	0, 0	344.271	3.64838	8.21471	0, 0	567.354	70.9694	9.33343	64.7989	-0.273127	0.0272078	0.300334	0.849124	11	6	8	NP_005154	P31749
585	PK072-5	PKBa (Akt1)	S473	Protein-serine kinase B alpha	0, 0	1510.47	26.2466	10.3481	0, 0	1891.63	26.4385	11.0707	25.2347	0.84718	0.98928	0.1421	0.401753	11	7	8	NP_005154	P31749
586	PK148	PKBa (Akt1)	Y474	Protein-serine kinase B alpha	0, 0	1497.86	66.6667	10.336	0, 0	1103.14	28.466	10.2927	-26.3523	0.840829	0.558437	-0.282392	-0.798395	11	8	8	NP_005154	P31749
587	NK130-1	PKBb (Akt2)	Pan-specific	Protein-serine kinase B beta	0, 0	239.889	18.2848	7.69353	0, 0	220.35	13.1957	7.96898	-8.14497	-0.546814	-0.728387	-0.181573	-0.513355	11	9	8	NP_001617	P31751
588	NK130-2	PKBb (Akt2)	Pan-specific	Protein-serine kinase B beta	0, 0	48.1362	44.5318	5.37636	0, 0	39.5286	124.949	5.49015	-17.8818	-1.76363	-2.10109	-0.337455	-0.954075	11	10	8	NP_001617	P31751
589	NK130-3	PKBb (Akt2)	Pan-specific	Protein-serine kinase B beta	0, 0	257.139	21.0606	7.79371	0, 0	281.079	40.7847	8.32016	9.31016	-0.494204	-0.533913	-0.0397093	-0.112269	11	6	9	NP_001617	P31751
590	NK130-5	PKBb (Akt2)	Pan-specific	Protein-serine kinase B beta	0, 0	320.135	19.1788	8.10985	0, 0	353.021	7.26652	8.64894	10.2724	-0.328192	-0.351846	-0.0236535	-0.0668747	11	7	9	NP_001617	P31751
591	NK130-6	PKBb (Akt2)	Pan-specific	Protein-serine kinase B beta	0, 0	442.896	33.1728	8.57813	0, 0	557.091	40.7801	9.3071	25.7838	-0.0822815	0.0126234	0.0949049	0.268321	11	8	9	NP_001617	P31751
592	NK130-7	PKBb (Akt2)	Pan-specific	Protein-serine kinase B beta	0, 0	420.246	48.4234	8.5024	0, 0	688.559	89.8629	9.61276	63.8467	-0.122051	0.181893	0.303944	0.85933	11	9	9	NP_001617	P31751
593	NK131-1	PKBg (Akt3)	Pan-specific	Protein-serine kinase B gamma	0, 0	124.385	21.3317	6.74598	0, 0	183.014	19.2792	7.70113	47.1347	-1.0444	-0.876711	0.167692	0.474108	11	10	9	NP_005456	Q9Y243
594	NK131-2	PKBg (Akt3)	Pan-specific	Protein-serine kinase B gamma	0, 0	252.216	23.0253	7.76582	0, 0	226.369	52.3386	8.00786	-10.248	-0.50885	-0.706857	-0.198007	-0.559818	11	6	10	NP_005456	Q9Y243
595	NK201	PKC	Pan-specific	Protein-serine kinase C alpha	0, 0	197.169	38.9386	7.4106	0, 0	166.183	30.5764	7.56195	-15.7155	-0.695391	-0.953786	-0.258395	-0.73055	11	7	10	NP_002728	P17252
596	NK218	PKCh	Pan-specific	Protein kinase C eta type	0, 0	980.874	21.9452	9.72523	0, 0	628.648	26.8662	9.48143	-35.9094	0.520097	0.109167	-0.41093	-1.16181	11	8	10	NP_006246.2	P24723
597	NK132	PKCa	Pan-specific	Protein-serine kinase C alpha	0, 0	950.414	11.7645	9.67972	0, 0	3129.97	15.0949	11.7973	229.327	0.496197	1.3916	0.895404	2.53154	11	9	10	NP_002728	P17252
598	PK073	PKCa	S657	Protein-serine kinase C alpha	0, 0	2153.18	2.98507	10.8596	0, 0	2276.45	10.6362	11.3379	5.72516	1.11577	1.13722	0.021453	0.0606533	11	10	10	NP_002728	P17252
599	PK074	PKCa/b2	T638/T641	Protein-serine kinase C alpha/beta 2	0, 0	40.161	96.5854	5.11503	0, 0	25.3695	12.3406	4.85035	-36.8306	-1.90086	-2.45539	-0.554529	-1.5678	11	6	11	NP_002728	P17252
600	NK133	PKCb1	Pan-specific	Protein-serine kinase C beta 1	0, 0	6398.34	46.1071	12.4308	0, 0	4506.99	11.7955	12.3233	-29.5601	1.94087	1.68289	-0.257977	-0.729368	11	7	11	NP_002729	P05771
601	NK133-2	PKCb1	Pan-specific	Protein-serine kinase C beta 1	0, 0	354.509	10.6055	8.25699	0, 0	358.613	23.6098	8.67161	1.15772	-0.250924	-0.339289	-0.0883647	-0.24983	11	8	11	NP_002729	P05771
602	PK075	PKCb1/2	T500	Protein-serine kinase C beta 1/2	0, 0	583.59	6.8408	8.97612	0, 0	825.396	12.1604	9.87427	41.4342	0.126715	0.326707	0.199993	0.565431	11	9	11	NP_997700	P05771
603	PK075-2	PKCb1/2	T500	Protein-serine kinase C beta 1/2	0, 0	830.021	33.6617	9.48431	0, 0	939.303	2.86877	10.0608	13.1662	0.393582	0.429987	0.0364054	0.102928	11	10	11	NP_997700	P05771
604	NK134-2	PKCb2	Pan-specific	Protein-serine kinase C beta 2	0, 0	581.888	21.352	8.97191	0, 0	662.739	19.0205	9.55762	13.8947	0.124502	0.151359	0.0268569	0.0759315	12	6	1	AAA60095	P05771-2
605	PK076-2	PKCb2	T642	Protein-serine kinase C beta 2	0, 0	967.959	11.2849	9.70611	0, 0	947.603	7.97423	10.0735	-2.10302	0.510056	0.437016	-0.0730397	-0.206502	12	7	1	NP_002729	P05771
606	NK135	PKCd	Pan-specific	Protein-serine kinase C delta	0, 0	968.77	27.4986	9.70732	0, 0	734.279	15.156	9.70551	-24.205	0.51069	0.233254	-0.277436	-0.784384	12	8	1	NP_006245	Q05655
607	PK077-1	PKCd	Y313	Protein-serine kinase C delta	0, 0	695.74	12.7078	9.22971	0, 0	858.482	8.41778	9.93097	23.3912	0.259884	0.358107	0.0982224	0.277701	12	9	1	NP_006245	Q05655
608	PK077-2	PKCd	Y313	Protein-serine kinase C delta	0, 0	804.189	42.0914	9.4387	0, 0	846.559	12.6543	9.91079	5.26877	0.369629	0.346934	-0.0226956	-0.0641664	12	10	1	NP_006245	Q05655
609	PK078	PKCd	T507	Protein-serine kinase C delta	0, 0	29.1659	17.7163	4.65352	0, 0	35.0672	40.0818	5.31738	20.2335	-2.14322	-2.19677	-0.0535475	-0.151393	12	6	2	NP_006245	Q05655
610	PK079-1	PKCd	S645	Protein-serine kinase C delta	0, 0	496.847	1.98717	8.74397	0, 0	444.206	1.87166	8.98041	-10.595	0.0048035	-0.168285	-0.173089	-0.489367	12	7	2	NP_006245	Q05655
611	PK080	PKCd	S664	Protein-serine kinase C delta	0, 0	535.302	8.48839	8.85152	0, 0	574.182	7.89728	9.35069	7.26322	0.0612824	0.0367654	-0.024517	-0.0693161	12	8	2	NP_006245	Q05655
612	NK136	PKCe	Pan-specific	Protein-serine kinase C epsilon	0, 0	975.514	43.1218	9.71733	0, 0	637.618	0.678414	9.50187	-34.6377	0.515946	0.120486	-0.395459	-1.11807	12	9	2	NP_005391	Q02156
613	NK136-2	PKCe	Pan-specific	Protein-serine kinase C epsilon	0, 0	620.76	3.7208	9.0652	0, 0	688.78	3.76181	9.61322	10.9575	0.173493	0.182149	0.00865535	0.0244709	12	10	2	NP_005391	Q02156
614	PK081-1	PKCe	S729	Protein-serine kinase C epsilon	0, 0	645.423	26.9374	9.12141	0, 0	569.228	5.13509	9.33819	-11.8054	0.203011	0.0298419	-0.173169	-0.489594	12	6	3	NP_005391	Q02156
615	NK137	PKCg	Pan-specific	Protein-serine kinase C gamma	0, 0	1362.27	3.27758	10.1991	0, 0	953.283	8.66387	10.0821	-30.0225	0.768943	0.441791	-0.327152	-0.924945	12	7	3	NP_002730	P05129
616	PK082-1	PKCg	T514	Protein-serine kinase C gamma	0, 0	2183.53	25.6315	10.8798	0, 0	2428.5	3.82874	11.4312	11.2187	1.12637	1.18887	0.0625012	0.176707	12	8	3	NP_002730	P05129
617	PK082-2	PKCg	T514	Protein-serine kinase C gamma	0, 0	3348.28	6.53128	11.4965	0, 0	3314.86	0.606116	11.8801	-0.99813	1.45025	1.43746	-0.0127975	-0.0361819	12	9	3	NP_002730	P05129
618	PK083	PKCg	T655	Protein-serine kinase C gamma	0, 0	1403.07	10.1245	10.2417	0, 0	1306.35	0.601228	10.5367	-6.89314	0.7913	0.693518	-0.0977815	-0.276454	12	10	3	NP_002730	P05129
619	PK084	PKCg	T674	Protein-serine kinase C gamma	0, 0	833.41	8.92469	9.49019	0, 0	1021.23	5.15464	10.1814	22.5365	0.39667	0.496798	0.100129	0.283091	12	6	4	NP_002730.1	P05129
620	PK085	PKCh	T655	Protein-serine kinase C eta	0, 0	1316.17	34.4064	10.1494	0, 0	773.042	11.9902	9.77973	-41.2657	0.74286	0.274354	-0.468506	-1.32459	12	7	4	NP_006246	P24723
621	NK138-1	PKCl/i	Pan-specific	Protein-serine kinase C lambda/iota	0, 0	294.927	3.50883	7.99152	0, 0	292.331	4.87279	8.37679	-0.880209	-0.390328	-0.502555	-0.112227	-0.317295	12	8	4	NP_002731	P41743
622	PK087	PKCl/i	T564	Protein-serine kinase C lambda/iota	0, 0	742.847	19.9867	9.32423	0, 0	992.957	2.70948	10.1409	33.6691	0.309518	0.474367	0.164849	0.466071	12	9	4	NP_002731	P41743
623	NK142	PKCm (PKD)	Pan-specific	Protein-serine kinase C mu (Protein kinase D)	0, 0	451.137	14.8739	8.60473	0, 0	409.969	9.28473	8.8647	-9.1255	-0.068313	-0.232364	-0.164051	-0.463816	12	10	4	NP_002733	Q15139
624	PK092	PKCm (PKD)	S738+S742	Protein-serine kinase C mu (Protein kinase D)	0, 0	248.537	20.6781	7.74463	0, 0	583.075	38.5762	9.37287	134.603	-0.519981	0.0490443	0.569026	1.60878	12	6	5	NP_002733	Q15139
625	PK093-1	PKCm (PKD)	S910	Protein-serine kinase C mu (Protein kinase D)	0, 0	977.642	64.3124	9.72047	0, 0	576.297	6.65275	9.356	-41.0523	0.517596	0.0397023	-0.477894	-1.35113	12	7	5	NP_002733	Q15139
626	PK093-2	PKCm (PKD)	S910	Protein-serine kinase C mu (Protein kinase D)	0, 0	107.776	72.5916	6.53921	0, 0	57.2926	15.8677	6.0256	-46.8412	-1.15299	-1.80457	-0.651585	-1.8422	12	8	5	NP_002733	Q15139
627	NK140	PKCq	Pan-specific	Protein-serine kinase C theta	0, 0	283.583	17.4629	7.93494	0, 0	446.412	23.053	8.98756	57.4186	-0.420044	-0.164326	0.255717	0.72298	12	9	5	NP_006248	Q04759
628	PK088	PKCq	T538	Protein-serine kinase C theta	0, 0	62.7934	26.6817	5.75985	0, 0	48.8306	22.7732	5.79504	-22.2361	-1.56225	-1.93225	-0.37	-1.04609	12	10	5	NP_006248	Q04759
629	PK089-1	PKCq	S676	Protein-serine kinase C theta	0, 0	625.954	30.0634	9.07722	0, 0	683.306	1.7424	9.60171	9.16226	0.179806	0.175774	-0.00403228	-0.0114003	12	6	6	NP_006248	Q04759
630	PK090-1	PKCq	S695	Protein-serine kinase C theta	0, 0	885.792	16.3814	9.57813	0, 0	721.16	3.77955	9.6795	-18.5858	0.442851	0.218851	-0.223999	-0.633305	12	7	6	NP_006248	Q04759
631	NK141	PKCz	Pan-specific	Protein-serine kinase C zeta	0, 0	1066.66	24.1324	9.84619	0, 0	943.919	64.9491	10.0678	-11.5069	0.583616	0.433904	-0.149712	-0.423275	12	8	6	NP_002735	Q05513
632	PK091	PKCz/l	T410/T412	Protein-serine kinase C zeta/lambda	0, 0	46.1268	7.78443	5.31484	0, 0	58.1897	3.12519	6.04802	26.1516	-1.79594	-1.79216	0.00377904	0.0106843	12	9	6	NP_002735	Q05513
633	NK143	PKG1	Pan-specific	Protein-serine kinase G1 (cGMP-dependent protein kinase)	0, 0	662.021	16.4781	9.15804	0, 0	434.552	10.8784	8.94871	-34.3598	0.222248	-0.185839	-0.408087	-1.15377	12	10	6	NP_006249	Q13976
634	NK202	PKG1a	Pan-specific	cGMP-dependent protein kinase 1, alpha isozyme	0, 0	73.3655	36.6515	5.98434	0, 0	121.697	4.95127	7.11248	65.8782	-1.44436	-1.20269	0.241673	0.683274	12	6	7	NP_006249	Q13976
635	NK203	PKG1b	Pan-specific	cGMP-dependent protein kinase 1, beta isozyme	0, 0	151.31	6.47843	7.02867	0, 0	134.321	42.8728	7.25487	-11.2277	-0.895953	-1.12384	-0.227887	-0.644297	12	7	7	NP_006249.1	P14619
636	NN115	PKM2	Pan-specific	Pyruvate kinase, isozymes M1/M2	0, 0	133.776	93.6482	6.85099	0, 0	178.766	9.287	7.66725	33.6304	-0.989259	-0.895473	0.0937859	0.265157	12	8	7	NP_872270	P14618
637	NK144-1	PKR1	Pan-specific	Double-stranded RNA-dependent protein-serine kinase (EIF2AK2)	0, 0	370.009	40.9118	8.31872	0, 0	327.301	19.7518	8.5398	-11.5425	-0.218505	-0.412283	-0.193779	-0.547863	12	9	7	NP_002750	P19525
638	PK132	PKR1	T446	Double-stranded RNA-dependent protein-serine kinase (EIF2AK2)	0, 0	839.025	9.58634	9.49988	0, 0	649.06	33.6571	9.52754	-22.6411	0.401756	0.134696	-0.26706	-0.755049	12	10	7	NP_002750	P19525
639	NN156	PLC R(PLCg2)	Pan-specific	1-phosphatidylinositol-4,5-bisphosphate phosphodiesterase gamma-2	0, 0	1147.48	32.0746	9.95156	0, 0	816.616	65.0782	9.85884	-28.8341	0.638951	0.318163	-0.320788	-0.906952	12	6	8	NP_002652.2	P16885
640	PN144	PLCg1	Y783	1-phosphatidylinositol-4,5-bisphosphate phosphodiesterase gamma-1	0, 0	1613.79	528.338	10.4435	0, 0	508.885	58.691	9.17652	-68.4665	0.897306	-0.0596845	-0.956991	-2.70566	12	7	8	NP_877963.1	P19174
641	PN165	PLCg1	Y771	1-phosphatidylinositol-4,5-bisphosphate phosphodiesterase gamma-1	0, 0	1239.21	21.968	10.0625	0, 0	1259.35	7.12371	10.4838	1.62467	0.697216	0.66424	-0.0329763	-0.0932326	12	8	8	NP_877963.1	P19174
642	PN143	PLC R(PLCg2)	Y753	1-phosphatidylinositol-4,5-bisphosphate phosphodiesterase gamma-2	0, 0	598.552	7.80267	9.01264	0, 0	605.809	2.87313	9.42805	1.21242	0.145893	0.0796019	-0.0662914	-0.187423	12	9	8	NP_002652.2	P16885
643	NK145	Plk1	Pan-specific	Polo-like protein-serine kinase 1	0, 0	48.667	106.54	5.39218	0, 0	50.7267	12.3007	5.85	4.23219	-1.75532	-1.90181	-0.146491	-0.414168	12	10	8	NP_005021	P53350
644	PK117	Plk1	T210	Polo-like protein-serine kinase 1	0, 0	81.0568	34.0939	6.12817	0, 0	62.1076	12.6498	6.14203	-23.3776	-1.36883	-1.7401	-0.371267	-1.04967	12	6	9	NP_005021	P53350
645	NK146	Plk2	Pan-specific	Polo-like protein kinase 2 (serum -inducible kinase (SNK))	0, 0	200.372	40.0272	7.43384	0, 0	254.617	37.0572	8.17751	27.0721	-0.683182	-0.612908	0.0702739	0.198683	12	7	9	NP_006613	Q9NYY3
646	NK146-2	Plk2	Pan-specific	Polo-like protein kinase 2 (serum -inducible kinase (SNK))	0, 0	1340.69	193.904	10.1761	0, 0	774.578	50.8625	9.78259	-42.2256	0.756848	0.27594	-0.480908	-1.35965	12	8	9	NP_006613	Q9NYY3
647	NK147	Plk3	Pan-specific	Polo-like protein kinase 3 (cytokine- inducible kinase (CNK))	0, 0	140.405	107.604	6.92076	0, 0	201.071	57.4609	7.83689	43.2082	-0.95262	-0.801533	0.151087	0.427161	12	9	9	NP_004064	Q9H4B4
648	NP009	PP1/Ca	Pan-specific	Protein-serine phosphatase 1 - catalytic subunit - alpha isoform	0, 0	245.629	17.8417	7.72765	0, 0	322.297	31.1437	8.51757	31.2128	-0.528897	-0.42459	0.104307	0.294902	12	10	9	NP_002699	P62136
649	NP009-2	PP1/Ca	Pan-specific	Protein-serine phosphatase 1 - catalytic subunit - alpha isoform	0, 0	363.34	22.0321	8.29248	0, 0	323.504	21.2486	8.52297	-10.9637	-0.232284	-0.421605	-0.18932	-0.535258	12	6	10	NP_002699	P62136
650	PP001	PP1/Ca	T320	Protein-serine phosphatase 1 - catalytic subunit - alpha isoform	0, 0	70.1752	17.8767	5.9202	0, 0	83.2399	17.5612	6.56453	18.6173	-1.47805	-1.50613	-0.0280832	-0.0793986	12	7	10	NP_002699	P62136
651	NP010	PP1/Cb	Pan-specific	Protein-serine phosphatase 1 - catalytic subunit - beta isoform	0, 0	193.62	31.1694	7.3844	0, 0	241.216	43.1754	8.09951	24.5817	-0.709149	-0.656105	0.053045	0.149972	12	8	10	NP_002700	P62140
652	NP010-2	PP1/Cb	Pan-specific	Protein-serine phosphatase 1 - catalytic subunit - beta isoform	0, 0	107.667	1.40118	6.53774	0, 0	121.152	50.0345	7.106	12.525	-1.15376	-1.20628	-0.0525218	-0.148493	12	9	10	NP_002700	P62140
653	NP011	PP1/Cg	Pan-specific	Protein-serine phosphatase 1 - catalytic subunit - gamma isoform	0, 0	1813.32	38.16	10.6117	0, 0	1945.5	15.3588	11.1113	7.28959	0.985623	1.01171	0.0260904	0.0737644	12	10	10	NP_002701	P36873
654	NP033	PP2A B' (B56)	Pan-specific	Protein-serine phosphatase 2A - B regulatory subunit - B56 alpha isoform	0, 0	3240.4	7.37774	11.4493	0, 0	3011.1	47.4874	11.7414	-7.07618	1.42544	1.36067	-0.0647694	-0.18312	12	6	11	NP_001186685.1	Q15172
655	NP012	PP2A/Aa/b	Pan-specific	Protein-serine phosphatase 2A - A regulatory subunit - alpha and beta isoforms	0, 0	227.664	13.0608	7.61807	0, 0	263.027	42.263	8.22439	15.5329	-0.58644	-0.586946	-0.000506183	-0.00143111	12	7	11	NP_002707	P30153
656	NP035	PP2A/Bb	Pan-specific	Protein-serine phosphatase 2A - B regulatory subunit - beta isoform	0, 0	394.748	0.612489	8.4121	0, 0	520.048	86.1035	9.20783	31.7418	-0.169472	-0.0423489	0.127123	0.35941	12	8	11	NP_001120853.1	Q00005
657	NP032	PP2A/Bg2	Pan-specific	Protein-serine phosphatase 2A - B regulatory subunit - gamma isoform	0, 0	156.558	56.7232	7.07786	0, 0	167.622	57.8764	7.5744	7.06715	-0.870119	-0.946894	-0.0767749	-0.217063	12	9	11	NP_001193923.1	Q9Y2T4
658	NP013-NP014	PP2A/Ca	Pan-specific	Protein-serine phosphatase 2A - catalytic subunit - alpha isoform	0, 0	772.8	10.9777	9.38126	0, 0	567.353	4.36497	9.33343	-26.5847	0.339466	0.0272066	-0.31226	-0.88284	12	10	11	NP_002706	P67775
659	NP015	PP2B/Aa	Pan-specific	Protein-serine phosphatase 2B - catalytic subunit - alpha isoform	0, 0	351.529	32.8118	8.24481	0, 0	492.222	29.7812	9.12849	40.0233	-0.257321	-0.0862823	0.171039	0.483571	13	6	1	NP_000935	Q08209
660	NP016-NP031	PP2Ca	Pan-specific	Protein-serine phosphatase 2C - catalytic subunit - alpha	0, 0	183.367	13.7746	7.3059	0, 0	448.552	11.3434	8.99446	144.62	-0.750371	-0.160506	0.589865	1.6677	13	7	1	NP_066283	P35813
661	NP012-2	PP2A/Aa/b	Pan-specific	Protein-serine phosphatase 2A - A regulatory subunit - alpha and beta isoforms	0, 0	116.256	22.439	6.64847	0, 0	225.613	43.5269	8.00303	94.066	-1.09561	-0.709529	0.38608	1.09155	13	8	1	NP_002707	P30153
662	NP018	PP2Cd	Pan-specific	Protein-serine phosphatase 2C - catalytic subunit - delta isoform	0, 0	717.831	4.0203	9.27481	0, 0	539.91	13.5338	9.2619	-24.786	0.283566	-0.0124043	-0.29597	-0.836785	13	9	1	NP_110395	O15297
663	NP019	PP4/A’2	Pan-specific	Protein-serine phosphatase 4 - regulatory subunit (PPX/A'2)	0, 1	1435.39	32.0297	10.2745	0, 1	2678.04	104.92	11.5723	86.5725	0.808552	1.26702	0.458468	1.29621	13	10	1	NP_005125	Q8TF05
664	NP020	PP4C	Pan-specific	Protein-serine phosphatase X - catalytic subunit (PPX/C)	0, 0	135.695	12.0685	6.87153	0, 0	217.382	28.1324	7.94942	60.1996	-0.978471	-0.739218	0.239253	0.67643	13	6	2	NP_002711	P60510
665	NP020-2	PP4C	Pan-specific	Protein-serine phosphatase X - catalytic subunit (PPX/C)	0, 0	430.021	1.05001	8.53557	0, 0	724.438	4.36053	9.68605	68.4658	-0.104631	0.222474	0.327105	0.924813	13	7	2	NP_002711	P60510
666	NP021	PP5C	Pan-specific	Protein-serine phosphatase 5 - catalytic subunit (PPT)	0, 0	673.81	22.1438	9.18351	0, 0	452.321	18.3445	9.00653	-32.8711	0.23562	-0.153821	-0.389441	-1.10105	13	8	2	NP_006238	P53041
667	NP021-2	PP5C	Pan-specific	Protein-serine phosphatase 5 - catalytic subunit (PPT)	0, 0	567.467	26.386	8.9357	0, 0	470.271	0.223539	9.06267	-17.1281	0.10549	-0.12273	-0.22822	-0.645236	13	9	2	NP_006238	P53041
668	NP022	PP6C	Pan-specific	Protein-serine phosphatase 6 - catalytic subunit (PPVC)	0, 1	205.261	11.4187	7.46862	0, 1	1314.58	703.56	10.5457	540.444	-0.664918	0.698534	1.36345	3.85484	13	10	2	NP_002712	O00743
669	PN062	PRAS40	T246	Proline-rich Akt substrate 40 kDa (Akt1S1)	0, 0	217.987	0.52703	7.55541	0, 0	291.881	15.6064	8.37456	33.8979	-0.619344	-0.503787	0.115558	0.326712	13	6	3	NP_115751	Q96B36
670	NK148	PRK1 (PKN1)	Pan-specific	Protein kinase C-related protein-serine kinase 1	0, 0	1019.41	6.25756	9.78082	0, 0	769.369	13.2573	9.77286	-24.5277	0.549289	0.270549	-0.27874	-0.78807	13	7	3	NP_002732	Q16512
671	PK095-PK096	PRK1 (PKN1)	T774	Protein kinase C-related protein-serine kinase 1	0, 0	52.3081	3.04993	5.49627	0, 0	72.2116	21.6135	6.35949	38.0506	-1.70066	-1.61968	0.0809867	0.228971	13	8	3	NP_002732	Q16512
672	NK149	PRK2 (PKN2)	Pan-specific	Protein kinase C-related protein-serine kinase 2	0, 0	1125.68	39.9669	9.92389	0, 0	1291.57	6.24199	10.5202	14.7363	0.624421	0.684424	0.0600032	0.169645	13	9	3	NP_006247	Q16513
673	NK149-2	PRK2 (PKN2)	Pan-specific	Protein kinase C-related protein-serine kinase 2	0, 1	864.169	43.2709	9.54248	0, 1	1245.74	196.576	10.4681	44.154	0.424127	0.655558	0.23143	0.654314	13	10	3	NP_006247	Q16513
674	NK150	PRKAB1	Pan-specific	5'-AMP-activated protein kinase (AMPK), beta-1 regulatory subunit	0, 0	69.7047	35.6288	5.91049	0, 0	102.688	14.2387	6.86745	47.3187	-1.48314	-1.33838	0.144762	0.40928	13	6	4	NP_006244	Q9Y478
675	NK151	WNK4 (PRKWNK4)	Pan-specific	Putative protein-serine kinase WNK4	0, 0	159.24	5.61874	7.10236	0, 0	220.054	31.4917	7.96704	38.1906	-0.857253	-0.729459	0.127794	0.361306	13	7	4	NP_115763	Q96J92
676	PN104	Progesterone Receptor	S294	Progesterone receptor	0, 0	120.82	12.8339	6.70403	0, 0	91.8761	7.41082	6.70694	-23.9564	-1.06643	-1.42726	-0.360832	-1.02017	13	8	4	NP_000917	P06401
677	NK152	PRP4K	Pan-specific	Protein-serine kinase PRP4 homolog	0, 0	91.2761	2.88918	6.29947	0, 0	425.415	351.384	8.91806	366.075	-1.27888	-0.202816	1.07606	3.0423	13	9	4	NP_003904	Q13523
678	NN142	PSD-95	Pan-specific	Disks large homolog 4	0, 1	634.64	19.5603	9.0971	0, 1	1160.56	144.919	10.3659	82.8698	0.190246	0.598979	0.408732	1.15559	13	10	4	NP_001356.1	P78352
679	NK204	PSTAIRE	Pan-specific	PSTAIRE	0, 0	95.7012	9.27273	6.36777	0, 0	122.488	16.5512	7.12182	27.9901	-1.24301	-1.19752	0.0454936	0.128622	13	6	5	NA	NA
680	NP023	PTEN	Pan-specific	Phosphatidylinositol-3,4,5-trisphosphate 3-phosphatase and protein phosphatase and tensin homolog deleted on chromosome 10	0, 0	2021.94	17.7988	10.7688	0, 0	1446.81	9.03169	10.684	-28.4445	1.06812	0.775104	-0.29302	-0.828445	13	7	5	NP_000305	P60484
681	NP023-2	PTEN	Pan-specific	Phosphatidylinositol-3,4,5-trisphosphate 3-phosphatase and protein phosphatase and tensin homolog deleted on chromosome 10	0, 0	29.2441	16.4691	4.65738	0, 0	260.49	628.706	8.21041	790.742	-2.14119	-0.59469	1.5465	4.37236	13	8	5	NP_000305	P60484
682	PP003	PTEN	S380+T382+S385	Phosphatidylinositol-3,4,5-trisphosphate 3-phosphatase and protein phosphatase and tensin homolog deleted on chromosome 10	0, 1	973.469	34.9395	9.7143	0, 1	677.732	16.9555	9.5899	-30.3796	0.514356	0.169231	-0.345125	-0.975758	13	9	5	NP_000305	P60484
683	PP006	PTEN	S380+T382+T383	Phosphatidylinositol-3,4,5-trisphosphate 3-phosphatase and protein phosphatase and tensin homolog deleted on chromosome 10	0, 1	813.674	10.8968	9.45561	0, 1	1331.73	189.668	10.5644	63.6691	0.378513	0.70889	0.330377	0.934062	13	10	5	NP_000305	P60484
684	PP006-1	PTEN	S380+T382+T383	Phosphatidylinositol-3,4,5-trisphosphate 3-phosphatase and protein phosphatase and tensin homolog deleted on chromosome 10	0, 0	772.7	16.6223	9.38107	0, 0	628.007	13.5284	9.47996	-18.7256	0.339369	0.108353	-0.231016	-0.653142	13	6	6	NP_000305	P60484
685	NP024	PTP1B	Pan-specific	Protein-tyrosine phosphatase 1B (PTPN1)	0, 0	281.601	5.31363	7.92482	0, 0	585.162	55.6837	9.37802	107.798	-0.425356	0.0518987	0.477255	1.34932	13	7	6	NP_002818	P18031
686	NP025	PTP1C	Pan-specific	Protein-tyrosine phosphatase 1C (SHP1, SHPTP1, PTPN6)	0, 0	701.16	9.6279	9.24091	0, 0	561.654	18.2894	9.31886	-19.8965	0.265763	0.0191399	-0.246623	-0.697269	13	8	6	NP_002822	P29350
687	NP026	PTP1D	Pan-specific	Protein-tyrosine phosphatase 1D (SHP2, SHPTP2, Syp, PTP2C, PTPN11)	0, 1	279.199	28.7494	7.91246	0, 1	366.181	117.359	8.70174	31.1541	-0.431847	-0.322605	0.109242	0.308856	13	9	6	NP_002825	Q06124
688	NP026-2	PTP1D	Pan-specific	Protein-tyrosine phosphatase 1D (SHP2, SHPTP2, Syp, PTP2C, PTPN11)	0, 1	1255.48	15.6003	10.0813	0, 1	2073.4	185.074	11.2031	65.1487	0.707094	1.06258	0.355487	1.00505	13	10	6	NP_002825	Q06124
689	PP004	PTP1D	S580	Protein-tyrosine phosphatase 1D (SHP2, SHPTP2, Syp, PTP2C, PTPN11)	0, 0	528.83	15.6868	8.83397	0, 0	354.49	13.5783	8.65493	-32.9672	0.0520666	-0.348529	-0.400596	-1.13259	13	6	7	NP_002825	Q06124
690	NP036	PTPD1	Pan-specific	Protein-tyrosine phosphatase non-receptor type 21	0, 0	3353.89	4.69819	11.4989	0, 0	2829.27	3.26241	11.6515	-15.6422	1.45152	1.31091	-0.140613	-0.397549	13	7	7	NP_008970.2	Q16825
691	NP027	PTP-PEST	Pan-specific	Protein tyrosine phosphatase, non-receptor type 12	0, 0	50.1457	23.6048	5.43536	0, 0	173.118	35.8676	7.62094	245.23	-1.73265	-0.921121	0.811527	2.2944	13	8	7	NP_001124480.1	Q05209
692	NK153	PyDK2 (PDHK2)	Pan-specific	Pyruvate dehydrogenase kinase isoform 2	0, 1	106.393	46.5796	6.52056	0, 1	453.026	300.125	9.00878	325.805	-1.16277	-0.152577	1.0102	2.85609	13	9	7	NP_002602	Q15119
693	NK154	Pyk2	Pan-specific	Protein-tyrosine kinase 2	0, 1	1429.4	9.64095	10.2685	0, 1	2442.06	79.427	11.4392	70.8453	0.805385	1.19333	0.387941	1.09681	13	10	7	NP_004094	Q14289
694	PK097-3	Pyk2	Y579	Protein-tyrosine kinase 2	0, 0	176.976	10.586	7.25472	0, 0	189.794	14.4767	7.75362	7.24294	-0.777248	-0.847647	-0.0703993	-0.199037	13	6	8	NP_004094	Q14289
695	NN150	Rab5	Pan-specific	Ras-related protein Rab-5A	0, 0	45.1609	14.9812	5.28431	0, 0	122.669	145.021	7.12395	171.626	-1.81197	-1.19634	0.615631	1.74055	13	7	8	NP_004153.2.	P20339
696	NN092-1	Rac1	Pan-specific	Ras-related C3 botulinum toxin substrate 1	0, 0	590.602	1.49048	8.99335	0, 0	437.929	4.04937	8.95988	-25.8504	0.135764	-0.179654	-0.315418	-0.89177	13	8	8	NP_001782	P63000
697	PN063	Rac1	S71	Ras-related C3 botulinum toxin substrate 1	0, 1	366.639	18.0261	8.30552	0, 1	445.648	22.6504	8.98509	21.5495	-0.225436	-0.165696	0.05974	0.168901	13	9	8	NP_008839	P63000
698	PN064	Rad17	S656	Rad17 homolog	0, 1	277.475	2.27911	7.90352	0, 1	964.227	587.473	10.0986	247.501	-0.436541	0.45091	0.887451	2.50906	13	10	8	NP_579921	O75943
699	NK155-2	Raf1	Pan-specific	Raf1 proto-oncogene-encoded protein-serine kinase	0, 0	51.7924	43.3199	5.48198	0, 0	76.8666	10.6147	6.44961	48.4128	-1.70817	-1.56977	0.138401	0.391296	13	6	9	NP_002871	P04049
700	NK155-3	Raf1	Pan-specific	Raf1 proto-oncogene-encoded protein-serine kinase	0, 0	5142.54	4.72974	12.1156	0, 0	5135.78	6.01245	12.5117	-0.131399	1.77534	1.78724	0.0118957	0.0336324	13	7	9	NP_002871	P04049
701	NK155-4	Raf1	Pan-specific	Raf1 proto-oncogene-encoded protein-serine kinase	0, 0	1330.87	21.0328	10.1655	0, 0	1484.49	51.2974	10.7211	11.5429	0.751274	0.795644	0.04437	0.125446	13	8	9	NP_002871	P04049
702	PK098	Raf1	S259	Raf1 proto-oncogene-encoded protein-serine kinase	0, 0	41.2341	34.9629	5.15308	0, 0	183.568	295.563	7.7055	345.186	-1.88088	-0.874293	1.00659	2.8459	13	9	9	NP_002871	P04049
703	NK205	RafA (Araf)	Pan-specific	A-Raf proto-oncogene serine/threonine-protein kinase	0, 1	568.605	11.9946	8.93859	0, 1	2258.05	539.118	11.3262	297.122	0.107008	1.13074	1.02373	2.89436	13	10	9	NP_001645.1	P10398
704	NK205-2	RafA (Araf)	Pan-specific	A-Raf proto-oncogene serine/threonine-protein kinase	0, 0	2094.79	25.6358	10.8199	0, 0	2608.66	56.8147	11.5344	24.531	1.09494	1.24605	0.15111	0.427228	13	6	10	NP_001645.1	P10398
705	NK156	RafB (Braf)	Pan-specific	RafB proto-oncogene-encoded protein-serine kinase	0, 0	1128.28	9.28431	9.92722	0, 0	1520.3	55.2898	10.7555	34.7453	0.626166	0.814691	0.188525	0.533008	13	7	10	NP_004324	P15056
706	NK156-2	RafB (Braf)	Pan-specific	RafB proto-oncogene-encoded protein-serine kinase	0, 0	60.7248	20.44	5.71152	0, 0	107.785	24.7735	6.93734	77.4981	-1.58763	-1.29968	0.287952	0.814116	13	8	10	NP_004324	P15056
707	NN093	Rb	Pan-specific	Retinoblastoma-associated protein 1	0, 0	681.429	9.07707	9.19973	0, 0	728.337	49.3641	9.69379	6.88365	0.244139	0.226762	-0.0173766	-0.0491283	13	9	10	NP_000312	P06400
708	PN065	Rb	T356	Retinoblastoma-associated protein 1	0, 1	720.3	37.3506	9.27976	0, 1	1820.65	142.178	11.0156	152.762	0.286167	0.958721	0.672554	1.90149	13	10	10	NP_000312	P06400
709	PN066	Rb	S612	Retinoblastoma-associated protein 1	0, 0	1915.04	7.66091	10.6905	0, 0	1980.54	6.98026	11.137	3.42035	1.02697	1.02597	-0.000998706	-0.0028236	13	6	11	NP_000312	P06400
710	PN067	Rb	S780	Retinoblastoma-associated protein 1	0, 0	264.142	4.23885	7.83248	0, 0	353.611	60.5072	8.65135	33.872	-0.473849	-0.350511	0.123338	0.348708	13	7	11	NP_000312	P06400
711	PN068	Rb	S807	Retinoblastoma-associated protein 1	0, 0	85.3318	3.98072	6.20232	0, 0	243.359	100.228	8.11227	185.191	-1.32989	-0.649037	0.680857	1.92496	13	8	11	NP_000312	P06400
712	PN069	Rb	S807+S811	Retinoblastoma-associated protein 1	0, 0	44.5311	24.5617	5.26405	0, 0	430.445	2314.12	8.93501	866.617	-1.82261	-0.193426	1.62918	4.60613	13	9	11	NP_000312	P06400
713	PN070	Rb	T821	Retinoblastoma-associated protein 1	0, 1	2296.33	6.74993	10.9524	0, 1	3531.37	29.6676	11.9713	53.7831	1.16453	1.488	0.323469	0.914531	13	10	11	NP_000312	P06400
714	PN071	Rb	T826	Retinoblastoma-associated protein 1	0, 0	925.907	10.6161	9.64203	0, 0	1201.34	8.52787	10.4158	29.7477	0.476406	0.626568	0.150162	0.424547	14	6	1	NP_000312	P06400
715	PN113	Rb	S608	Retinoblastoma-associated protein 1	0, 0	63.4701	2.40207	5.77531	0, 0	88.0096	42.5965	6.64492	38.6631	-1.55413	-1.46161	0.0925151	0.261564	14	7	1	NP_000312	P06400
716	PN131-1	Rb	S795	Retinoblastoma-associated protein 1	0, 0	538.854	11.4965	8.86106	0, 0	655.513	77.0117	9.54181	21.6494	0.0662927	0.142599	0.0763062	0.215738	14	8	1	NP_000312	P06400
717	NN170	RelB	Pan-specific	Transcription factor RelB	0, 1	1455.34	12.9285	10.2944	0, 1	1602.15	88.6379	10.8311	10.0881	0.819009	0.856584	0.0375753	0.106235	14	9	1	NP_006500.2	Q01201
718	PN151	RelB	S573	Transcription factor RelB	0, 1	2548.78	36.8151	11.1029	0, 1	3397.25	135.415	11.9155	33.2889	1.24355	1.45707	0.213513	0.603658	14	10	1	NP_006500.2	Q01201
719	NK157	RIP2/RICK	Pan-specific	Receptor-interacting serine/threonine-protein kinase 2 (RIPK2)	0, 0	441.088	27.5437	8.57223	0, 0	426.03	26.6495	8.92014	-3.41375	-0.0853802	-0.201662	-0.116282	-0.32876	14	6	2	NP_003812	O43353
720	NK158	RIPK1	Pan-specific	Receptor-interacting protein-serine kinase 1	0, 0	2164.43	17.4246	10.8671	0, 0	1929.48	5.29544	11.0993	-10.8548	1.11972	1.00511	-0.114609	-0.324029	14	7	2	NP_003795	Q13546
721	NK159-1	ROKa (ROCK2)	Pan-specific	RhoA protein-serine kinase alpha	0, 0	443.495	8.51204	8.58008	0, 0	388.913	8.62553	8.78863	-12.3073	-0.0812574	-0.274489	-0.193231	-0.546315	14	8	2	NP_004841	O75116
722	NK159-2	ROKa (ROCK2)	Pan-specific	RhoA protein-serine kinase alpha	0, 1	1305.82	6.21782	10.138	0, 1	1558.39	65.4299	10.7912	19.3418	0.736879	0.834457	0.097578	0.275878	14	9	2	NP_004841	O75116
723	NK160	ROKb (ROCK1)	Pan-specific	RhoA protein-serine kinase beta	0, 1	968.599	270.381	9.70706	0, 1	1017.18	290.63	10.1757	5.01538	0.510556	0.493621	-0.0169352	-0.0478801	14	10	2	NP_005397	Q13464
724	NK161	RONa	Pan-specific	Macrophage-stimulating protein receptor alpha chain	0, 0	537.258	21.654	8.85678	0, 0	422.592	14.7847	8.90845	-21.3429	0.0640459	-0.208136	-0.272182	-0.769529	14	6	3	NP_002438	Q04912
725	NK162	ROR2	Pan-specific	ROR2 neurotrophic receptor-tyrosine kinase	0, 0	67.7683	58.7681	5.86985	0, 0	166.066	162.93	7.56094	145.049	-1.50449	-0.954348	0.550138	1.55538	14	7	3	NP_004551	Q01974
726	NK163	ROS	Pan-specific	Orosomucoid 1 receptor-tyrosine kinase	0, 0	126.506	24.5415	6.77037	0, 0	190.286	11.7532	7.75735	50.4167	-1.0316	-0.84558	0.186015	0.525913	14	8	3	NP_002935	P08922
727	NK164	RSK1	Pan-specific	Ribosomal S6 protein-serine kinase 1	0, 1	4218.02	25.1015	11.8297	0, 1	3225.98	9.17125	11.8408	-23.5191	1.6252	1.41574	-0.209457	-0.592189	14	9	3	NP_002944	Q15418
728	NK164-2	RSK1	Pan-specific	Ribosomal S6 protein-serine kinase 1	0, 1	896.506	254.076	9.59548	0, 1	1381.04	432.002	10.6169	54.0471	0.451959	0.737936	0.285977	0.808533	14	10	3	NP_002944	Q15418
729	PK157	RSK1	S363	Ribosomal S6 protein-serine kinase 1	0, 0	707.119	6.28304	9.25312	0, 0	591.711	3.23066	9.39408	-16.3208	0.272175	0.0607901	-0.211385	-0.597639	14	6	4	NP_002944	Q15418
730	PK158	RSK1	T348	Ribosomal S6 protein-serine kinase 1	0, 0	1383.54	8.62395	10.2215	0, 0	1095.79	10.683	10.2831	-20.7977	0.780677	0.553097	-0.227581	-0.643431	14	7	4	NP_002944	Q15418
731	PK099	RSK1/2	S221/S227	Ribosomal S6 protein-serine kinase 1/2	0, 0	1348.01	12.7183	10.1839	0, 0	1365.83	30.1534	10.6009	1.32241	0.760968	0.729088	-0.0318792	-0.0901308	14	8	4	NP_002944	Q15418
732	PK100	RSK1/2	S363/S369	Ribosomal S6 protein-serine kinase 1/2	0, 1	341.907	0.910962	8.20477	0, 1	683.303	102.497	9.60171	99.8507	-0.278347	0.175771	0.454117	1.28391	14	9	4	NP_002944	Q15418
733	PK100-2	RSK1/2	S363/S369	Ribosomal S6 protein-serine kinase 1/2	0, 1	493.343	5.10797	8.73375	0, 1	1591.66	358.849	10.8216	222.627	-0.00055896	0.851334	0.851892	2.40852	14	10	4	NP_002944	Q15418
734	PK101-1	RSK1/2	S380/S386	Ribosomal S6 protein-serine kinase 1/2	0, 0	24.6615	20.0269	4.41149	0, 0	26.2102	99.1368	4.89739	6.28023	-2.27031	-2.42934	-0.159031	-0.449623	14	6	5	NP_002944	Q15418
735	PK101-2	RSK1/2	S380/S386	Ribosomal S6 protein-serine kinase 1/2	0, 0	833.966	6.59738	9.49115	0, 0	916.721	2.42707	10.0257	9.92302	0.397175	0.410546	0.0133709	0.037803	14	7	5	NP_002944	Q15418
736	PK102	RSK1/2/3	T573/T577/T570	Ribosomal S6 protein-serine kinase 1/2/3	0, 0	68.4671	1.07071	5.88465	0, 0	75.5641	71.5012	6.42496	10.3656	-1.49671	-1.58342	-0.0867066	-0.245142	14	8	5	NP_002944	Q15418
737	PK103	RSK1/3	T359+S363/T356+S360	Ribosomal S6 protein-serine kinase 1/3	0, 1	72.4947	2.15844	5.96711	0, 1	254.117	42.3726	8.17468	250.532	-1.45341	-0.614477	0.838932	2.37188	14	9	5	NP_002944	Q15418
738	NK165	RSK2	Pan-specific	Ribosomal S6 protein-serine kinase 2	0, 1	430.385	511.966	8.53679	0, 1	1070.36	973.063	10.2492	148.698	-0.10399	0.534335	0.638325	1.80471	14	10	5	NP_004577	P51812
739	NK167	RYK	Pan-specific	RYK tyrosine-protein kinase	0, 0	97.1225	27.8392	6.38904	0, 0	195.741	17.8512	7.79813	101.54	-1.23184	-0.822998	0.408842	1.1559	14	6	6	NP_001005861.1	P34925
740	PN073	S6	S235	40S ribosomal protein S6	0, 0	2600.28	149.253	11.1318	0, 0	1456.6	7.42069	10.6937	-43.983	1.25871	0.780492	-0.478216	-1.35204	14	7	6	NP_001001	P62753
741	PK156	S6K	S424	p70 ribosomal protein-serine S6 kinase	0, 0	1127.13	12.6414	9.92575	0, 0	1147.73	26.1442	10.3499	1.82709	0.625396	0.590093	-0.0353034	-0.0998118	14	8	6	NP_003152	P23443
742	PK166	S6K	S411	p70 ribosomal protein-serine S6 kinase	0, 1	649.763	4.67126	9.13108	0, 1	995.896	76.811	10.1452	53.2707	0.208088	0.476728	0.26864	0.759516	14	9	6	NP_003152	P23443
743	NK223	S6Kb1	Pan-specific	Ribosomal protein-serine S6 kinase beta 1	0, 1	5546.27	21.6173	12.2246	0, 1	6267.6	37.1542	12.799	13.0056	1.8326	1.94635	0.113751	0.321603	14	10	6	NP_003152	P23443
744	NK223-1	S6Kb1	Pan-specific	Ribosomal protein-serine S6 kinase beta 1	0, 0	45.4211	6.67357	5.2926	0, 0	120.361	169.221	7.09655	164.989	-1.80762	-1.21151	0.596104	1.68534	14	6	7	NP_003152	P23443
745	NK223-2	S6Kb1	Pan-specific	Ribosomal protein-serine S6 kinase beta 1	0, 0	237.887	36.4454	7.68144	0, 0	284.337	37.5681	8.33679	19.526	-0.553161	-0.524706	0.0284549	0.0804494	14	7	7	NP_003152	P23443
746	PK145	S6Kb1	T252	Ribosomal protein serine S6 kinase beta 1	0, 0	1613.26	11.3009	10.4431	0, 0	1256.2	9.46867	10.4802	-22.1329	0.897057	0.662241	-0.234817	-0.663888	14	8	7	NP_003152	P23443
747	PK146	S6Kb1	T444+S447	Ribosomal protein serine S6 kinase beta 1	0, 1	336.377	10.0621	8.18124	0, 1	568.013	79.5842	9.33511	68.8622	-0.290701	0.0281348	0.318835	0.901431	14	9	7	NP_003152	P23443
748	PK147	S6Kb1	T412	Ribosomal protein serine S6 kinase beta 1	0, 1	84.9633	24.1841	6.19608	0, 1	642.552	385.215	9.513	656.27	-1.33317	0.126644	1.45982	4.12729	14	10	7	NP_003152	P23443
749	NK222	S6Kb2	Pan-specific	Ribosomal protein-serine S6 kinase beta 2	0, 0	205.532	12.7896	7.47052	0, 0	324.782	16.4791	8.52865	58.0203	-0.66392	-0.418455	0.245465	0.693994	14	6	8	NP_003943	Q9UBS0
750	NN133	SG2NA	Pan-specific	Striatin-3	0, 0	4234.2	11.8168	11.8352	0, 0	3836.91	5.75574	12.0911	-9.38289	1.6281	1.5543	-0.0737995	-0.20865	14	7	8	NP_001077362.1	Q13033
751	PN074	Shc1	Y349+Y350	SH2 domain-containing transforming protein 1	0, 0	1497.01	2.83978	10.3352	0, 0	1748.53	3.6828	10.9573	16.8014	0.840399	0.926433	0.0860338	0.24324	14	8	8	NP_003020	P29353
752	PN161	Shc1	Y349	SH2 domain-containing transforming protein 1	0, 1	812.894	75.2135	9.45423	0, 1	1001.59	166.079	10.1534	23.2125	0.377786	0.481281	0.103495	0.292607	14	9	8	NP_003020	P29353
753	NN095	Smac/DIABLO	Pan-specific	Second mitochondria-derived activator of caspase	0, 1	890.65	11.0589	9.58602	0, 1	2026.19	181.905	11.1699	127.496	0.446994	1.04418	0.597185	1.6884	14	10	8	NP_620308	Q9NR28
754	PN183	Smad1	S465	Mothers against decapentaplegic homolog 1	0, 0	1641.24	21.8468	10.4679	0, 0	1295.47	0.144765	10.5246	-21.0679	0.910085	0.686832	-0.223253	-0.631194	14	6	9	NP_005891	Q15797
755	PN075	Smad1/5/8	S463+S465/S463+S465/S465+S467	Mothers against decapentaplegic homologs 1/5/8	0, 0	74.5702	65.84	6.00783	0, 0	54.467	175.534	5.95264	-26.9587	-1.43202	-1.84498	-0.412953	-1.16753	14	7	9	NP_005891	Q15797
756	PN184	Smad2	S467	Mothers against decapentaplegic homolog 2	0, 0	1222.2	10.4269	10.0426	0, 0	1154.84	21.5138	10.3588	-5.51155	0.686743	0.595028	-0.0917159	-0.259305	14	8	9	NP_005891	Q15796
757	PN185	Smad2	T200	Mothers against decapentaplegic homolog 2	0, 1	773.61	13.2809	9.38277	0, 1	1128.2	176.24	10.3251	45.8355	0.340259	0.576381	0.236121	0.667576	14	9	9	NP_005891	Q15796
758	NN096	Smad2/3	Pan-specific	SMA- and mothers against decapentaplegic homolog 2/3	0, 1	865.298	354.383	9.54436	0, 1	894.728	351.636	9.99063	3.4011	0.425116	0.391145	-0.0339711	-0.0960453	14	10	9	NP_005892	Q15796
759	PN125	SMC1	S957	Structural maintenance of chromosomes protein 1A	0, 0	263.404	4.91465	7.82844	0, 0	366.26	12.1826	8.70205	39.0484	-0.475965	-0.322433	0.153532	0.434075	14	6	10	NP_006297.2.	Q14683
760	PN177	SNCA	Y136	Alpha-synuclein	0, 0	204.81	4.87805	7.46545	0, 0	215.621	27.6861	7.93768	5.27839	-0.666584	-0.745719	-0.0791349	-0.223735	14	7	10	NP_000336.1	P37840
761	PN197	SNCA	S129	Alpha-synuclein	0, 0	136.548	9.76821	6.88058	0, 0	109.195	28.1066	6.95609	-20.0318	-0.973721	-1.28929	-0.315572	-0.892206	14	8	10	NP_000336.1	P37840
762	NN145	SOCS2	Pan-specific	Suppressor of cytokine signaling 2	0, 1	7521.84	6.57911	12.6642	0, 1	6348.58	4.46841	12.8175	-15.598	2.06343	1.95661	-0.106823	-0.302016	14	9	10	NP_003868.1.	O14508
763	NN097	SOCS4	Pan-specific	Suppressor of cytokine signalling 4 (SOCS7)	0, 1	1917.3	60.284	10.6922	0, 1	2707.38	117.167	11.588	41.2078	1.02787	1.27573	0.247859	0.700763	14	10	10	NP_543143	Q8WXH5
764	NN098	SOD (Cu/Zn)	Pan-specific	Superoxide dismutase 1	0, 0	1332.44	13.4148	10.1672	0, 0	1027.47	12.8425	10.1902	-22.8877	0.752168	0.501667	-0.250501	-0.708231	14	6	11	NP_000445	P00441
765	NN068	SOD (Mn)	Pan-specific	Superoxide dismutase [Mn]	0, 0	589.251	34.2772	8.99005	0, 0	477.954	8.24562	9.08605	-18.8879	0.134028	-0.109783	-0.243812	-0.689319	14	7	11	NP_000627	P04179
766	NN068-1	SOD (Mn)	Pan-specific	Superoxide dismutase [Mn]	0, 0	4150.96	5.46022	11.8065	0, 0	4088.17	4.48737	12.1826	-1.51281	1.61306	1.60497	-0.00808286	-0.0228524	14	8	11	NP_000627	P04179
767	NN099	SODD	Pan-specific	Silencer of death domains (Bcl2 associated athanogene 4 (BAG4))	0, 1	873.889	14.0387	9.55861	0, 1	1302	104.76	10.5318	48.9892	0.432601	0.69085	0.25825	0.73014	14	9	11	NP_004865	O95429
768	PN077	SOX9	S181	SRY (sex determining region Y)-box 9 (campomelic dysplasia, autosomal sex-reversal)	0, 1	2196.04	0.0860836	10.888	0, 1	2985.09	24.0255	11.7289	35.9307	1.1307	1.35374	0.223038	0.630588	14	10	11	NP_000337	P48436
769	NN100	SPHK1	Pan-specific	Sphingosine kinase 1	0, 0	282.962	15.9462	7.93177	0, 0	355.437	8.30875	8.65878	25.613	-0.421705	-0.346397	0.0753077	0.212915	15	6	1	NP_892010	Q9NYA1
770	NN101	SPHK2	Pan-specific	Sphingosine kinase 2	0, 0	350.771	47.5917	8.24169	0, 0	485.05	21.1006	9.10732	38.2813	-0.258956	-0.0980086	0.160947	0.45504	15	7	1	NP_064511	Q9NRA0
771	NK172	Src	Pan-specific	Src proto-oncogene-encoded protein-tyrosine kinase	0, 1	151.45	31.817	7.03	0, 1	334.26	124.05	8.57015	120.706	-0.895251	-0.395475	0.499776	1.413	15	8	1	NP_005408	P12931
772	NK172-2	Src	Pan-specific	Src proto-oncogene-encoded protein-tyrosine kinase	0, 1	378.636	21.7922	8.35198	0, 1	1141.55	197.436	10.3421	201.49	-0.201042	0.58578	0.786822	2.22455	15	9	1	NP_005408	P12931
773	NK172-3	Src	Pan-specific	Src proto-oncogene-encoded protein-tyrosine kinase	0, 1	1366.76	6.83857	10.2038	0, 1	2090.72	166.754	11.2151	52.9698	0.771433	1.06923	0.297794	0.841941	15	10	1	NP_005408	P12931
774	NK172-4	Src	Pan-specific	Src proto-oncogene-encoded protein-tyrosine kinase	0, 0	404.377	62.6288	8.44686	0, 0	223.443	4.77702	7.98909	-44.7439	-0.151214	-0.717251	-0.566037	-1.60033	15	6	2	NP_005408	P12931
775	PK107	Src	Y419	Src proto-oncogene-encoded protein-tyrosine kinase	0, 0	222.745	19.375	7.58655	0, 0	212.782	3.96122	7.91856	-4.47262	-0.602989	-0.756307	-0.153318	-0.43347	15	7	2	NP_005408	P12931
776	PK108	Src	Y530	Src proto-oncogene-encoded protein-tyrosine kinase	0, 0	982.233	56.3681	9.72723	0, 0	948.838	9.87492	10.0753	-3.39993	0.521146	0.438056	-0.0830895	-0.234916	15	8	2	NP_005408	P12931
777	NN102-NN124	STAT1a	Pan-specific	Signal transducer and activator of transcription 1 alpha	0, 1	2985.52	2.14544	11.3311	0, 1	2031.67	37.5204	11.1738	-31.9493	1.36338	1.04634	-0.31704	-0.896356	15	9	2	NP_009330	P42224
778	NN102-NN124-2	STAT1a	Pan-specific	Signal transducer and activator of transcription 1 alpha	0, 1	1347.95	6354.97	10.1839	0, 1	135.166	275.362	7.26392	-89.9724	0.760935	-1.11883	-1.87976	-5.31458	15	10	2	NP_009330	P42224
779	NN139	STAT1a	Pan-specific	Signal transducer and activator of transcription 1 alpha	0, 0	190.385	27.231	7.36008	0, 0	315.407	0.389047	8.4864	65.668	-0.721916	-0.441856	0.280061	0.791805	15	6	3	NP_009330	P42224
780	PN078-PN135	STAT1a	S727	Signal transducer and activator of transcription 1 alpha	0, 0	910.462	32.2208	9.61776	0, 0	929.08	3.7209	10.045	2.0449	0.463662	0.421245	-0.0424169	-0.119924	15	7	3	NP_009330	P42224
781	PN079-PN136-1	STAT1a	Y701	Signal transducer and activator of transcription 1 alpha	0, 0	46.8076	54.5158	5.33598	0, 0	169.908	573.566	7.59394	262.992	-1.78484	-0.936074	0.848762	2.39967	15	8	3	NP_009330	P42224
782	NN103	STAT2	Pan-specific	Signal transducer and activator of transcription 2	0, 1	3175.92	1.20924	11.4203	0, 1	2025.54	112.562	11.1694	-36.2219	1.41021	1.04392	-0.366291	-1.0356	15	9	3	NP_005410	P52630
783	PN080	STAT2	Y690	Signal transducer and activator of transcription 2	0, 1	1196.29	473.604	10.0117	0, 1	1076.75	497.63	10.2578	-9.99303	0.670511	0.53909	-0.131421	-0.371562	15	10	3	NP_005410	P52630
784	NN104	STAT3	Pan-specific	Signal transducer and activator of transcription 3 (acute phase response factor)	0, 0	858.833	30.5304	9.53354	0, 0	758.14	32.4711	9.75165	-11.7244	0.419434	0.258802	-0.160632	-0.45415	15	6	4	NP_003141	P40763
785	NN104-2	STAT3	Pan-specific	Signal transducer and activator of transcription 3 (acute phase response factor)	0, 0	71.4418	48.0766	5.94601	0, 0	92.8954	524.827	6.72286	30.0294	-1.46449	-1.41845	0.0460438	0.130178	15	7	4	NP_003141	P40763
786	PN081-1	STAT3	S727	Signal transducer and activator of transcription 3	0, 1	214.545	10.3387	7.53244	0, 1	276.285	88.4181	8.29534	28.7774	-0.631406	-0.547657	0.0837483	0.236778	15	8	4	NP_003141	P40763
787	PN082	STAT3	Y705	Signal transducer and activator of transcription 3	0, 1	37.0426	39.1695	4.99842	0, 1	397.741	556.568	8.82101	973.74	-1.9621	-0.256556	1.70554	4.82202	15	9	4	NP_003141	P40763
788	PN082-1	STAT3	Y705	Signal transducer and activator of transcription 3	0, 1	1279.88	3.31715	10.1091	0, 1	2474.46	146.98	11.4582	93.3349	0.721681	1.20386	0.482175	1.36323	15	10	4	NP_003141	P40763
789	NN117	STAT4	Pan-specific	Signal transducer and activator of transcription 4 (acute phase response factor)	0, 0	1733.67	13.3084	10.5469	0, 0	1592.69	31.2722	10.8226	-8.13194	0.951591	0.85185	-0.0997408	-0.281993	15	6	5	NP_003142	Q14765
790	NN105	STAT5A	Pan-specific	Signal transducer and activator of transcription 5A	0, 0	2300.87	37.0729	10.9553	0, 0	2104.24	15.9588	11.2244	-8.54615	1.16603	1.07437	-0.0916561	-0.259136	15	7	5	NP_003143	P42229
791	PN083	STAT5A	Y694	Signal transducer and activator of transcription 5A	0, 0	68.7974	39.7522	5.89159	0, 0	67.7568	22.8008	6.26762	-1.51251	-1.49307	-1.67055	-0.17748	-0.501783	15	8	5	NP_003143	P42229
792	PN083-1	STAT5A	Y694	Signal transducer and activator of transcription 5A	0, 1	390.472	30.975	8.39638	0, 1	778.282	279.695	9.78948	99.3186	-0.177724	0.279751	0.457475	1.2934	15	9	5	NP_003143	P42229
793	PN119	STAT5A	S780	Signal transducer and activator of transcription 5A	0, 1	1791.76	52.1749	10.5945	0, 1	3052.29	347.958	11.761	70.3509	0.976563	1.37152	0.394961	1.11666	15	10	5	NP_003143	P42229
794	NN106	STAT5B	Pan-specific	Signal transducer and activator of transcription 5B	0, 0	1929.93	46.5009	10.7016	0, 0	1513.34	5.36453	10.7488	-21.586	1.03284	0.811021	-0.22182	-0.627142	15	6	6	NP_036580	P51692
795	NN107	STAT6	Pan-specific	Signal transducer and activator of transcription 6	0, 0	2798.09	41.5443	11.2375	0, 0	2005.88	22.2729	11.1553	-28.3125	1.31425	1.03613	-0.278124	-0.786329	15	7	6	NP_003144	P42226
796	NN108	STI1	Pan-specific	Stress induced phosphoprotein 1 (Hsc70/Hsp90 organizing protein (Hop))	0, 0	441.001	12.3092	8.57195	0, 0	459.23	19.2552	9.0284	4.13351	-0.0855285	-0.14171	-0.0561814	-0.158839	15	8	6	NP_006810	P31948
797	NK173	STK33	Pan-specific	FLJ35932 protein-serine kinase	0, 1	111.959	14.0539	6.59413	0, 1	800.452	1298.15	9.83	614.953	-1.12414	0.30219	1.42633	4.03262	15	9	6	NP_112168	Q8NEF5
798	NN134	Striatin	Pan-specific	Striatin	0, 1	5913.08	32.2379	12.317	0, 1	4006.41	11.1116	12.1534	-32.2449	1.88112	1.58883	-0.292282	-0.826358	15	10	6	NP_003153.2.	O43815
799	NK174	Syk	Pan-specific	Spleen protein-tyrosine kinase	0, 0	4019.84	4.90734	11.7602	0, 0	3591.08	92.4023	11.9955	-10.666	1.58874	1.5014	-0.0873393	-0.246931	15	6	7	NP_003168	P43405
800	PK159	Syk	Y323	Spleen protein-tyrosine kinase	0, 0	1589.1	20.4212	10.4213	0, 0	1369.05	43.4017	10.6043	-13.847	0.885624	0.730972	-0.154652	-0.437243	15	7	7	NP_003168	P43405
801	NN171	Synapsin 1	Pan-specific	Synapsin 1 isoform Ia	0, 0	1804.75	11.2681	10.6049	0, 0	1245.83	5.77826	10.4682	-30.9696	0.982034	0.655617	-0.326417	-0.922867	15	8	7	NP_008881	P17600
802	PN084	Synapsin 1	S9	Synapsin 1 isoform Ia	0, 1	40.0289	16.5643	5.11028	0, 1	554.798	3101.14	9.30115	1285.99	-1.90336	0.0093286	1.91269	5.40767	15	9	7	NP_008881	P17600
803	NK175-2	TAK1	Pan-specific	TGF-beta-activated protein-serine kinase 1	0, 1	1329.49	2150.16	10.164	0, 1	970.331	1003.68	10.1077	-27.0149	0.750491	0.455952	-0.294539	-0.832739	15	10	7	NP_663306	O43318
804	NK175-3	TAK1	Pan-specific	TGF-beta-activated protein-serine kinase 1	0, 0	239.255	24.3583	7.68971	0, 0	243.071	51.6388	8.11056	1.59517	-0.548818	-0.649982	-0.101164	-0.286016	15	6	8	NP_663306	O43318
805	NK175-4	TAK1	Pan-specific	TGF-beta-activated protein-serine kinase 1	0, 0	122.259	181.362	6.7211	0, 0	111.391	50.5341	6.98482	-8.88884	-1.05747	-1.27339	-0.215919	-0.61046	15	7	8	NP_663306	O43318
806	NK175-5	TAK1	Pan-specific	TGF-beta-activated protein-serine kinase 1	0, 0	1731.36	29.0895	10.545	0, 0	1575.05	33.4049	10.8065	-9.0281	0.950581	0.842954	-0.107628	-0.304291	15	8	8	NP_663306	O43318
807	PN085	Tau	S516	Microtubule-associated protein tau	0, 0	991.052	20.0482	9.74012	0, 0	1137.1	57.1076	10.3365	14.7365	0.527918	0.582659	0.054741	0.154767	15	9	8	NP_005901	P10636
808	PN086	Tau	S516+S519	Microtubule-associated protein tau	0, 1	1114.12	36.845	9.90899	0, 1	1653.11	131.309	10.8763	48.379	0.616595	0.8816	0.265006	0.74924	15	10	8	NP_005901	P10636
809	PN090	Tau	S713	Microtubule-associated protein tau	0, 0	161.163	11.0435	7.11969	0, 0	213.891	50.6803	7.92606	32.7169	-0.848155	-0.752154	0.0960011	0.27142	15	6	9	NP_005901	P10636
810	PN090-2	Tau	S713	Microtubule-associated protein tau	0, 0	658.241	11.0176	9.14978	0, 0	704.227	48.6489	9.64522	6.98628	0.217909	0.199869	-0.0180404	-0.0510049	15	7	9	NP_005901	P10636
811	PN091	Tau	S717	Microtubule-associated protein tau	0, 0	955.661	36.4364	9.68766	0, 0	806.994	4.33961	9.84174	-15.5564	0.500368	0.308694	-0.191674	-0.541914	15	8	9	NP_005901	P10636
812	PN092	Tau	S721	Microtubule-associated protein tau	0, 0	649.431	9.58327	9.13034	0, 0	896.528	53.18	9.99353	38.0482	0.207701	0.392751	0.18505	0.523184	15	9	9	NP_005901	P10636
813	PN106	Tau	S519	Microtubule-associated protein tau	0, 1	98.8428	19.9092	6.41437	0, 1	972.682	1685.24	10.1112	884.07	-1.21854	0.457885	1.67642	4.73969	15	10	9	NP_005901	P10636
814	PN107	Tau	S739	Microtubule-associated protein tau	0, 0	602.01	10.7721	9.02095	0, 0	767.582	1.11572	9.7695	27.5032	0.150258	0.268691	0.118434	0.334843	15	6	10	NP_005901	P10636
815	PN121	Tau	T522	Microtubule-associated protein tau	0, 0	851.043	2.91526	9.5204	0, 0	737.141	4.30208	9.71112	-13.3838	0.412532	0.236362	-0.17617	-0.498078	15	7	10	NP_005901	P10636
816	PN122	Tau	T548	Microtubule-associated protein tau	0, 0	509.477	13.8353	8.78018	0, 0	369.409	14.6114	8.7144	-27.4925	0.0238217	-0.315592	-0.339414	-0.959612	15	8	10	NP_005901	P10636
817	NK220-1	TBK1	Pan-specific	Serine/threonine-protein kinase TBK1	0, 0	1418.17	35.2759	10.2571	0, 0	1494.31	82.2089	10.7306	5.36841	0.799411	0.800911	0.00149941	0.00423923	15	9	10	NP_037386	Q9UHD2
818	NK220-2	TBK1	Pan-specific	Serine/threonine-protein kinase TBK1	0, 1	2087.42	9.10186	10.8148	0, 1	2742.76	143.119	11.6067	31.3947	1.09227	1.2861	0.193827	0.548001	15	10	10	NP_037386	Q9UHD2
819	NK176	TEK (TIE2)	Pan-specific	Angiopoietin-1 receptor-tyrosine kinase	0, 0	89.893	16.3043	6.27745	0, 0	109.951	2.74372	6.96605	22.3137	-1.29044	-1.28378	0.00666441	0.018842	15	6	11	NP_444515	Q02763
820	NK177	Tlk1	Pan-specific	Tousled-like protein-serine kinase 1	0, 0	121.672	1.10252	6.71416	0, 0	144.922	2.29988	7.36446	19.1086	-1.06111	-1.06315	-0.00204253	-0.00577477	15	7	11	NP_036422	Q9UKI8
821	NP034	TPIPb	Pan-specific	Phosphatidylinositol-3,4,5-trisphosphate 3-phosphatase TPTE2	0, 0	70.881	20.4144	5.93463	0, 0	71.5274	8.57654	6.34575	0.912045	-1.47046	-1.62728	-0.156818	-0.443365	15	8	11	NP_001135440.1	Q6XPS3
822	NN110	TRADD	Pan-specific	Tumor necrosis factor receptor type 1 associated DEATH domain protein	0, 0	468.543	20.8372	8.65934	0, 0	629.411	41.4191	9.48318	34.3337	-0.0396337	0.110136	0.14977	0.423439	15	9	11	NP_003789	Q15628
823	NN111	Trail	Pan-specific	Tumor necrosis factor-related apoptosis-inducing ligand	0, 1	4442	18.1723	11.9043	0, 1	4100.57	12.3469	12.1869	-7.68637	1.66439	1.60739	-0.057001	-0.161157	15	10	11	NP_003801	P50591
824	NK178	TrkA	Pan-specific	Nerve growth factor (NGF) receptor-tyrosine kinase	0, 0	115.436	1.25364	6.63825	0, 0	124.296	5.17086	7.14296	7.67561	-1.10097	-1.18581	-0.0848375	-0.239858	16	6	1	NP_002520	P04629
825	NK179	TrkB	Pan-specific	BNDF/NT3/4/5 receptor- tyrosine kinase	0, 0	458.288	5.31261	8.62742	0, 0	497.34	3.04465	9.14341	8.52117	-0.0563989	-0.078019	-0.0216201	-0.0611256	16	7	1	NP_006171	Q16620
826	PK160	TrkB	Y706	BNDF/NT3/4/5 receptor- tyrosine kinase	0, 0	764.819	9.91794	9.36628	0, 0	647.774	3.04168	9.52467	-15.3036	0.331602	0.133111	-0.19849	-0.561185	16	8	1	NP_006171	Q16620
827	NK180	TTK	Pan-specific	Dual specificity protein kinase	0, 1	150.483	11.7156	7.02077	0, 1	413.714	307.798	8.87782	174.924	-0.900101	-0.225098	0.675003	1.90841	16	9	1	AAA61239.1	P33981
828	NK181	Tyk2	Pan-specific	Protein-tyrosine kinase 2 (Jak-related)	0, 0	1045.89	39.4055	9.81782	0, 0	1108.62	17.7974	10.2999	5.9976	0.568719	0.562394	-0.00632541	-0.0178836	16	6	2	NP_003322	P29597
829	NK181-2	Tyk2	Pan-specific	Protein-tyrosine kinase 2 (Jak-related)	0, 0	2301.68	0.699595	10.9558	0, 0	1508.14	7.01755	10.7439	-34.4765	1.1663	0.808274	-0.358022	-1.01222	16	7	2	NP_003322	P29597
830	NK183-1	Tyro10 (DDR2)	Pan-specific	Neurotrophic receptor-tyrosine kinase of discoidin domain receptor family, member 2 precursor	0, 0	130.731	24.7406	6.81776	0, 0	238.902	82.7203	8.0856	82.7432	-1.00671	-0.663805	0.3429	0.969468	16	8	2	NP_006173	Q16832
831	NK183-2	Tyro10 (DDR2)	Pan-specific	Neurotrophic receptor-tyrosine kinase of discoidin domain receptor family, member 2 precursor	0, 1	321.087	1.21569	8.11413	0, 1	596.479	124.296	9.40565	85.7687	-0.325944	0.0672014	0.393146	1.11153	16	9	2	NP_006173	Q16832
832	PN093-1	Tyrosine Hydroxylase	S70	Tyrosine hydroxylase isoform a	0, 0	80.3082	18.2295	6.11478	0, 0	71.3885	3.61446	6.34295	-11.1069	-1.37586	-1.62884	-0.252973	-0.715221	16	6	3	NP_954986	P07101
833	PN109	Tyrosine Hydroxylase	S18	Tyrosine hydroxylase isoform a	0, 0	75.9741	96.2724	6.03474	0, 0	17.0868	78.9847	4.28014	-77.5097	-1.41789	-2.77116	-1.35326	-3.82603	16	7	3	NP_954986	P07101
834	NN176	VEGF-C	Pan-specific	Vascular endothelial growth factor C	0, 0	1597.88	16.5966	10.4293	0, 0	1268.79	11.9032	10.4946	-20.5957	0.889801	0.670206	-0.219595	-0.620852	16	8	3	NP_005420.1	P49767
835	PK161	VEGFR2 (KDR)	Y1059	Vascular endothelial growth factor receptor-tyrosine kinase 2 (KDR)	0, 0	1590.69	34.2811	10.4227	0, 0	937.859	32.7874	10.0586	-41.0409	0.886385	0.428759	-0.457626	-1.29383	16	9	3	NP_002244	P35968
836	PK133	VEGFR2 (KDR)	Y1214	Vascular endothelial growth factor receptor-tyrosine kinase 2 (KDR)	0, 0	935.257	55.7871	9.65653	0, 0	333.186	1.80328	8.56551	-64.3749	0.484018	-0.398045	-0.882063	-2.49382	16	6	4	NP_002244	P35968
837	NP030	VHR	Pan-specific	Dual specificity protein phosphatase 3	0, 0	774.373	23.128	9.38419	0, 0	842.97	4.13153	9.90466	8.8585	0.341006	0.343539	0.00253291	0.00716121	16	7	4	NP_004081	P51452
838	PN094	Vimentin	S34	Vimentin	0, 0	721.719	13.2284	9.2826	0, 0	727.333	6.12314	9.6918	0.77788	0.287658	0.225661	-0.0619974	-0.175283	16	8	4	NP_003371	P08670
839	NK184	Vrk1	Pan-specific	Vaccinia related protein-serine kinase 1	0, 1	158.879	7.18884	7.0991	0, 1	603.708	241.423	9.42303	279.979	-0.858969	0.0768264	0.935796	2.64574	16	9	4	NP_003375	Q99986
840	NK185	Wee1	Pan-specific	Wee1 protein-tyrosine kinase	0, 0	271.456	3.8732	7.87188	0, 0	308.702	6.26583	8.4554	13.721	-0.453156	-0.459022	-0.00586663	-0.0165865	16	6	5	NP_003381	P30291
841	NP037	WIP1	Pan-specific	Protein phosphatase 1D	0, 0	355.966	1.92355	8.2629	0, 0	638.271	23.2125	9.50335	79.307	-0.247818	0.121305	0.369122	1.04361	16	7	5	NP_003611.1.	O15297
842	NK186	Yes	Pan-specific	Yamaguchi sarcoma proto-oncogene-encoded tyrosine kinase	0, 0	2074.78	5.1921	10.806	0, 0	2407.07	20.2652	11.4184	16.0158	1.08767	1.18179	0.0941273	0.266123	16	8	5	NP_005424	P07947
843	NK186-2	Yes	Pan-specific	Yamaguchi sarcoma proto-oncogene-encoded tyrosine kinase	0, 1	357.451	54.9249	8.26891	0, 1	511.25	63.4909	9.18321	43.0265	-0.244662	-0.0559798	0.188683	0.533455	16	9	5	NP_005424	P07947
844	NK214	YSK1	Pan-specific	Serine/threonine-protein kinase 25	0, 0	1387.81	15.4016	10.2259	0, 0	1474.77	20.5556	10.7116	6.26611	0.783016	0.790399	0.00738296	0.0208736	16	6	6	NP_006365.2	O00506
845	NK187	ZAP70	Pan-specific	Zeta-chain (TCR) associated protein-tyrosine kinase, 70 kDa	0, 0	849.542	160.855	9.51785	0, 0	915.639	3.82015	10.024	7.78029	0.411194	0.409603	-0.00159172	-0.0045002	16	7	6	NP_003168	P43403
846	NK187-2	ZAP70	Pan-specific	Zeta-chain (TCR) associated protein-tyrosine kinase, 70 kDa	0, 0	1581.98	127.582	10.4148	0, 0	1066.64	49.2927	10.2442	-32.576	0.882224	0.531552	-0.350672	-0.991441	16	8	6	NP_003168	P43403
847	PK109	ZAP70/Syk	Y319/Y352	Zeta-chain (TCR) associated protein-tyrosine kinase, 70 kDa/Spleen protein-tyrosine kinase	0, 0	6.63672	136.684	2.51778	0, 0	205.162	2014.38	7.86595	2991.32	-3.26476	-0.785441	2.47932	7.00969	16	9	6	NP_001070	P43403
848	CN003	pThr(MmAb)	pThr	pThr(MmAb)	0, 1	6137.87	3.49984	12.3708	0, 1	5436.13	5.89634	12.5937	-11.433	1.90938	1.83264	-0.0767413	-0.216968	16	10	6	NA	NA
849	NK188-1	ZIPK	Pan-specific	ZIP kinase (death associated protein-serine kinase 3 (DAPK3))	0, 0	625.49	31.2796	9.07615	0, 0	586.004	42.3494	9.38009	-6.31276	0.179244	0.053047	-0.126197	-0.356792	16	6	7	NP_001339	O43293
850	NK188-2	ZIPK	Pan-specific	ZIP kinase (death associated protein-serine kinase 3 (DAPK3))	0, 0	259.116	6.8054	7.80476	0, 0	389.102	137.408	8.78933	50.1649	-0.488401	-0.2741	0.214301	0.605884	16	7	7	NP_001339	O43293
851	CN001	Actin	Pan-specific	Actin	0, 1	3246.25	39.9257	11.4519	0, 1	3745.59	47.5702	12.0563	15.382	1.42681	1.53505	0.108246	0.306041	16	10	7	NP_001092.1	P60709
852	CN002	Tubulin	Pan-specific	Tubulin	0, 1	2482.82	14.955	11.0651	0, 1	3525.38	0.334418	11.9689	41.9913	1.22369	1.48665	0.262959	0.743454	16	10	8	NP_006000.2	Q71U36
853	CN004	pThr(RpAb)	pThr	pThr(RpAb)	0, 1	1467.49	7.81608	10.3064	0, 1	2006.52	150.778	11.1558	36.7317	0.825308	1.03638	0.211077	0.59677	16	10	9	NA	NA
854	CN005	4G10	pTyr	4G10	0, 1	2204.96	42.0212	10.8938	0, 1	2689.86	136.491	11.5786	21.9917	1.13377	1.27054	0.136768	0.38668	16	10	10	NA	NA

## Sheet: Short-List
KinexTM Antibody Microarray Short List (Z-ratio) for Order 3167
SAMPLE DETAILS
Sample IDs:		Control ID: 6 hr C (Kinexus ID 17791) Treated ID: 6 hr T (Kinexus ID 17792)
Array Barcode:		K011402078
Date of Report:		2014-09-10
Z-ratio = >+/- 1.0, % Error Range = <50, Globally Normalized Median Value = >584, Flags = 0,0
Serial No.	Antibody Codes	Target Protein Name	Phospho Site (Human)	Full Target Protein Name	Flag-6 hr C	Globally Normalized - 6 hr C	%Error Range 6 hr C	Log2 (Intensity Corrected) - 6 hr C	Flag-6 hr T	Globally Normalized - 6 hr T	%Error Range 6 hr T	Log2 (Intensity Corrected) - 6 hr T	%CFC (6 hr T from 6 hr C)	Z-score (6 hr C)	Z-score (6 hr T)	Z-score Difference (6 hr T-6 hr C)	Z-ratio (6 hr T, 6 hr C)	Block	Row	Column	Refseq	Uniprot Link
597	NK132	PKCa	Pan-specific	Protein-serine kinase C alpha	0, 0	950.414	11.7645	9.67972	0, 0	3129.97	15.0949	11.7973	229.327	0.496197	1.3916	0.895404	2.53154	11	9	10	NP_002728	P17252
326	NN063	HspBP1	Pan-specific	Hsp70 binding protein 1	0, 0	350.247	10.3206	8.23954	0, 0	825.48	12.0143	9.87442	135.685	-0.260088	0.326789	0.586877	1.65925	6	8	11	NP_036399	Q9NZL4
283	NN050	hHR23B	Pan-specific	UV excison repair protein RAD23 homolog B	0, 0	397.967	0.743547	8.42381	0, 0	867.127	24.904	9.94543	117.889	-0.163319	0.366112	0.52943	1.49684	6	10	2	NP_002865	P54727
414	NK093	LIMK1	Pan-specific	LIM domain kinase 1	0, 0	333.182	13.6834	8.16747	0, 0	673.647	3.78133	9.58118	102.186	-0.297931	0.1644	0.462331	1.30713	8	6	7	NP_002305	P53667
82	NN021	Catenin b1	Pan-specific	Catenin (cadherin-associated protein) beta 1	0, 0	3740.61	6.81142	11.6564	0, 0	6568.72	12.1487	12.8667	75.6057	1.53419	1.98384	0.449645	1.27126	2	8	6	NP_001895	P35222
38	NN005	Bax	Pan-specific	Apoptosis regulator Bcl2-associated X protein	0, 0	6007.08	13.62	12.3398	0, 0	9924.95	10.1793	13.4622	65.2207	1.89307	2.31358	0.420515	1.18891	1	9	8	NP_620116	Q07812
335	NN064	IkBa	Pan-specific	Inhibitor of NF-kappa-B alpha (MAD3)	0, 0	4128.71	18.1419	11.7988	0, 0	6813.29	0.840587	12.9195	65.0222	1.60898	2.01305	0.404061	1.14239	7	7	2	NP_065390	P25963
75	NN016	CASP6	Pan-specific	Caspase 6 (apoptotic protease Mch2)	0, 0	452.837	46.8587	8.61016	0, 0	810.673	16.5589	9.8483	79.0207	-0.0654635	0.312327	0.377791	1.06811	2	6	5	NP_001217	P55212
841	NP037	WIP1	Pan-specific	Protein phosphatase 1D	0, 0	355.966	1.92355	8.2629	0, 0	638.271	23.2125	9.50335	79.307	-0.247818	0.121305	0.369122	1.04361	16	7	5	NP_003611.1.	O15297
359	PK032-1	IR (INSR)	Y999	Insulin receptor	0, 0	870.08	4.16757	9.55231	0, 0	1484.26	16.6665	10.7209	70.5887	0.429291	0.79552	0.366229	1.03542	7	6	7	NP_000199	P06213
57	NN136-2	Calnexin	Pan-specific	Calnexin	0, 0	2844.97	2.35897	11.2615	0, 0	4556.16	29.9198	12.3389	60.148	1.32684	1.69156	0.364721	1.03116	2	8	1	NP_001019820.1.	P27824
829	NK181-2	Tyk2	Pan-specific	Protein-tyrosine kinase 2 (Jak-related)	0, 0	2301.68	0.699595	10.9558	0, 0	1508.14	7.01755	10.7439	-34.4765	1.1663	0.808274	-0.358022	-1.01222	16	7	2	NP_003322	P29597
537	PN159	p53	S37	Tumor suppressor protein p53 (antigenNY-CO-13)	0, 0	2214.15	49.6639	10.8998	0, 0	1449.7	16.008	10.6869	-34.5259	1.13692	0.776697	-0.360227	-1.01845	10	9	9	NP_000537	P04637
666	NP021	PP5C	Pan-specific	Protein-serine phosphatase 5 - catalytic subunit (PPT)	0, 0	673.81	22.1438	9.18351	0, 0	452.321	18.3445	9.00653	-32.8711	0.23562	-0.153821	-0.389441	-1.10105	13	8	2	NP_006238	P53041
612	NK136	PKCe	Pan-specific	Protein-serine kinase C epsilon	0, 0	975.514	43.1218	9.71733	0, 0	637.618	0.678414	9.50187	-34.6377	0.515946	0.120486	-0.395459	-1.11807	12	9	2	NP_005391	Q02156
564	NK126-2	PDK1	Pan-specific	3-phosphoinositide-dependent protein-serine kinase 1	0, 0	2255.38	27.9306	10.9265	0, 0	1408.87	2.95665	10.6457	-37.5328	1.1509	0.753876	-0.397025	-1.12249	11	6	4	NP_002604	O15530
540	NP008	PAC1	Pan-specific	Dual specificity MAP kinase protein phosphatase	0, 0	2802.94	48.8523	11.24	0, 0	1710.58	0.865317	10.9256	-38.972	1.31557	0.908899	-0.406666	-1.14975	10	7	10	NP_004409	Q05923
633	NK143	PKG1	Pan-specific	Protein-serine kinase G1 (cGMP-dependent protein kinase)	0, 0	662.021	16.4781	9.15804	0, 0	434.552	10.8784	8.94871	-34.3598	0.222248	-0.185839	-0.408087	-1.15377	12	10	6	NP_006249	Q13976
596	NK218	PKCh	Pan-specific	Protein kinase C eta type	0, 0	980.874	21.9452	9.72523	0, 0	628.648	26.8662	9.48143	-35.9094	0.520097	0.109167	-0.41093	-1.16181	11	8	10	NP_006246.2	P24723
211	PK013-1	ErbB2 (HER2)	Y1248	ErbB2 (Neu) receptor-tyrosine kinase	0, 0	3998.28	17.3538	11.7525	0, 0	2356.87	10.0844	11.388	-41.0529	1.58466	1.16496	-0.419707	-1.18662	4	7	10	NP_004439	P04626
25	PK143	ASK1 (MAP3K5)	S966	Apoptosis signal regulating protein-serine kinase	0, 0	974.863	3.77497	9.71636	0, 0	616.185	6.74338	9.45255	-36.7926	0.51544	0.0931693	-0.42227	-1.19387	1	6	6	NP_005914	Q99683
835	PK161	VEGFR2 (KDR)	Y1059	Vascular endothelial growth factor receptor-tyrosine kinase 2 (KDR)	0, 0	1590.69	34.2811	10.4227	0, 0	937.859	32.7874	10.0586	-41.0409	0.886385	0.428759	-0.457626	-1.29383	16	9	3	NP_002244	P35968
508	NK207	NIK (MAP3K14)	Pan-specific	NF-kappa beta-inducing kinase	0, 0	1033.26	21.3355	9.8003	0, 0	616.884	41.6893	9.45418	-40.2974	0.559516	0.0940753	-0.465441	-1.31592	10	10	3	NP_003945.2	Q99558
620	PK085	PKCh	T655	Protein-serine kinase C eta	0, 0	1316.17	34.4064	10.1494	0, 0	773.042	11.9902	9.77973	-41.2657	0.74286	0.274354	-0.468506	-1.32459	12	7	4	NP_006246	P24723
499	NK117-4	Nek2	Pan-specific	NIMA (never-in-mitosis)-related protein-serine kinase 2	0, 0	803.99	42.0702	9.43834	0, 0	484.08	48.4361	9.10443	-39.7903	0.369442	-0.099608	-0.46905	-1.32613	10	6	2	NP_002488	P51955
12	NN002	AIF	Pan-specific	Apoptosis inducing factor (programed cell death protein 8 (PDCD8))	0, 0	995.808	24.5336	9.74703	0, 0	575.096	8.45019	9.35299	-42.2483	0.531545	0.0380358	-0.493509	-1.39528	1	8	3	NP_004199	O95831
10	NK002	ACK1	Pan-specific	Activated p21cdc42Hs protein-serine kinase	0, 0	1557.75	27.8965	10.3926	0, 0	828.729	12.888	9.88008	-46.7997	0.870531	0.329926	-0.540605	-1.52843	1	6	3	NP_005772	Q07912
23	NK007	ASK1 (MAP3K5)	Pan-specific	Apoptosis signal regulating protein-serine kinase	0, 0	1624.33	9.07763	10.4529	0, 0	828.298	0.884729	9.87933	-49.0069	0.902239	0.329511	-0.572729	-1.61925	1	9	5	NP_005914	Q99683
509	NK212	NLK	Pan-specific	Serine/threonine protein kinase NLK	0, 0	998.386	1.08275	9.75076	0, 0	412.947	13.6357	8.87514	-58.6385	0.533504	-0.22658	-0.760084	-2.14896	10	6	4	NP_057315.3	Q9UBE8
542	NK122	PAK1	Pan-specific	p21-activated kinase 1 (alpha) (serine/threonine-protein kinase PAK 1)	0, 0	1949.51	2.03335	10.7162	0, 0	652.598	20.8383	9.53538	-66.525	1.04049	0.139038	-0.901447	-2.54863	10	9	10	NP_002567	Q13153
