# Supplementary material for: Signalome-wide assessment of host cell response to hepatitis C virus
Source: Nat Commun. 2017 May 8;8:15158. doi: 10.1038/ncomms15158 (PMC5424167; doi:10.1038/ncomms15158)
Supplement: Supplementary Data 2 — Antibody microarray data, 12 hours post transfection [file ncomms15158-s3.xls]

## Sheet: Full Analysis
KinexTM Antibody Microarray Data Report for Order 3138
SAMPLE DETAILS
Sample IDs:		Control ID: 12 hr C (Kinexus ID 17789) Treated ID: 12 hr T (Kinexus ID 17790)
Array Barcode:		K011402041
Date of Report:		2014-08-11
						Globally Normalized Median				Globally Normalized Median
						287.33				318.111
Serial No.	Antibody Codes	Target Protein Name	Phospho Site (Human)	Full Target Protein Name	Flag-12 hr C	Globally Normalized - 12 hr C	%Error Range 12 hr C	Log2 (Intensity Corrected) - 12 hr C	Flag-12 hr T	Globally Normalized - 12 hr T	%Error Range 12 hr T	Log2 (Intensity Corrected) - 12 hr T	%CFC (12 hr T from 12 hr C)	Z-score (12 hr C)	Z-score (12 hr T)	Z-score Difference (12 hr T-12 hr C)	Z-ratio (12 hr T, 12 hr C)	Block	Row	Column	Refseq	Uniprot Link
1	NN001	14-3-3 z	Pan-specific	14-3-3 protein zeta (cross-reacts with other isoforms)	0, 0	221.057	3.30685	7.8929	0, 0	248.389	19.0639	7.84364	12.364	-0.105885	-0.168761	-0.0628755	-0.251757	1	7	1	NP_003397	P63104
2	NN166	4E-BP1	Pan-specific	Eukaryotic translation initiation factor 4E binding protein 1 (PHAS1)	0, 0	4424.59	5.65214	12.216	0, 0	3844.71	10.5452	11.7958	-13.1059	1.92304	1.93313	0.0100913	0.0404062	1	8	1	NP_004086	Q13541
3	PN001	4E-BP1	S65	Eukaryotic translation initiation factor 4E binding protein 1 (PHAS1)	0, 0	134.251	7.77815	7.17342	0, 0	138.168	11.5987	6.99747	2.91774	-0.443559	-0.618779	-0.17522	-0.701591	1	9	1	NP_004086	Q13541
4	PN114	4E-BP1	T45	Eukaryotic translation initiation factor 4E binding protein 1 (PHAS1)	0, 0	329.411	71.7351	8.46837	0, 0	214.593	14.747	7.63265	-34.8557	0.164199	-0.280976	-0.445175	-1.7825	1	10	1	NP_004086	Q13541
5	PN128	4E-BP1	T70	Eukaryotic translation initiation factor 4E binding protein 1 (PHAS1)	0, 0	169.067	78.8921	7.50607	0, 0	68.7533	7.74673	5.99055	-59.3336	-0.287434	-1.15429	-0.866857	-3.47094	1	6	2	NP_004086	Q13541
6	NK001	Abl	Pan-specific	Abelson proto-oncogene-encoded protein-tyrosine kinase	0, 0	107.709	28.17	6.85562	0, 0	102.389	21.0733	6.56511	-4.93873	-0.592711	-0.848722	-0.256011	-1.02508	1	7	2	NP_005148	P00519
7	PN002	AcCoA carboxylase	S80	Acetyl coenzyme A carboxylase	0, 0	1075.68	17.0788	10.1757	0, 0	1248.02	8.01005	10.1726	16.0218	0.965474	1.06985	0.104378	0.417935	1	8	2	NP_000655	Q13085
8	NN135-1	Acetylated Lysine	Pan-specific	Acetylated Lysine	0, 0	328.595	16.2425	8.46479	0, 0	344.649	18.2344	8.31617	4.8857	0.162518	0.0825431	-0.0799751	-0.320225	1	9	2	NA	NA
9	NN135-2	Acetylated Lysine	Pan-specific	Acetylated Lysine	0, 0	179.175	25.324	7.58985	0, 0	245.939	3.8294	7.82935	37.2619	-0.248114	-0.176364	0.0717499	0.28729	1	10	2	NA	NA
10	NK002	ACK1	Pan-specific	Activated p21cdc42Hs protein-serine kinase	0, 0	784.925	26.1733	9.72104	0, 0	694.709	31.3551	9.32745	-11.4936	0.752109	0.620371	-0.131738	-0.527485	1	6	3	NP_005772	Q07912
11	PN003-PN004	Adducin a	S726	Adducin alpha (ADD1)	0, 0	170.424	2.22708	7.51761	0, 0	183.816	0.129336	7.40931	7.85817	-0.282021	-0.399754	-0.117733	-0.47141	1	7	3	NP_058432	P35611
12	NN002	AIF	Pan-specific	Apoptosis inducing factor (programed cell death protein 8 (PDCD8))	0, 0	535.311	9.36776	9.16886	0, 0	482.755	1.67435	8.80234	-9.81792	0.492957	0.341099	-0.151858	-0.608048	1	8	3	NP_004199	O95831
13	NN003	AK2	Pan-specific	Adenylate kinase 2	0, 0	145.36	8.61597	7.28811	0, 0	384.962	23.2299	8.47576	164.834	-0.38973	0.167417	0.557148	2.23085	1	9	3	NP_001616	P54819
14	NK003	ALK	Pan-specific	Anaplastic lymphoma kinase	0, 0	3148.06	0.416365	11.7249	0, 0	2637.97	1.88123	11.2524	-16.2032	1.69256	1.64411	-0.0484495	-0.193994	1	10	3	NP_004295.2	Q9UM73
15	NK004	ALS2CR7 (PFTAIRE2)	Pan-specific	Amyotrophic lateral sclerosis 2 chromosomal region candidate gene protein-serine kinase 7	0, 0	38.6174	37.7304	5.3758	0, 0	91.5478	7.24027	6.40364	137.064	-1.28723	-0.934595	0.352633	1.41196	1	6	4	NP_631897	Q96Q40
16	PK002	AMPKa1/2	T183	5'-AMP-activated protein kinase subunit alpha 1/2	0, 0	30.6878	13.1387	5.04422	0, 0	33.4586	22.093	4.95149	9.02894	-1.44285	-1.70689	-0.264039	-1.05723	1	7	4	NP_006242	Q13131
17	NK006	ANKRD3	Pan-specific	Ankyrin repeat domain protein-serine kinase 3 (RIPK4, DIK)	0, 0	56.4203	0.03957	5.92277	0, 0	162.93	11.6303	7.2353	188.779	-1.03052	-0.492298	0.538224	2.15508	1	8	4	NP_065690	P57078
18	NN004	APG1	Pan-specific	Hsp 70-related heat shock protein 1 (osmotic stress protein 94 (OSP94))	0, 0	504.722	9.63431	9.08397	0, 0	615.412	23.9552	9.1526	21.9309	0.453117	0.527378	0.0742619	0.297348	1	9	4	NP_055093	O95757
19	NN122	APG2	Pan-specific	Hsp 70-related heat shock protein 4 (HSP70RY)	0, 0	668.25	13.1928	9.48887	0, 0	1093.59	142.804	9.98205	63.6505	0.643147	0.968505	0.325358	1.30275	1	10	4	NP_002145.3	P34932
20	PN189	APP	T668	Amyloid beta A4 protein	0, 0	267.693	0.593036	8.16906	0, 0	348.628	0.703445	8.33273	30.2341	0.0237252	0.0913512	0.067626	0.270778	1	6	5	NP_000475.1	P05067
21	NN121	Arrestin b1	Pan-specific	Arrestin beta 1	0, 0	226.018	15.0548	7.92492	0, 0	282.249	31.9361	8.02802	24.8792	-0.0908582	-0.0707066	0.0201516	0.0806879	1	7	5	NP_004032	P49407
22	PN133	Arrestin b1	S412	Arrestin beta 1	0, 0	327.089	44.9784	8.45816	0, 0	318.925	47.0635	8.20426	-2.49594	0.159408	0.0230263	-0.136382	-0.546081	1	8	5	NP_004032	P49407
23	NK007	ASK1 (MAP3K5)	Pan-specific	Apoptosis signal regulating protein-serine kinase	0, 0	499.1	7.72207	9.06781	0, 0	545.622	2.73659	8.97895	9.32117	0.445532	0.435026	-0.0105064	-0.042068	1	9	5	NP_005914	Q99683
24	NK007-2	ASK1 (MAP3K5)	Pan-specific	Apoptosis signal regulating protein-serine kinase	0, 0	288.207	5.07246	8.27559	0, 0	434.663	3.93595	8.65094	50.8161	0.0737207	0.260584	0.186863	0.74821	1	10	5	NP_005914	Q99683
25	PK143	ASK1 (MAP3K5)	S966	Apoptosis signal regulating protein-serine kinase	0, 0	199.499	15.4845	7.74486	0, 0	212.17	16.3832	7.61627	6.35181	-0.175365	-0.289685	-0.114321	-0.457747	1	6	6	NP_005914	Q99683
26	NN160	ATF2	Pan-specific	Activating transcription factor 2 (CRE-BP1)	0, 0	25.0713	8.53044	4.75259	0, 0	35.7478	0.576386	5.04697	42.5847	-1.57972	-1.65611	-0.0763913	-0.305875	1	7	6	NP_001871	P15336
27	PN006-1	ATF2	T69 + T71	Activating transcription factor 2 (CRE-BP1)	0, 0	957.588	4.91728	10.0079	0, 0	872.405	5.68341	9.65604	-8.89555	0.886735	0.795125	-0.0916106	-0.366814	1	8	6	NP_001871	P15336
28	PN115	ATF2	S112	Activating transcription factor 2 (CRE-BP1)	0, 0	75.6686	6.50685	6.34625	0, 0	98.4034	3.88036	6.50783	30.0453	-0.831772	-0.879187	-0.047415	-0.189852	1	9	6	NP_001871	P15336
29	NK008-2	Aurora A (AIK)	Pan-specific	Aurora Kinase A (serine/threonine protein kinase 6)	0, 0	32.9488	7.5517	5.14678	0, 0	47.2056	0.851162	5.44807	43.2697	-1.39472	-1.44279	-0.0480767	-0.192502	1	10	6	NP_940835	O14965
30	NK193	Aurora B (AIM-1)	Pan-specific	Aurora Kinase B (serine/threonine protein kinase 12)	0, 0	180.236	15.7433	7.59837	0, 0	379.52	4.08494	8.45522	110.569	-0.244119	0.156493	0.400611	1.60407	1	6	7	NP_004208	Q96GD4
31	NK009	Aurora C (AIK3)	Pan-specific	Aurora Kinase C (serine/threonine-protein kinase 13)	0, 0	27.3992	31.3874	4.88069	0, 0	59.8464	62.4229	5.79038	118.424	-1.5196	-1.26074	0.258856	1.03647	1	7	7	NP_003151	Q9UQB9
32	NK010	Axl	Pan-specific	Axl proto-oncogene-encoded protein-tyrosine kinase	0, 0	33.1004	5.84153	5.1534	0, 0	73.9242	10.7074	6.09516	123.334	-1.39161	-1.09865	0.292956	1.17301	1	8	7	NP_001690	P30530
33	PN008	B23 (NPM)	T199	B23 (nucleophosmin, numatrin, nucleolar protein NO38)	0, 0	157.678	22.722	7.40546	0, 0	289.218	45.128	8.0632	83.4227	-0.334652	-0.0519945	0.282658	1.13178	1	9	7	NP_002511	P06748
34	PN008-2	B23 (NPM)	T199	B23 (nucleophosmin, numatrin, nucleolar protein NO38)	0, 0	35.4813	0.3663	5.25361	0, 0	39.8222	9.31497	5.20269	12.2345	-1.34458	-1.57329	-0.228718	-0.915801	1	10	7	NP_002511	P06748
35	PN009	B23 (NPM)	T234/T237	B23 (nucleophosmin, numatrin, nucleolar protein NO38)	0, 0	159.032	35.4704	7.4178	0, 0	216.751	32.4672	7.64708	36.2936	-0.328862	-0.273297	0.055565	0.222485	1	6	8	NP_002511	P06748
36	PN012-1	Bad	S99	Bcl2-antagonist of cell death protein	0, 0	23.7162	29.6024	4.67243	0, 0	44.3	6.72116	5.35643	86.7924	-1.61734	-1.49153	0.125808	0.503742	1	7	8	NP_004313	Q92934
37	NN000	Bak	Pan-specific	Bcl2 homologous antagonist/killer (BCK2L7)	0, 0	461.868	19.777	8.95596	0, 0	466.017	0.512415	8.75143	0.898103	0.393039	0.314024	-0.0790155	-0.316382	1	8	8	NP_001179	Q16611
38	NN005	Bax	Pan-specific	Apoptosis regulator Bcl2-associated X protein	0, 0	9813.05	1.65621	13.3651	0, 0	2628.19	21.295	11.247	-73.2174	2.46237	1.64126	-0.82111	-3.28777	1	9	8	NP_620116	Q07812
39	NN006	Bcl2	Pan-specific	B-cell lymphoma protein 2 alpha	0, 0	569.808	83.0522	9.25896	0, 0	477.238	5.34889	8.78575	-16.2459	0.535243	0.332279	-0.202963	-0.812676	1	10	8	NP_000624	P10415
40	NN006-1	Bcl2	Pan-specific	B-cell lymphoma protein 2 alpha	0, 0	38.8527	1.73232	5.38457	0, 0	78.3361	12.3274	6.17879	101.623	-1.28311	-1.05418	0.228939	0.916684	1	6	9	NP_000624	P10415
41	NN007	Bcl-xL	Pan-specific	Bcl2-like protein 1	0, 0	2907.85	9.3677	11.6104	0, 0	2562.89	13.9009	11.2107	-11.8631	1.63882	1.62196	-0.0168627	-0.0675191	1	7	9	NP_612815	Q07817
42	NN008	Bcl-xS/L	Pan-specific	Bcl2-like protein 1	0, 0	716.594	10.8335	9.58964	0, 0	303.755	27.3601	8.13395	-57.6113	0.69044	-0.0143661	-0.704806	-2.82208	1	8	9	NP_612815	Q07817
43	PK164	Bcr	Y177	Breakpoint cluster region protein	0, 0	150.15	27.9703	7.33489	0, 0	165.76	16.8633	7.26014	10.3957	-0.367775	-0.479086	-0.111311	-0.445695	1	9	9	NP_004318.3	P11274
44	NN009	Bid	Pan-specific	BH3 interacting domain death agonist	0, 0	466.658	78.3462	8.97085	0, 0	325.5	18.8419	8.2337	-30.2488	0.400025	0.0386823	-0.361342	-1.44683	1	10	9	NP_001187	P55957
45	NK011	BLK	Pan-specific	B lymphoid tyrosine kinase	0, 0	46.1573	6.01548	5.63311	0, 0	131.781	6.81779	6.92919	185.504	-1.16647	-0.655095	0.511371	2.04756	1	6	10	NP_001706	P51451
46	PN013	BLNK	Y84	B-cell linker protein	0, 0	1019.03	10.6665	10.0976	0, 0	2793.17	75.4476	11.3349	174.101	0.928843	1.68798	0.759132	3.03961	1	7	10	NP_037446	O75498
47	NK012	BMX (Etk)	Pan-specific	Bone marrow X protein-tyrosine kinase	0, 0	234.781	3.26195	7.9798	0, 0	196.781	6.0322	7.50764	-16.1855	-0.0651014	-0.34746	-0.282358	-1.13058	1	8	10	NP_001712	P51813
48	PK003	BMX (Etk)	Y40	Bone marrow X protein-tyrosine kinase	0, 0	51.6352	8.46931	5.79491	0, 0	52.6285	9.47348	5.60496	1.92352	-1.09053	-1.35936	-0.268827	-1.0764	1	9	10	NP_001712	P51813
49	PN014	BRCA1	S1497	Breast cancer type 1 susceptibility protein	0, 0	250.707	16.8656	8.07448	0, 0	255.475	6.45138	7.88423	1.90164	-0.0206634	-0.147179	-0.126515	-0.506574	1	10	10	NP_009225	P38398
50	PN116	BRCA1	S1423	Breast cancer type 1 susceptibility protein	0, 0	264.788	32.0666	8.15332	0, 0	249.229	5.64334	7.84852	-5.87607	0.016336	-0.16617	-0.182506	-0.730763	1	6	11	NP_009225	P38398
51	NK013	BRD2	Pan-specific	Bromodomain-containing protein-serine kinase 2	0, 0	111.688	16.4156	6.90796	0, 0	245.151	23.7716	7.82472	119.496	-0.568145	-0.178827	0.389318	1.55885	1	7	11	NP_005095	P25440
52	NK014	Btk	Pan-specific	Bruton's agammaglobulinemia tyrosine kinase	0, 0	811.429	24.9475	9.76895	0, 0	702.088	10.9871	9.3427	-13.4752	0.774594	0.628478	-0.146117	-0.585058	1	8	11	NP_000052	Q06187
53	PK004	Btk	Y223	Bruton's agammaglobulinemia tyrosine kinase	0, 0	23.2735	4.25532	4.64524	0, 0	30.0762	9.45854	4.79774	29.2294	-1.6301	-1.78866	-0.158559	-0.634878	1	9	11	NP_000052	Q06187
54	NK015	BUB1A	Pan-specific	BUB1 mitotic checkpoint protein-serine kinase	0, 0	33.9792	25.0385	5.19121	0, 0	84.0509	12.4614	6.28038	147.36	-1.37386	-1.00015	0.373715	1.49638	1	10	11	NP_004327	O43683
55	NN174	CA9	Pan-specific	Carbonic anhydrase 9	0, 0	422.885	91.9802	8.82875	0, 0	452.482	37.1339	8.70891	6.99892	0.333332	0.29141	-0.0419224	-0.16786	2	6	1	NP_001207.2	Q16790
56	PN015	Caldesmon	S789	Caldesmon	0, 0	219.808	32.4833	7.88473	0, 0	248.35	35.1249	7.84342	12.9848	-0.109722	-0.168881	-0.0591591	-0.236876	2	7	1	NP_004333	Q05682
57	NN136-2	Calnexin	Pan-specific	Calnexin	0, 0	1291.29	73.7833	10.4392	0, 0	740.118	19.0822	9.4188	-42.684	1.08917	0.668952	-0.420223	-1.68259	2	8	1	NP_001019820.1.	P27824
58	NN137-1	Calreticulin	Pan-specific	Calreticulin	0, 0	493.241	42.2473	9.05077	0, 0	276.067	6.75656	7.99607	-44.0299	0.437536	-0.0876984	-0.525235	-2.10307	2	9	1	NP_004334.1.	P27797
59	NK211	CAMK1a	Pan-specific	Calcium/calmodulin-dependent protein-serine kinase 1 alpha	0, 0	461.718	23.6344	8.95549	0, 0	600.329	35.8922	9.1168	30.0207	0.392818	0.508339	0.115521	0.46255	2	10	1	NP_003647.1	Q14012
60	NK016-1	CaMK1d	Pan-specific	Calcium/calmodulin-dependent protein-serine kinase 1 delta	0, 0	372.11	33.3758	8.64421	0, 0	1030.17	5.35519	9.89586	176.847	0.246724	0.922666	0.675942	2.70651	2	6	2	NP_003647	Q8IU85
61	NK016-2	CaMK1d	Pan-specific	Calcium/calmodulin-dependent protein-serine kinase 1 delta	0, 0	497.612	33.3676	9.0635	0, 0	543.004	7.30545	8.97201	9.122	0.44351	0.431335	-0.0121748	-0.0487485	2	7	2	NP_003647	Q8IU85
62	PK005-1	CaMK2a	T286	Calcium/calmodulin-dependent protein-serine kinase 2 alpha	0, 0	17.3323	14.4749	4.22002	0, 0	27.4637	21.3924	4.66664	58.4534	-1.82967	-1.85838	-0.028712	-0.114964	2	8	2	NP_741960	Q9UQM7
63	NK018-2	CAMK2b	Pan-specific	Calcium/calmodulin-dependent protein-serine kinase 2 beta	0, 0	35.9389	6.88511	5.2721	0, 0	103.033	14.6534	6.57415	186.689	-1.3359	-0.843916	0.491984	1.96993	2	9	2	NP_742081	Q13554
64	NK019-2	CAMK2d	Pan-specific	Calcium/calmodulin-dependent protein-serine kinase 2 delta	0, 0	67.739	2.09766	6.18654	0, 0	184.413	25.6288	7.41398	172.24	-0.906727	-0.397267	0.50946	2.03991	2	10	2	NP_742126	Q13557
65	NK021	CaMK4	Pan-specific	Calcium/calmodulin-dependent protein-serine kinase 4	0, 0	5305.46	70.2803	12.4779	0, 0	6781.74	20.6781	12.6146	27.8256	2.04597	2.36858	0.32261	1.29175	2	6	3	NP_001735	Q16566
66	NK021-2	CaMK4	Pan-specific	Calcium/calmodulin-dependent protein-serine kinase 4	0, 0	18.7451	24.9674	4.33307	0, 0	33.6857	12.6984	4.96125	79.704	-1.77661	-1.7017	0.0749145	0.299962	2	7	3	NP_001735	Q16566
67	NK021-3	CaMK4	Pan-specific	Calcium/calmodulin-dependent protein-serine kinase 4	0, 0	152.529	15.8874	7.35757	0, 0	189.894	15.2941	7.45624	24.4965	-0.357131	-0.374794	-0.017663	-0.0707236	2	8	3	NP_001735	Q16566
68	NK022	CaMKK (CaMKK1)	Pan-specific	Calcium/calmodulin-dependent protein-serine kinase kinase	0, 0	257.469	5.46934	8.11288	0, 0	392.53	27.7257	8.50385	52.4571	-0.0026419	0.182355	0.184997	0.740737	2	9	3	NP_006540	Q8N5S9
69	NN010	CAS	Pan-specific	Cellular apoptosis susceptibility protein (CSE1L)	0, 0	82.3231	13.6605	6.46785	0, 0	98.5829	6.14118	6.51046	19.7513	-0.774701	-0.877789	-0.103088	-0.41277	2	10	3	NP_001307	P55060
70	NK023	CASK/Lin2	Pan-specific	Calcium/calmodulin-dependent protein-serine kinase (Lin2 homolog)	0, 0	17.4905	23.4676	4.23312	0, 0	35.2471	12.0401	5.02662	101.522	-1.82352	-1.66693	0.156587	0.626983	2	6	4	NP_001119526.1	O14936
71	NN011	CASP1	Pan-specific	Caspase 1 (Interleukin-1 beta convertase)	0, 0	466.209	5.3059	8.96946	0, 0	607.791	3.6306	9.13462	30.3688	0.399373	0.517817	0.118445	0.474259	2	7	4	NP_001214	P29466
72	NN011-2	CASP1	Pan-specific	Caspase 1 (Interleukin-1 beta convertase)	0, 0	22.0309	43.2608	4.56608	0, 0	48.0306	18.6428	5.47307	118.014	-1.66725	-1.4295	0.237753	0.951975	2	8	4	NP_001214	P29466
73	NN013	CASP3	Pan-specific	Caspase 3 (apopain, cysteine protease CPP32)	0, 0	122.668	15.7081	7.04324	0, 0	144.657	12.6923	7.06369	17.9264	-0.504657	-0.583565	-0.0789082	-0.315952	2	9	4	NP_004337	P42574
74	NN013-3	CASP3	Pan-specific	Caspase 3 (apopain, cysteine protease CPP32)	0, 0	38.5941	2.02035	5.37494	0, 0	38.6701	21.9758	5.16034	0.196774	-1.28764	-1.59582	-0.308185	-1.23399	2	10	4	NP_004337	P42574
75	NN016	CASP6	Pan-specific	Caspase 6 (apoptotic protease Mch2)	0, 0	211.613	108.33	7.82991	0, 0	236.183	11.0319	7.77095	11.6108	-0.13545	-0.207423	-0.0719727	-0.288183	2	6	5	NP_001217	P55212
76	NN017	CASP7	Pan-specific	Caspase 7 (ICE-like apoptotic protease 3 (ICE-LAP3), Mch3)	0, 0	407.408	6.25785	8.77496	0, 0	462.229	31.7741	8.73965	13.456	0.308087	0.307762	-0.000325264	-0.00130237	2	7	5	NP_01218	P55210
77	NN017-2	CASP7	Pan-specific	Caspase 7 (ICE-like apoptotic protease 3 (ICE-LAP3), Mch3)	0, 0	171.958	2.52489	7.53054	0, 0	212.879	8.19929	7.62108	23.7968	-0.275952	-0.287128	-0.0111767	-0.0447521	2	8	5	NP_01218	P55210
78	NN019-2	CASP9	Pan-specific	Caspase 9 (ICE-like apoptotic protease 6 (ICE-LAP6), Mch6, APAF3)	0, 0	21.326	1.78077	4.51916	0, 0	29.6891	4.38871	4.77905	39.2156	-1.68927	-1.7986	-0.109328	-0.437753	2	9	5	NP_033938	P55211
79	PN162	Catenin a	S641	Catenin (cadherin-associated protein) alpha	0, 0	83.6381	8.16784	6.49071	0, 0	100.835	30.5055	6.54305	20.5614	-0.76397	-0.860455	-0.0964857	-0.386334	2	10	5	NP_001894.2	P35221
80	PN166	Catenin b	S33	Catenin (cadherin-associated protein) beta 1	0, 0	725.103	33.1424	9.60667	0, 0	763.091	50.6892	9.4629	5.23895	0.698432	0.692406	-0.00602673	-0.0241314	2	6	6	NP_001895	P35222
81	PN167	Catenin b	Y333	Catenin (cadherin-associated protein) beta 1	0, 0	1052.55	36.1856	10.1443	0, 0	1127.45	47.6143	10.026	7.11567	0.950758	0.991896	0.041138	0.164719	2	7	6	NP_001895	P35222
82	NN021	Catenin b1	Pan-specific	Catenin (cadherin-associated protein) beta 1	0, 0	1589.7	13.6926	10.7392	0, 0	1450.83	12.8715	10.3899	-8.73547	1.22994	1.18538	-0.0445582	-0.178413	2	8	6	NP_001895	P35222
83	NN021-1	Catenin b1	Pan-specific	Catenin (cadherin-associated protein) beta 1	0, 0	651.019	16.572	9.45118	0, 0	662.995	4.16367	9.26004	1.8397	0.625458	0.584521	-0.0409369	-0.163914	2	9	6	NP_001895	P35222
84	NN167	Caveolin 1	Pan-specific	Caveolin 1	0, 0	124.443	0.986123	7.06397	0, 0	151.011	32.2132	7.1257	21.3498	-0.494927	-0.550583	-0.0556559	-0.222849	2	10	6	NP_001744.2	Q03135
85	PN147	Caveolin 1	Y14	Caveolin 1	0, 0	139.719	37.1583	7.23101	0, 0	167.955	53.04	7.27912	20.2089	-0.416529	-0.468992	-0.0524631	-0.210065	2	6	7	NP_001744.2	Q03135
86	NN022-1	Caveolin 2	Pan-specific	Caveolin 2	0, 0	145.606	34.2565	7.29055	0, 0	182.58	29.9645	7.39957	25.3929	-0.388583	-0.404931	-0.0163474	-0.065456	2	7	7	NP_001224	P51636
87	PN018	Caveolin 2	S36	Caveolin 2	0, 0	442.669	10.0255	8.89471	0, 0	508.139	2.92931	8.87627	14.7899	0.36429	0.380418	0.0161273	0.0645747	2	8	7	NP_001224	P51636
88	PN171	Cbl	Y700	Signal transduction protein CBL	0, 0	164.762	15.3096	7.46887	0, 0	198.311	20.4211	7.51881	20.3618	-0.304895	-0.341517	-0.0366215	-0.146634	2	9	7	NP_005179.2	P22681
89	NP001	CD45	Pan-specific	Leukocyte common antigen CD45 receptor-tyrosine phosphatase (LCA, T200)	0, 0	116.035	13.4671	6.96305	0, 0	115.327	13.3087	6.73678	-0.610163	-0.542291	-0.757422	-0.215131	-0.861396	2	10	7	NP_002829	P08575
90	NP002	Cdc25B	Pan-specific	Cell division cycle 25B phosphatase	0, 0	892.617	8.83088	9.90652	0, 0	1041.73	19.9613	9.91196	16.7054	0.839162	0.931227	0.0920648	0.368632	2	6	8	NP_004349	P30305
91	NP003	Cdc25C	Pan-specific	Cell division cycle 25C phosphatase	0, 0	677.02	8.74936	9.50768	0, 0	843.119	25.7567	9.60678	24.5339	0.651975	0.768926	0.116952	0.46828	2	7	8	NP_001781	P30307
92	PP005	Cdc25C	S216	Cell division cycle 25C phosphatase	0, 0	39.6209	30.8209	5.41282	0, 0	52.5333	23.4152	5.60235	32.5899	-1.26986	-1.36074	-0.0908878	-0.36392	2	8	8	NP_002882.3	P30307
93	NK024	CDC2L5 (CHED)	Pan-specific	Cell division cycle 2-like protein-serine kinase 5	0, 0	236.997	8.01257	7.99335	0, 0	553.029	18.4976	8.9984	133.348	-0.058741	0.445372	0.504113	2.01849	2	9	8	NP_003709	Q14004
94	NN023	Cdc34	Pan-specific	Cell division cycle 34 (ubiquitin-conjugating ligase)	0, 0	365.571	2.90428	8.61864	0, 0	404.221	4.38671	8.54619	10.5722	0.234722	0.204872	-0.0298497	-0.11952	2	10	8	NP_004350	P49427
95	NN024	Cdc42	Pan-specific	Cell division control protein 42 homolog	0, 0	138.735	28.4509	7.22082	0, 0	141.695	33.4515	7.03383	2.13291	-0.421312	-0.599443	-0.178131	-0.713246	2	6	9	NP_001782	P60953
96	NK025-1	CDK1 (CDC2)	Pan-specific	Cyclin-dependent protein-serine kinase 1	0, 0	2225.45	25.0558	11.2245	0, 0	1671.09	4.5026	10.5938	-24.9097	1.45773	1.29383	-0.163894	-0.656242	2	7	9	NP_001777	P06493
97	NK025-2	CDK1 (CDC2)	Pan-specific	Cyclin-dependent protein-serine kinase 1	0, 0	379.192	24.8881	8.67141	0, 0	362.122	12.7303	8.38752	-4.50165	0.25949	0.120489	-0.139002	-0.556571	2	8	9	NP_001777	P06493
98	NK025-3	CDK1 (CDC2)	Pan-specific	Cyclin-dependent protein-serine kinase 1	0, 0	239.266	12.9398	8.00709	0, 0	289.09	2.58549	8.06256	20.8239	-0.0522911	-0.0523331	-4.20359e-05	-0.000168314	2	9	9	NP_001777	P06493
99	NK025-4	CDK1 (CDC2)	Pan-specific	Cyclin-dependent protein-serine kinase 1	0, 0	40.7249	14.805	5.45246	0, 0	82.7733	27.811	6.25828	103.25	-1.25125	-1.0119	0.239348	0.958363	2	10	9	NP_001777	P06493
100	NK025-5	CDK1 (CDC2)	Pan-specific	Cyclin-dependent protein-serine kinase 1	0, 0	224.595	15.4255	7.91581	0, 0	496.215	59.7613	8.84201	120.938	-0.0951345	0.362199	0.457333	1.83119	2	6	10	NP_001777	P06493
101	NK025-6	CDK1 (CDC2)	Pan-specific	Cyclin-dependent protein-serine kinase 1	0, 0	509.138	23.4302	9.09654	0, 0	763.907	26.6023	9.46444	50.0395	0.459014	0.693226	0.234212	0.937797	2	7	10	NP_001777	P06493
102	PK006	CDK1/2	T14+Y15	Cyclin-dependent protein-serine kinase 1/2	0, 0	236.62	25.0131	7.99105	0, 0	261.565	11.8268	7.91821	10.5422	-0.0598206	-0.129103	-0.0692824	-0.277411	2	8	10	NP_001777	P06493
103	PK007-1	CDK1/2	Y15	Cyclin-dependent protein-serine kinase 1/2	0, 0	147.18	27.1162	7.30606	0, 0	235.761	6.81844	7.76837	60.1855	-0.381305	-0.208794	0.172511	0.690742	2	9	10	NP_001777	P06493
104	PK007-2	CDK1/2	Y15	Cyclin-dependent protein-serine kinase 1/2	0, 0	69.0578	3.23299	6.21436	0, 0	77.8354	6.52742	6.16954	12.7105	-0.893671	-1.05909	-0.165424	-0.662365	2	10	10	NP_001777	P06493
105	PK007-3	CDK1/2	Y15	Cyclin-dependent protein-serine kinase 1/2	0, 0	311.571	36.0073	8.38804	0, 0	376.755	40.0884	8.44467	20.9209	0.126498	0.150882	0.0243837	0.0976337	2	6	11	NP_001777	P06493
106	PK008	CDK1/2	T161	Cyclin-dependent protein-serine kinase 1/2	0, 0	18.0448	12.9747	4.27813	0, 0	20.9011	9.12042	4.2727	15.8291	-1.80239	-2.06789	-0.265499	-1.06307	2	7	11	NP_001777	P06493
107	NK033	CDK10	Pan-specific	Cyclin-dependent protein-serine kinase 10 [PISSLRE]	0, 0	57.993	17.9044	5.96243	0, 0	124.483	12.6302	6.84699	114.652	-1.01191	-0.698808	0.313099	1.25366	2	8	11	NP_003665	Q15131
108	NK026-2	CDK2	Pan-specific	Cyclin-dependent protein-serine kinase 2	1, 0	45.2309	27.1564	5.60386	1, 0	124.448	6.54878	6.84659	175.14	-1.18019	-0.699021	0.481172	1.92664	2	9	11	NP_001789	P24941
109	NK026-3	CDK2	Pan-specific	Cyclin-dependent protein-serine kinase 2	1, 0	240.385	13.7301	8.01383	1, 0	269.536	42.98	7.96152	12.1267	-0.0491296	-0.106069	-0.0569391	-0.227987	2	10	11	NP_001789	P24941
110	NK026-4	CDK2	Pan-specific	Cyclin-dependent protein-serine kinase 2	0, 0	24.7411	13.7376	4.73346	0, 0	67.2697	10.998	5.95907	171.895	-1.5887	-1.17103	0.417667	1.67236	3	6	1	NP_001789	P24941
111	NK026-5	CDK2	Pan-specific	Cyclin-dependent protein-serine kinase 2	0, 0	470.281	8.66263	8.982	0, 0	600.645	26.5748	9.11756	27.7204	0.40526	0.508742	0.103482	0.414346	3	7	1	NP_001789	P24941
112	NK026-6	CDK2	Pan-specific	Cyclin-dependent protein-serine kinase 2	0, 0	697.287	11.7641	9.55024	0, 0	977.685	4.22408	9.82042	40.2126	0.671947	0.882542	0.210595	0.843234	3	8	1	NP_001789	P24941
113	NK026-7	CDK2	Pan-specific	Cyclin-dependent protein-serine kinase 2	0, 0	1561.48	13.2103	10.7133	0, 0	2123.54	2.37983	10.9394	35.995	1.21782	1.47767	0.259856	1.04048	3	9	1	NP_001789	P24941
114	NK027	CDK4	Pan-specific	Cyclin-dependent protein-serine kinase 4	0, 0	74.6534	8.99367	6.32676	0, 0	135.421	6.4404	6.96849	81.3992	-0.840917	-0.634191	0.206726	0.827743	3	10	1	NP_000066	P11802
115	NK027-2	CDK4	Pan-specific	Cyclin-dependent protein-serine kinase 4	0, 0	488.79	5.60165	9.0377	0, 0	561.493	11.8546	9.02031	14.8742	0.431398	0.457026	0.0256278	0.102615	3	6	2	NP_000066	P11802
116	NK028-1	CDK5	Pan-specific	Cyclin-dependent protein-serine kinase 5	0, 0	173.131	6.16331	7.54035	0, 0	335.012	30.224	8.27526	93.5021	-0.271349	0.0607837	0.332133	1.32988	3	7	2	NP_004926	Q00535
117	NK028-2	CDK5	Pan-specific	Cyclin-dependent protein-serine kinase 5	0, 0	5533.29	49.3058	12.5385	0, 0	7554.36	43.5807	12.7703	36.5256	2.07444	2.45137	0.376922	1.50921	3	8	2	NP_004926	Q00535
118	NK028-4	CDK5	Pan-specific	Cyclin-dependent protein-serine kinase 5	0, 0	483.116	9.34249	9.02085	0, 0	738.744	0.592374	9.41612	52.9123	0.423493	0.667527	0.244034	0.977124	3	9	2	NP_004926	Q00535
119	NK028-5	CDK5	Pan-specific	Cyclin-dependent protein-serine kinase 5	0, 0	560.441	4.15564	9.23504	0, 0	655.093	7.53688	9.24275	16.8889	0.524019	0.575321	0.0513017	0.205415	3	10	2	NP_004926	Q00535
120	NK029	CDK6	Pan-specific	Cyclin-dependent protein-serine kinase 6	0, 0	355.022	3.51611	8.57639	0, 0	443.95	17.5165	8.68144	25.0485	0.214895	0.276804	0.061909	0.247887	3	6	3	NP_001250	Q00534
121	NK029-2	CDK6	Pan-specific	Cyclin-dependent protein-serine kinase 6	0, 0	55.7098	20.4221	5.90448	0, 0	116.857	14.5774	6.7558	109.761	-1.0391	-0.74731	0.291794	1.16836	3	7	3	NP_001250	Q00534
122	NK029-3	CDK6	Pan-specific	Cyclin-dependent protein-serine kinase 6	0, 0	415.627	24.1914	8.80377	0, 0	408.977	10.1382	8.56307	-1.59981	0.32161	0.213848	-0.107762	-0.431485	3	8	3	NP_001250	Q00534
123	PK165	CDK6	Y13	Cyclin-dependent protein-serine kinase 6	0, 0	199.818	1.39997	7.74717	0, 0	229.692	4.47717	7.73075	14.9507	-0.174281	-0.228802	-0.0545209	-0.218305	3	9	3	NP_001250	Q00534
124	NK030-2	CDK7	Pan-specific	Cyclin-dependent protein-serine kinase 7	0, 0	2255.14	16.6237	11.2436	0, 0	3761.38	21.9492	11.7642	66.7915	1.4667	1.91632	0.449619	1.8003	3	10	3	NP_001790	P50613
125	NK030-3	CDK7	Pan-specific	Cyclin-dependent protein-serine kinase 7	0, 0	43.3113	32.4675	5.5413	0, 0	103.323	10.1716	6.57821	138.56	-1.20956	-0.841753	0.367804	1.47271	3	6	4	NP_001790	P50613
126	NK031-2	CDK8	Pan-specific	Cyclin-dependent protein-serine kinase 8	0, 0	67.0126	26.8581	6.17099	0, 0	202.885	2.43297	7.55171	202.756	-0.914027	-0.324021	0.590006	2.36242	3	7	4	NP_001252	P49336
127	NK031-4	CDK8	Pan-specific	Cyclin-dependent protein-serine kinase 8	0, 0	41.4112	18.2005	5.47658	0, 0	96.5111	14.7415	6.47981	133.055	-1.23993	-0.894085	0.345847	1.38479	3	8	4	NP_001252	P49336
128	NK031-5	CDK8	Pan-specific	Cyclin-dependent protein-serine kinase 8	0, 0	460.392	18.01	8.95134	0, 0	535.121	3.9614	8.95091	16.2318	0.390871	0.420115	0.0292447	0.117097	3	9	4	NP_001252	P49336
129	NK032	CDK9	Pan-specific	Cyclin-dependent protein-serine kinase 9	0, 0	470.7	3.19796	8.98329	0, 0	556.818	23.1818	9.00825	18.2957	0.405864	0.450611	0.0447464	0.179167	3	10	4	NP_001252	P50750
130	NK199	CDKL1	Pan-specific	Cyclin-dependent kinase-like 1	0, 0	21.1948	11.8331	4.51027	0, 0	42.1585	45.5635	5.28494	98.9092	-1.69345	-1.52955	0.163896	0.656247	3	6	5	NP_004187.2	Q00532
131	NK034	Chk1	Pan-specific	Checkpoint protein-serine kinase 1	0, 0	1004.66	3.55814	10.0771	0, 0	929.546	1.58386	9.74757	-7.47624	0.919225	0.843802	-0.0754229	-0.301997	3	7	5	NP_001265	O14757
132	NK034-2	Chk1	Pan-specific	Checkpoint protein-serine kinase 1	0, 0	645.15	7.48095	9.43812	0, 0	840.513	4.83675	9.60232	30.2819	0.619326	0.766551	0.147224	0.589495	3	8	5	NP_001265	O14757
133	PK162	Chk1	S280	Checkpoint protein-serine kinase 1	0, 0	182.929	15.1654	7.61977	0, 0	254.928	15.8316	7.88114	39.3593	-0.234075	-0.148821	0.0852548	0.341365	3	9	5	NP_001265	O14757
134	NK035	Chk2	Pan-specific	Checkpoint protein-serine kinase 2	0, 0	366.31	25.1794	8.62155	0, 0	544.772	15.0606	8.9767	48.7189	0.236088	0.43383	0.197742	0.791768	3	10	5	NP_009125	O96017
135	PK119	Chk2	T68	Checkpoint protein-serine kinase 2	0, 0	542.101	2.48087	9.18704	0, 0	628.344	20.1622	9.1826	15.9091	0.501491	0.543334	0.0418431	0.167542	3	6	6	NP_009125	O96017
136	NN025	c-IAP1	Pan-specific	Cellular inhibitor of apoptosis protein 1 (baculoviral IAP repeat-containing protein 3, apoptosis inhibitor 2 (API2))	0, 0	416.61	10.9099	8.80718	0, 0	714.358	24.9424	9.36769	71.4693	0.32321	0.641771	0.318561	1.27554	3	7	6	NP_001156	Q13490
137	NK036	CK1d	Pan-specific	Casein protein-serine kinase 1 delta	0, 0	758.911	11.0572	9.67241	0, 0	661.631	12.3134	9.25707	-12.8184	0.729288	0.58294	-0.146348	-0.585987	3	8	6	NP_001884	P48730
138	NK037-1	CK1e	Pan-specific	Casein protein-serine kinase 1 epsilon	0, 0	10001.8	4.46725	13.3926	0, 0	10387.9	17.6831	13.2298	3.86042	2.47527	2.69575	0.220481	0.882818	3	9	6	NP_001885	P49674
139	NK198	CK1g	Pan-specific	Casein kinase I gamma 1 isoform	0, 0	36.9963	11.0404	5.31394	0, 0	60.4184	11.949	5.80411	63.3092	-1.31626	-1.25345	0.0628186	0.251529	3	10	6	NP_071331	Q9HCP0
140	NK040	CK1g2	Pan-specific	Casein protein-serine kinase 1 gamma 2	0, 0	91.3171	43.3631	6.61744	0, 0	141.119	1.31195	7.02796	54.5371	-0.704495	-0.602567	0.101928	0.408123	3	6	7	NP_001310	P78368
141	NK041	CK2a	Pan-specific	Casein protein-serine kinase 2 alpha/ alpha prime	0, 0	39.1271	54.7073	5.39472	0, 0	74.1437	10.9018	6.09944	89.4948	-1.27835	-1.09638	0.181973	0.728629	3	7	7	NP_001887	P68400
142	PK167	CK2a	T360/S362	Casein protein-serine kinase 2 alpha/ alpha prime	0, 0	1517.51	4.22723	10.6721	0, 0	1770.39	14.3864	10.677	16.6636	1.19848	1.33812	0.139641	0.559129	3	8	7	NP_001887	P68400
143	PN130	c-Myc	T58/S62	Myc proto-oncogene protein	0, 0	54.79	3.85134	5.88047	0, 0	72.2536	22.2048	6.06219	31.8737	-1.05038	-1.11619	-0.0658145	-0.263525	3	9	7	NP_002458.2	P01106
144	NN026	Cofilin 1	Pan-specific	Cofilin 1	0, 0	131.602	49.5591	7.14466	0, 0	190.476	27.5534	7.46065	44.7366	-0.457056	-0.372447	0.0846091	0.338779	3	10	7	NP_005498	P23528
145	PN019	Cofilin 1	S3	Cofilin 1	0, 0	332.041	33.7338	8.47984	0, 0	381.887	30.8971	8.46419	15.0121	0.169582	0.161263	-0.00831863	-0.0333082	3	6	8	NP_005498	P23528
146	PN020	Cofilin 2	S3	Cofilin 2	0, 0	631.587	14.3827	9.40746	0, 0	896.548	27.7323	9.69543	41.9516	0.60494	0.816069	0.211129	0.845373	3	7	8	NP_068733	Q9Y281
147	PN148	Connexin 43	S368	Gap junction alpha-1 protein	0, 0	337.207	12.6573	8.50212	0, 0	478.884	8.74306	8.79072	42.015	0.180036	0.334922	0.154887	0.620174	3	8	8	NP_000156.1	P17302
148	PN022-2	Cortactin	Y466	Cortactin (amplaxin) (mouse)	0, 0	1023.94	11.4364	10.1045	0, 0	1005.52	4.31074	9.86091	-1.79951	0.932099	0.904078	-0.0280209	-0.112197	3	9	8	NP_031829	Q14247
149	NK042	COT	Pan-specific	Osaka thyroid oncogene protein-serine kinase (Tpl2)	0, 0	43.7866	14.8789	5.55704	0, 0	64.8064	6.24596	5.90525	48.0052	-1.20217	-1.19965	0.00251583	0.0100735	3	10	8	NP_005195	P41279
150	NK042-2	COT	Pan-specific	Osaka thyroid oncogene protein-serine kinase (Tpl2)	0, 0	112.838	27.558	6.92273	0, 0	172.72	3.78478	7.31948	53.0693	-0.561212	-0.447525	0.113686	0.455207	3	6	9	NP_005195	P41279
151	NN027	COX2	Pan-specific	Cyclo-oxygenase 2 (prostaglandin G/H synthase 2 precursor)	0, 0	128.657	32.7522	7.11201	0, 0	167.985	0.0334784	7.27938	30.5681	-0.472378	-0.468854	0.0035242	0.0141111	3	7	9	NP_000954	P35354
152	NK043	CPG16/CaMKinase VI	Pan-specific	Serine/threonine-protein kinase DCAMKL1	0, 0	126.086	21.501	7.08289	0, 0	152.584	23.4954	7.14065	21.0156	-0.486044	-0.542633	-0.0565893	-0.226586	3	8	9	NP_004725	O15075
153	PN023	CREB1	S129+S133	cAMP response element binding protein 1	0, 0	208.408	20.3914	7.80789	0, 0	265.189	2.10529	7.93807	27.2455	-0.145784	-0.118544	0.0272398	0.10907	3	9	9	NP_004370	P16220
154	PN024	CREB1	S133	cAMP response element binding protein 1	0, 0	221.659	14.1531	7.89682	0, 0	310.434	3.08355	8.16533	40.0505	-0.104045	0.00232281	0.106367	0.425901	3	10	9	NP_004370	P16220
155	PN024-2	CREB1	S133	cAMP response element binding protein 1	0, 0	13.1722	43.6017	3.82405	0, 0	35.0222	11.6863	5.01739	165.879	-2.01551	-1.67184	0.343661	1.37604	3	6	10	NP_004370	P16220
156	NN149-1	Crystallin aB	Pan-specific	Crystallin alpha B (heat-shock 20 kDa like-protein)	0, 0	3632.73	14.7671	11.9315	0, 0	3832.55	7.57098	11.7913	5.50054	1.78952	1.9307	0.14118	0.565294	3	7	10	NP_001876	P02511
157	NN149-2	Crystallin aB	Pan-specific	Crystallin alpha B (heat-shock 20 kDa like-protein)	0, 0	138.626	12.6685	7.21968	0, 0	192.551	2.4934	7.47628	38.8992	-0.421846	-0.364133	0.0577121	0.231082	3	8	10	NP_001876	P02511
158	NN149-3	Crystallin aB	Pan-specific	Crystallin alpha B (heat-shock 20 kDa like-protein)	0, 0	667.289	8.29602	9.48679	0, 0	968.531	6.7829	9.80684	45.1443	0.642172	0.875325	0.233153	0.933557	3	9	10	NP_001876	P02511
159	PN025	Crystallin aB	S19	Crystallin alpha B (heat-shock 20 kDa like-protein)	0, 0	3531.12	10.9712	11.8905	0, 0	3696.58	1.34677	11.7392	4.6858	1.77031	1.90299	0.132674	0.531234	3	10	10	NP_001876	P02511
160	PN110	Crystallin aB	S45	Crystallin alpha B (heat-shock 20 kDa like-protein)	0, 0	2770.49	15.7011	11.5406	0, 0	3049.03	12.8374	11.4613	10.0535	1.60606	1.75522	0.149165	0.597265	3	6	11	NP_001876	P02511
161	NK044	Csk	Pan-specific	C-terminus of Src tyrosine kinase	0, 0	107.81	33.3348	6.85697	0, 0	139.791	15.7187	7.01432	29.6646	-0.592074	-0.609818	-0.0177438	-0.0710471	3	7	11	NP_004374	P41240
162	NK044-2	Csk	Pan-specific	C-terminus of Src tyrosine kinase	0, 0	426.062	11.7772	8.83954	0, 0	322.44	2.6356	8.22008	-24.3207	0.3384	0.0314374	-0.306963	-1.2291	3	8	11	NP_004374	P41240
163	NN028	Cyclin A	Pan-specific	Cyclin A1	0, 0	4056.32	5.62432	12.0906	0, 0	4495	4.60598	12.0213	10.8148	1.8642	2.05303	0.188832	0.756093	3	9	11	NP_003905	P78396
164	NN029	Cyclin B1	Pan-specific	Cyclin B1	0, 0	604.658	15.8368	9.3446	0, 0	1329.73	8.183	10.2641	119.914	0.575437	1.11851	0.543071	2.17448	3	10	11	NP_114172	P14635
165	PN190	Cyclin B1	S147	Cyclin B1	0, 0	193.513	24.2644	7.70091	0, 0	219.648	22.5147	7.66624	13.5055	-0.195991	-0.263111	-0.0671193	-0.268749	4	6	1	NP_114172	P14635
166	NN030-1	Cyclin D1	Pan-specific	Cyclin D1 (PRAD1)	0, 0	3710.7	29.7399	11.9621	0, 0	3300.99	25.6827	11.5759	-11.0413	1.8039	1.81614	0.0122423	0.0490187	4	7	1	NP_444284	P24385
167	NN030-2	Cyclin D1	Pan-specific	Cyclin D1 (PRAD1)	0, 0	30.7473	20.3119	5.04701	0, 0	31.2235	4.42478	4.85175	1.54858	-1.44154	-1.75994	-0.318398	-1.27488	4	8	1	NP_444284	P24385
168	NN031	Cyclin E	Pan-specific	Cyclin E1	0, 0	299.964	15.0463	8.33327	0, 0	408.152	18.2605	8.56015	36.067	0.100793	0.212299	0.111506	0.446476	4	9	1	NP_001229	P24864
169	PN191	Cyclin E	T395	Cyclin E1	0, 0	225.135	45.4339	7.91927	0, 0	230.976	27.3427	7.73879	2.59422	-0.0935074	-0.224526	-0.131019	-0.524607	4	10	1	NP_001229	P24864
170	NN032	Cyclin G1	Pan-specific	Cyclin G1	0, 0	1122.09	46.2047	10.2366	0, 0	1152.48	31.6479	10.0577	2.70792	0.994078	1.00874	0.0146663	0.0587248	4	6	2	NP_004051	P51959
171	NN033	CytoC	Pan-specific	Cytochrome C	0, 0	467.223	22.4702	8.97259	0, 0	665.033	40.429	9.26447	42.3374	0.400843	0.586875	0.186032	0.74488	4	7	2	NP_061820	P99999
172	PN026	Dab1	Y198	Disabled homolog 1	0, 0	362.035	33.3515	8.60461	0, 0	432.195	25.8594	8.64273	19.3792	0.22814	0.256215	0.0280743	0.112411	4	8	2	NP_066566	O75553
173	NK210	DAPK1	Pan-specific	Death-associated protein kinase 1	0, 0	27.7442	36.7728	4.89874	0, 0	55.959	3.03722	5.69349	101.696	-1.51113	-1.31228	0.198851	0.79621	4	9	2	NP_004929	P53355
174	NK046	DAPK2	Pan-specific	Death-associated protein kinase 2	0, 0	50.2225	34.8624	5.75489	0, 0	127.099	25.3377	6.877	153.071	-1.10931	-0.682852	0.426461	1.70757	4	10	2	NP_055141	Q9UIK4
175	NN034	DAXX	Pan-specific	Death-associated protein 6 (BING2)	0, 0	2573.15	35.3753	11.4339	0, 0	3022.42	34.0945	11.4487	17.4598	1.55602	1.7485	0.192474	0.770677	4	6	3	NP_001341	Q9UER7
176	NN163	DDIT3(CHOP)	Pan-specific	DNA damage-inducible transcript 3 protein	0, 0	953.397	28.955	10.0016	0, 0	865.33	33.1198	9.6443	-9.23719	0.883765	0.788877	-0.0948887	-0.379939	4	7	3	NP_001181986.1	P35639
177	NN035-NN126	DFF35	Pan-specific	DNA fragmentation factor alpha (ICAD) 35-kDa subunit	0, 0	21.4701	35.5372	4.52888	0, 0	42.957	20.8604	5.31201	100.078	-1.68471	-1.51516	0.169555	0.678908	4	8	3	NP_004392	O00273
178	NK219	DGKz	Pan-specific	Diacylglycerol kinase zeta	0, 0	127.711	46.1555	7.10137	0, 0	419.889	35.5948	8.60105	228.78	-0.477374	0.234051	0.711425	2.84858	4	9	3	NP_963290	Q13574
179	NK048	DNAPK	Pan-specific	DNA-activated protein-serine kinase	0, 0	133.454	1.26799	7.16483	0, 0	205.5	13.8804	7.57018	53.9852	-0.447591	-0.314196	0.133395	0.534119	4	10	3	NP_008835	P78527
180	NK048-2	DNAPK	Pan-specific	DNA-activated protein-serine kinase	0, 0	29.3299	66.6667	4.97893	0, 0	76.1875	9.49329	6.13867	159.76	-1.47349	-1.07551	0.397978	1.59353	4	6	4	NP_008835	P78527
181	PN027	Dok2	Y139	Docking protein 2	0, 0	736.134	4.69623	9.62845	0, 0	717.226	44.9483	9.37347	-2.56858	0.708656	0.644846	-0.0638098	-0.255498	4	7	4	NP_034201	O60496
182	PN027-2	Dok2	Y139	Docking protein 2	0, 0	1268.09	0.447702	10.4131	0, 0	1252.34	38.2186	10.1776	-1.24275	1.0769	1.0725	-0.00439973	-0.0176168	4	8	4	NP_034201	O60496
183	NK050	DRAK2 (STK17B)	Pan-specific	DAP kinase-related apoptosis-inducing protein-serine kinase 2 (STK17B)	0, 0	88.2298	22.965	6.56782	0, 0	133.635	3.04711	6.94935	51.4629	-0.727782	-0.644373	0.0834093	0.333975	4	9	4	NP_004217	O94768
184	NK051	eEF2K	Pan-specific	Elongation factor-2 protein-serine kinase	0, 0	30.1577	8.25947	5.01908	0, 0	40.8484	2.0107	5.2394	35.4495	-1.45465	-1.55377	-0.0991248	-0.396901	4	10	4	NP 037434	O00418
185	NN175	EFNA5	Pan-specific	Ephrin-A5	0, 0	108.824	32.2668	6.87048	0, 0	186.023	19.8628	7.42652	70.9394	-0.585737	-0.390597	0.19514	0.781352	4	6	5	NP_001953.1	P52803
186	PN173	EFNB2	Y316	EPH-related receptor tyrosine kinase ligand 5	0, 0	112.564	19.0341	6.91922	0, 0	143.892	7.38565	7.05603	27.8317	-0.56286	-0.587636	-0.0247763	-0.0992058	4	7	5	NP_004084.1	P52799
187	NK052-1	EGFR	Pan-specific	Epidermal growth factor receptor-tyrosine kinase	0, 0	3121.96	0.385874	11.7129	0, 0	3020.95	11.7619	11.448	-3.23562	1.68693	1.74812	0.0611972	0.245037	4	8	5	NP_005219	P00533
188	PK010	EGFR	Y1172	Epidermal growth factor receptor-tyrosine kinase	0, 0	831.552	7.63402	9.80429	0, 0	908.971	23.1065	9.71528	9.31028	0.791181	0.826628	0.0354478	0.141935	4	9	5	NP_005219	P00533
189	PK010-2	EGFR	Y1172	Epidermal growth factor receptor-tyrosine kinase	0, 0	678.748	21.2628	9.51136	0, 0	749.81	25.1046	9.43757	10.4696	0.653701	0.678935	0.025234	0.101038	4	10	5	NP_005219	P00533
190	PK011-1	EGFR	Y1197	Epidermal growth factor receptor-tyrosine kinase	0, 0	286.453	38.7094	8.26678	0, 0	236.53	30.7629	7.77307	-17.4282	0.0695873	-0.206296	-0.275883	-1.10465	4	6	6	NP_005219	P00533
191	PK121	EGFR	T693	Epidermal growth factor receptor-tyrosine kinase	0, 0	295.565	10.7065	8.31196	0, 0	552.949	109.333	8.99819	87.0821	0.0907893	0.445261	0.354471	1.41932	4	7	6	NP_005219	P00533
192	PK122-1	EGFR	Y1092	Epidermal growth factor receptor-tyrosine kinase	0, 0	612.187	2.11866	9.36245	0, 0	666.447	28.6286	9.26754	8.86334	0.583816	0.588505	0.00468908	0.0187753	4	8	6	NP_005219	P00533
193	PK123	EGFR	Y1110	Epidermal growth factor receptor-tyrosine kinase	0, 0	546.957	20.9835	9.19991	0, 0	787.38	8.14851	9.50811	43.9566	0.507529	0.716447	0.208918	0.836519	4	9	6	NP_005219	P00533
194	NN038-1	eIF2a	Pan-specific	Eukaryotic translation initiation factor 2 alpha	0, 0	99.1783	92.3431	6.73658	0, 0	157.531	41.419	7.18668	58.8359	-0.648579	-0.518154	0.130425	0.52223	4	10	6	NP_004085	P05198
195	PN028-1	eIF2a	S52	Eukaryotic translation initiation factor 2 alpha	0, 0	643.034	6.90926	9.43338	0, 0	837.915	5.02203	9.59785	30.3065	0.617102	0.764175	0.147073	0.588888	4	6	7	NP_004085	P05198
196	PN028-2	eIF2a	S52	Eukaryotic translation initiation factor 2 alpha	0, 0	339.816	8.69508	8.51323	0, 0	362.582	6.40081	8.38935	6.69966	0.185254	0.121463	-0.0637912	-0.255423	4	7	7	NP_004085	P05198
197	PN172	eIF4B	S422	Eukaryotic translation initiation factor 4B	0, 0	97.8316	111.674	6.71685	0, 0	191.664	2.15328	7.46963	95.9123	-0.657836	-0.367675	0.290162	1.16182	4	8	7	NP_001408.2	P23588
198	NN039-1	eIF4E	Pan-specific	Eukaryotic translation initiation factor 4 (mRNA cap binding protein)	0, 0	176.673	42.5367	7.56957	0, 0	221.732	16.7033	7.67986	25.5036	-0.257635	-0.255866	0.00176862	0.00708165	4	9	7	NP_001959	P06730
199	PN030-1	eIF4E	S209	Eukaryotic translation initiation factor 4 (mRNA cap binding protein)	0, 0	1989.62	15.3281	11.0629	0, 0	2321.37	7.42736	11.068	16.6739	1.38188	1.54602	0.164133	0.657195	4	10	7	NP_001959	P06730
200	PN030-2	eIF4E	S209	Eukaryotic translation initiation factor 4 (mRNA cap binding protein)	0, 0	69.5591	31.7034	6.22479	0, 0	86.4461	21.4579	6.32092	24.2771	-0.888774	-0.97859	-0.0898161	-0.359629	4	6	8	NP_001959	P06730
201	PN031	eIF4G	S1107	Eukaryotic translation initiation factor 4 gamma 1	0, 0	1590.3	14.6701	10.7397	0, 0	1597.81	49.2393	10.5291	0.472476	1.2302	1.25943	0.029227	0.117027	4	7	8	NP_004944	Q04637
202	PN193	eIF4G	S1232	Eukaryotic translation initiation factor 4 gamma 1	0, 0	206.215	19.7691	7.79263	0, 0	435.948	2.91262	8.6552	111.405	-0.152946	0.262848	0.415794	1.66486	4	8	8	NP_004944	Q04637
203	NN168	Elk-1	Pan-specific	ETS domain-containing protein Elk-1	0, 0	153.202	13.8175	7.36392	0, 0	222.757	4.28479	7.68651	45.4007	-0.354152	-0.252327	0.101825	0.407714	4	9	8	NP_001107595.1	P19419
204	PN149	Elk-1	S383	ETS domain-containing protein Elk-1	0, 0	454.703	32.2926	8.93341	0, 0	523.352	16.0748	8.91883	15.0975	0.382453	0.403052	0.0205991	0.08248	4	10	8	NP_001107595.1	P19419
205	PN170	Elk-1	S389	ETS domain-containing protein Elk-1	0, 0	97.7572	24.3783	6.71576	0, 0	123.867	38.8499	6.83983	26.7085	-0.658352	-0.702616	-0.0442645	-0.177237	4	6	9	NP_001107595.1	P19419
206	NN173	Epcam	Pan-specific	Epithelial cell adhesion molecule	0, 0	316.033	51.1552	8.40855	0, 0	377.392	6.67808	8.44711	19.4154	0.136125	0.152178	0.016053	0.0642771	4	7	9	NP_002345.2	P16422
207	NK053	EphA1	Pan-specific	Ephrin type-A receptor 1 protein-tyrosine kinase	0, 0	141.025	12.2995	7.24443	0, 0	238.894	31.8776	7.78742	69.3989	-0.41023	-0.198663	0.211567	0.847126	4	8	9	NP_005223	P21709
208	PN198	ER-alpha	S104	estrogen receptor alpha	0, 0	153.811	13.5996	7.36964	0, 0	180.485	42.8195	7.38293	17.3422	-0.351465	-0.413784	-0.0623183	-0.249526	4	9	9	NP_000116.2	P03372
209	NK054-1	ErbB2 (HER2)	Pan-specific	ErbB2 (Neu) receptor-tyrosine kinase	0, 0	68.2914	31.8725	6.19826	0, 0	129.855	42.4621	6.90795	90.1484	-0.901227	-0.666391	0.234837	0.940298	4	10	9	NP_004439	P04626
210	NK054-2	ErbB2 (HER2)	Pan-specific	ErbB2 (Neu) receptor-tyrosine kinase	0, 0	950.404	6.25346	9.99702	0, 0	1156.4	39.133	10.0626	21.6744	0.881637	1.01135	0.129713	0.519377	4	6	10	NP_004439	P04626
211	PK013-1	ErbB2 (HER2)	Y1248	ErbB2 (Neu) receptor-tyrosine kinase	0, 0	2297.43	6.58615	11.2704	0, 0	2652.55	2.23831	11.2604	15.4574	1.47928	1.64834	0.169061	0.67693	4	7	10	NP_004439	P04626
212	PK013-2	ErbB2 (HER2)	Y1248	ErbB2 (Neu) receptor-tyrosine kinase	0, 0	15.1774	10.7309	4.02848	0, 0	25.4892	41.7562	4.559	67.9413	-1.91956	-1.91563	0.00393635	0.0157614	4	8	10	NP_004439	P04626
213	PK134	ErbB2 (HER2)	T686	ErbB2 (Neu) receptor-tyrosine kinase	0, 0	3404.9	7.92919	11.838	0, 0	3524.73	6.2132	11.6705	3.51942	1.74567	1.86646	0.120795	0.48367	4	9	10	NP_004439	P04626
214	PK163	ErbB3	Y1328	Tyrosine kinase-type cell surface receptor HER3	0, 0	338.354	4.95135	8.50701	0, 0	492.21	15.8461	8.83032	45.4719	0.182335	0.35598	0.173646	0.695287	4	10	10	NP_001005915.1	P21860
215	NK055-NK056	Erk1 (MAPK3)+ Erk2 (MAPK1)	Pan-specific	Extracellular regulated protein-serine kinase 1 (p44 MAP kinase)+Extracellular regulated protein-serine kinase 2 (p42 MAP kinase)	0, 0	461.174	18.5348	8.95379	0, 0	558.168	50.6016	9.01175	21.0321	0.39202	0.452469	0.0604487	0.24204	4	7	11	AAA36142.1, NP_002736	P27361
216	NK055-NK056-2	Erk1 (MAPK3)+ Erk2 (MAPK1)	Pan-specific	Extracellular regulated protein-serine kinase 1 (p44 MAP kinase)+Extracellular regulated protein-serine kinase 2 (p42 MAP kinase)	0, 0	3000.45	8.89747	11.6556	0, 0	3205.21	8.92936	11.5334	6.82438	1.66005	1.79355	0.133506	0.534564	4	8	11	AAA36142.1, NP_002736	P27361
217	NK055-NK056-4	Erk1 (MAPK3)+ Erk2 (MAPK1)	Pan-specific	Extracellular regulated protein-serine kinase 1 (p44 MAP kinase)+Extracellular regulated protein-serine kinase 2 (p42 MAP kinase)	0, 0	1777.03	13.1465	10.8999	0, 0	1706.07	26.9059	10.6236	-3.99317	1.30537	1.30972	0.00435426	0.0174347	4	9	11	AAA36142.1, NP_002736	P27361
218	NK055-NK056-5	Erk1 (MAPK3)+ Erk2 (MAPK1)	Pan-specific	Extracellular regulated protein-serine kinase 1 (p44 MAP kinase)+Extracellular regulated protein-serine kinase 2 (p42 MAP kinase)	0, 0	1615.72	9.78264	10.7626	0, 0	2084.16	12.9154	10.9124	28.9925	1.24094	1.46331	0.222374	0.890398	4	10	11	AAA36142.1, NP_002736	P27361
219	NK055-NK056-6	Erk1 (MAPK3)+ Erk2 (MAPK1)	Pan-specific	Extracellular regulated protein-serine kinase 1 (p44 MAP kinase)+Extracellular regulated protein-serine kinase 2 (p42 MAP kinase)	0, 0	36.8447	9.31844	5.30801	0, 0	62.62	21.5408	5.85574	69.9565	-1.31904	-1.22598	0.09306	0.372617	5	6	1	AAA36142.1, NP_002736	P27361
220	NK055-NK056-8	Erk1 (MAPK3)+ Erk2 (MAPK1)	Pan-specific	Extracellular regulated protein-serine kinase 1 (p44 MAP kinase)+Extracellular regulated protein-serine kinase 2 (p42 MAP kinase)	0, 0	19.7849	43.6728	4.41095	0, 0	35.3498	5.17793	5.03082	78.671	-1.74006	-1.6647	0.0753593	0.301743	5	7	1	AAA36142.1, NP_002736	P27361
221	PK168-PK169	Erk1 (MAPK3)+ Erk2 (MAPK1)	Y204	Extracellular regulated protein-serine kinase 1 (p44 MAP kinase)+Extracellular regulated protein-serine kinase 2 (p42 MAP kinase)	0, 0	221.561	46.6491	7.89619	0, 0	200.601	4.13143	7.53538	-9.46012	-0.104343	-0.332707	-0.228364	-0.91438	5	8	1	AAA36142.1, NP_002736	P27361
222	PK170-PK171	Erk1 (MAPK3)+ Erk2 (MAPK1)	T202	Extracellular regulated protein-serine kinase 1 (p44 MAP kinase)+Extracellular regulated protein-serine kinase 2 (p42 MAP kinase)	0, 0	210.725	19.4282	7.82384	0, 0	254.762	4.17093	7.8802	20.8977	-0.138295	-0.149322	-0.0110267	-0.0441516	5	9	1	AAA36142.1, NP_002736	P27361
223	NK056	Erk2 (MAPK1)	Pan-specific	Extracellular regulated protein-serine kinase 2 (p42 MAP kinase)	0, 0	49.7528	22.3584	5.74133	0, 0	81.1843	11.6079	6.23032	63.1752	-1.11568	-1.02677	0.0889017	0.355967	5	10	1	NP_002736	P28482
224	NK057-2	Erk3 (MAPK6)	Pan-specific	Extracellular regulated protein-serine kinase 3	0, 0	929.88	2.78459	9.96553	0, 0	738.848	20.64	9.41632	-20.5437	0.866854	0.667635	-0.19922	-0.797687	5	6	2	NP_002739	Q16659
225	NK058	Erk4 (MAPK4)	Pan-specific	Extracellular regulated protein-serine kinase 4	0, 0	56.6677	10.0449	5.92908	0, 0	111.06	0.658396	6.68239	95.9853	-1.02756	-0.786349	0.241211	0.965822	5	7	2	NP_002738	P31152
226	NK206-1	Erk5 (MAPK7)	Pan-specific	Extracellular regulated protein-serine kinase 5 (Big MAP kinase 1 (BMK1))	0, 0	31.1686	48.1525	5.06665	0, 0	36.8561	13.9074	5.09102	18.2475	-1.43232	-1.63268	-0.200361	-0.802255	5	8	2	NP_620602	Q13164
227	NK206-2	Erk5 (MAPK7)	Pan-specific	Extracellular regulated protein-serine kinase 5 (Big MAP kinase 1 (BMK1))	1, 0	28.1925	47.895	4.92186	1, 0	43.8707	11.6918	5.34238	55.6114	-1.50027	-1.49901	0.00126775	0.00507614	5	9	2	NP_620602	Q13164
228	NK206-3	Erk5 (MAPK7)	Pan-specific	Extracellular regulated protein-serine kinase 5 (Big MAP kinase 1 (BMK1))	0, 0	592.363	7.33818	9.31496	0, 0	432.893	21.7961	8.64506	-26.921	0.561528	0.257453	-0.304075	-1.21753	5	10	2	NP_620602	Q13164
229	PK016	Erk5 (MAPK7)	T218+Y220	Extracellular regulated protein-serine kinase 5 (Big MAP kinase 1 (BMK1))	0, 0	657.711	10.6428	9.46594	0, 0	636.862	19.5057	9.20203	-3.17	0.632383	0.553665	-0.078718	-0.315191	5	6	3	NP_620602	Q13164
230	PK016-3	Erk5 (MAPK7)	T218+Y220	Extracellular regulated protein-serine kinase 5 (Big MAP kinase 1 (BMK1))	0, 0	681.716	20.158	9.51765	0, 0	604.376	7.47081	9.12649	-11.3448	0.656655	0.513494	-0.14316	-0.573222	5	7	3	NP_620602	Q13164
231	NN040	ERP57	Pan-specific	ER protein 57 kDa (protein disulfide isomerase-associated 3; 58 kDa glucose regulated protein)	0, 0	144.499	5.58393	7.27955	0, 0	165.402	17.4167	7.25702	14.4653	-0.39375	-0.480744	-0.0869947	-0.348332	5	8	3	NP_005304	P30101
232	NN041	ERP72	Pan-specific	ER protein 72 kDa (protein disulfide isomerase-associated 4)	0, 0	36.1602	11.8467	5.28096	0, 0	61.3062	25.1142	5.82515	69.5404	-1.33174	-1.24225	0.0894885	0.358317	5	9	3	NP_004902	P13667
233	PN174	Ezrin	T567	cytovillin 2	0, 0	32.3266	15.3037	5.11927	0, 0	45.5933	17.5587	5.39794	41.0398	-1.40762	-1.46946	-0.0618315	-0.247577	5	10	3	NP_001104547.1	P15311
234	PN175	Ezrin	Y353	cytovillin 2	0, 0	258.317	7.9464	8.11762	0, 0	285.145	19.7405	8.04274	10.3859	-0.000417388	-0.0628747	-0.0624574	-0.250083	5	6	4	NP_001104547.1	P15311
235	NK060	FAK	Pan-specific	Focal adhesion protein-tyrosine kinase	0, 0	131.054	15.7424	7.13864	0, 0	148.93	18.8624	7.10568	13.6402	-0.45988	-0.561232	-0.101352	-0.405819	5	7	4	NP_005598	Q05397
236	PK017	FAK	Y397	Focal adhesion protein-tyrosine kinase	0, 0	5196.78	8.75144	12.448	0, 0	4331.29	13.5932	11.9678	-16.6543	2.03196	2.02457	-0.00739295	-0.0296018	5	8	4	NP_005598	Q05397
237	PK017-1	FAK	Y397	Focal adhesion protein-tyrosine kinase	0, 0	88.5395	40.4562	6.57287	0, 0	97.1491	7.68885	6.48932	9.72403	-0.72541	-0.88903	-0.16362	-0.655145	5	9	4	NP_005598	Q05397
238	PK018-3	FAK	Y576	Focal adhesion protein-tyrosine kinase	0, 0	15.8182	16.2489	4.08814	0, 0	20.9103	12.5	4.27333	32.191	-1.89156	-2.06756	-0.175993	-0.704686	5	10	4	NP_005598	Q05397
239	PK020	FAK	S722	Focal adhesion protein-tyrosine kinase	0, 0	435.385	11.5429	8.87077	0, 0	430.498	30.2833	8.63705	-1.12255	0.353058	0.253196	-0.0998617	-0.399851	5	6	5	NP_005598	Q05397
240	PK020-3	FAK	S722	Focal adhesion protein-tyrosine kinase	0, 0	350.064	0.602243	8.5561	0, 0	341.287	17.006	8.30203	-2.50723	0.205372	0.0750221	-0.13035	-0.521928	5	7	5	NP_005598	Q05397
241	PK021	FAK	S732	Focal adhesion protein-tyrosine kinase	0, 0	508.11	2.39093	9.09362	0, 0	508.118	23.4918	8.87621	0.00154218	0.457647	0.380387	-0.0772599	-0.309353	5	8	5	NP_005598	Q05397
242	PK022-2	FAK	S843	Focal adhesion protein-tyrosine kinase	0, 0	320.625	3.88821	8.42937	0, 0	271.795	8.23364	7.97357	-15.2296	0.145894	-0.0996653	-0.245559	-0.983232	5	9	5	NP_005598	Q05397
243	PK024	FAK	S910	Focal adhesion protein-tyrosine kinase	0, 0	416.004	6.81055	8.80508	0, 0	378.369	10.6793	8.45084	-9.0468	0.322225	0.154163	-0.168062	-0.67293	5	10	5	NP_005598	Q05397
244	PK151	FAK	Y576/Y577	Focal adhesion protein-tyrosine kinase	0, 0	247.912	7.13479	8.05831	0, 0	302.636	20.6839	8.12863	22.0738	-0.0282538	-0.0171983	0.0110555	0.0442667	5	6	6	NP_005598	Q05397
245	NN042	FAS	Pan-specific	Tumor necrosis factor superfamily member 6 (Apo1, CD95)	0, 0	303.788	9.10419	8.35155	0, 0	290.704	9.06592	8.0706	-4.30698	0.109371	-0.0480602	-0.157431	-0.630362	5	7	6	NP_003789	P25445
246	NN043	FasL	Pan-specific	Tumor necrosis factor ligand, member 6	0, 0	154.212	8.87996	7.3734	0, 0	150.729	16.5952	7.123	-2.25845	-0.349703	-0.552018	-0.202315	-0.810079	5	8	6	NP_000630	P48023
247	NK061	Fes	Pan-specific	Fes/Fps protein-tyrosine kinase	0, 0	112.892	19.8768	6.92342	0, 0	224.183	11.8092	7.69572	98.5821	-0.560888	-0.24743	0.313458	1.2551	5	9	6	NP_001996	P07332
248	NN172	FHL2	Pan-specific	Four and a half LIM domains protein 2	0, 0	173.683	9.64773	7.54494	0, 0	189.443	15.7152	7.45281	9.07377	-0.269192	-0.376618	-0.107426	-0.430138	5	10	6	NP_001034581.1	Q14192
249	NN127	FKBP52	Pan-specific	FK506-binding protein 4	0, 0	182.276	14.0029	7.61461	0, 0	208.153	23.4976	7.58869	14.1967	-0.236496	-0.304352	-0.0678555	-0.271697	5	6	7	NP_002005	Q02790
250	PN194	FKHR	S256	Forkhead box protein O1	0, 0	90.4182	2.73319	6.60317	0, 0	124.927	10.2092	6.85214	38.1663	-0.711193	-0.696073	0.0151198	0.0605404	5	7	7	NP_002006.2	Q12778
251	PN195	FKHR	S319	Forkhead box protein O1	0, 0	57.7201	1.28874	5.95563	0, 0	84.318	31.1331	6.28496	46.0809	-1.0151	-0.997715	0.0173865	0.0696166	5	8	7	NP_002006.2	Q12778
252	PN145-PN032	FKHRL1	T32	Forkhead-like transcription factor 1 (FOXO3A)	0, 0	18.5507	1.14966	4.31803	0, 0	26.045	36.927	4.59012	40.3989	-1.78367	-1.89908	-0.115405	-0.462088	5	9	7	NP_001446	O43524
253	PN145-PN032-PN153	FKHRL1	T32	Forkhead-like transcription factor 1 (FOXO3A)	0, 0	71.3067	0.970874	6.26059	0, 0	65.4444	42.9139	5.91939	-8.22117	-0.871973	-1.19214	-0.320162	-1.28195	5	10	7	NP_001446	O43524
254	NN044	Fos	Pan-specific	Fos-c FBJ murine osteosarcoma oncoprotein-related transcription factor	0, 0	1334.23	3.60883	10.4864	0, 0	1238.71	13.3532	10.1618	-7.15944	1.11132	1.0641	-0.0472183	-0.189064	5	6	8	NP_005243	P01100
255	PN033	Fos	T232	Fos-c FBJ murine osteosarcoma oncoprotein-related transcription factor	0, 0	508.656	3.68815	9.09517	0, 0	481.415	10.7355	8.79833	-5.3556	0.458374	0.338966	-0.119408	-0.478116	5	7	8	NP_005243	P01100
256	PN146	FRS2	Y348	Fibroblast growth factor receptor substrate 2	0, 0	933.182	1.94156	9.97064	0, 0	794.488	18.294	9.52107	-14.8626	0.869255	0.723342	-0.145913	-0.584243	5	8	8	NP_001036020.1	Q8WU20
257	NK065	Fyn	Pan-specific	Fyn proto-oncogene-encoded protein-tyrosine kinase	0, 0	360.954	19.2672	8.6003	0, 0	271.504	19.021	7.97202	-24.7814	0.226114	-0.100487	-0.326601	-1.30773	5	9	8	NP_002028	P06241
258	PN192	Gab1	Y627	GRB2-associated binder 1	0, 0	191.831	10.729	7.68832	0, 0	212.152	8.52486	7.61614	10.593	-0.201901	-0.289752	-0.0878513	-0.351761	5	10	8	NP_002030.2	Q13480
259	PN098	GAP-43	S41	Growth associated protein 43 (Neuromodulin)	0, 0	32.3284	13.0178	5.11936	0, 0	38.1602	7.3443	5.14119	18.0393	-1.40759	-1.606	-0.198419	-0.794479	5	6	9	NP_002036	P17677
260	PN196	GATA1	S142	Erythroid transcription factor	0, 0	100.461	5.44535	6.75511	0, 0	111.308	7.4523	6.6856	10.7975	-0.63988	-0.78464	-0.14476	-0.579628	5	7	9	NP_002040.1	P15976
261	NK066	GCK	Pan-specific	Germinal centre protein-serine kinase	0, 0	662.659	20.821	9.47675	0, 0	445.883	13.5954	8.68771	-32.713	0.637458	0.280138	-0.35732	-1.43073	5	8	9	NP_004570	Q12851
262	PN034	GFAP	S8	Glial fibrillary acidic protein	0, 0	618.202	3.26471	9.37656	0, 0	530.332	5.61349	8.93794	-14.2138	0.590436	0.413217	-0.177219	-0.709594	5	9	9	NP_002046	P14136
263	PN178	GluR1	S849	Glutamate receptor 1	0, 0	772.234	0.763577	9.69752	0, 0	726.945	3.55907	9.39289	-5.86466	0.741072	0.655173	-0.0858985	-0.343942	5	10	9	NP_000818.2	P42261
264	NN045	GNB2L1	Pan-specific	Guanine nucleotide-binding protein beta (receptor for activated C kinase 1 (RACK1))	0, 0	94.2602	3.85516	6.6632	0, 0	206.493	7.10909	7.57714	119.067	-0.683016	-0.310495	0.372522	1.4916	5	6	10	NP_006089	P63244
265	NK067	GRK2 (BARK1)	Pan-specific	G protein-coupled receptor-serine kinase 2	0, 0	630.165	5.54386	9.40421	0, 0	521.761	10.5342	8.91444	-17.2024	0.603414	0.400716	-0.202698	-0.811612	5	7	10	NP_001610	P25098
266	PK025	GRK2 (BARK1)	S670	G protein-coupled receptor-serine kinase 2	0, 0	766.632	0.0955513	9.68702	0, 0	688.021	2.87552	9.3135	-10.254	0.736142	0.612949	-0.123192	-0.493268	5	8	10	NP_001610	P25098
267	NK068	GRK3 (BARK2)	Pan-specific	G protein-coupled receptor-serine kinase 3	0, 0	72.7027	28.2832	6.28856	0, 0	102.264	0.0761615	6.56334	40.6603	-0.858846	-0.849663	0.00918303	0.0367694	5	9	10	NP_005151	P35626
268	NN046	GroEL	Pan-specific	GroEL homolog (may correspond to Hsp60)	0, 0	578.86	6.22394	9.2817	0, 0	639.082	10.1846	9.20705	10.4035	0.545914	0.556335	0.0104206	0.0417247	5	10	10	NP_002147	P10809
269	NN047	Grp75	Pan-specific	Glucose regulated protein 75	0, 0	424.758	25.8617	8.83512	0, 0	356.024	11.8121	8.36302	-16.1818	0.336325	0.107459	-0.228866	-0.916391	5	6	11	NP_004125	P38646
270	NN048	Grp78	Pan-specific	Glucose regulated protein 78	0, 0	3520.31	16.7726	11.8861	0, 0	3081.84	8.36763	11.4768	-12.4553	1.76824	1.76344	-0.00480028	-0.0192206	5	7	11	NP_005338	P11021
271	NN048-2	Grp78	Pan-specific	Glucose regulated protein 78	0, 0	4379.89	16.5603	12.2013	0, 0	3640.26	8.7436	11.717	-16.887	1.91617	1.89121	-0.024959	-0.0999373	5	8	11	NP_005338	P11021
272	NN049	Grp94	Pan-specific	Glucose regulated protein 94 (endoplasmin)	0, 0	76.3159	27.7056	6.35854	0, 0	95.5293	2.30934	6.46506	25.1761	-0.826004	-0.901931	-0.0759269	-0.304015	5	9	11	NP_003290	P14625
273	NK069-NK070	GSK3a	Pan-specific	Glycogen synthase-serine kinase 3 alpha	0, 0	593.468	27.6786	9.31765	0, 0	364.048	24.1861	8.39517	-38.6575	0.562789	0.124558	-0.438231	-1.7547	5	10	11	NP_063937	P49840
274	NK069-NK070-2	GSK3a	Pan-specific	Glycogen synthase-serine kinase 3 alpha	0, 0	87.2421	2.98658	6.55158	0, 0	165.571	9.65889	7.2585	89.784	-0.735405	-0.479957	0.255448	1.02283	6	6	1	NP_063937	P49840
275	PK026-PK027-1	GSK3a	S21	Glycogen synthase-serine kinase 3 alpha	0, 0	53.0852	29.6717	5.83486	0, 0	76.5648	7.72751	6.1458	44.2301	-1.07178	-1.07172	5.5812e-05	0.000223474	6	7	1	NP_063937	P49840
276	PK028-PK029-1	GSK3a	Y279	Glycogen synthase-serine kinase 3 alpha	0, 0	165.434	33.5815	7.47474	0, 0	188.236	16.5957	7.44359	13.7834	-0.302141	-0.381521	-0.0793798	-0.317841	6	8	1	NP_063937	P49840
277	NK070	GSK3b	Pan-specific	Glycogen synthase-serine kinase 3 beta	0, 0	369.018	8.59787	8.63217	0, 0	685.561	1.70026	9.30833	85.7796	0.241076	0.6102	0.369125	1.478	6	9	1	NP_002084	P49841
278	NK070-1	GSK3b	Pan-specific	Glycogen synthase-serine kinase 3 beta	0, 0	136.638	23.5945	7.19884	0, 0	227.28	38.3293	7.71552	66.3375	-0.431628	-0.236903	0.194725	0.779688	6	10	1	NP_002084	P49841
279	NK071	Haspin	Pan-specific	Haploid germ cell-specific nuclear protein-serine kinase	0, 0	143.786	3.00586	7.27241	0, 0	320.809	2.57036	8.21276	123.116	-0.397101	0.027546	0.424647	1.70031	6	6	2	NP_114171	Q8TF76
280	NN169	HDAC4	Pan-specific	Histone deacetylase 4	0, 0	112.763	14.6101	6.92178	0, 0	161.665	8.3403	7.22405	43.3661	-0.561658	-0.498279	0.0633793	0.253774	6	7	2	NP_006028.2	P56524
281	PN179-PN180-PN181	HDAC4	S246	Histone deacetylase 4	0, 0	1287.91	5.35002	10.4354	0, 0	2049.47	5.64011	10.8882	59.1312	1.0874	1.45043	0.363034	1.45361	6	8	2	NP_006028.2	P56524
282	PN188	HDAC5	S498	Histone deacetylase 5	0, 0	256.549	3.24051	8.10771	0, 0	221.659	9.09954	7.67939	-13.5996	-0.00506763	-0.256117	-0.251049	-1.00521	6	9	2	NP_001015053.1	Q9UQL6
283	NN050	hHR23B	Pan-specific	UV excison repair protein RAD23 homolog B	0, 0	517.695	61.8247	9.12059	0, 0	485.416	10.9117	8.81027	-6.23529	0.470301	0.345316	-0.124984	-0.500444	6	10	2	NP_002865	P54727
284	NN051	Hip	Pan-specific	Hsp70/Hsc70 interacting protein (ST13)	0, 0	292.436	62.4243	8.2966	0, 0	243.087	0.461019	7.81252	-16.8753	0.0835837	-0.185315	-0.268899	-1.07669	6	6	3	NP_003923	P50502
285	PN035	Histone H1	phospho CDK1 sites	Histone H1 phosphorylated	0, 0	467.923	2.01161	8.97475	0, 0	541.649	7.28339	8.9684	15.756	0.401857	0.429419	0.0275611	0.110356	6	7	3	NP_005316	Q02539
286	PN036	Histone H2A.X	S140	Histone H2A variant X	0, 0	423.093	14.741	8.82946	0, 0	668.303	17.1656	9.27155	57.9564	0.333666	0.590638	0.256972	1.02893	6	8	3	NP_002096	P16104
287	PN037	Histone H2B	S15	Histone H2B	0, 0	4608.65	11.3037	12.2748	0, 0	4266.88	5.24724	11.9462	-7.41571	1.95064	2.01307	0.0624339	0.249989	6	9	3	NP_778225	P33778
288	PN038	Histone H3	S11	Histone H3.3	0, 0	112.752	4.30233	6.92164	0, 0	180.082	3.99572	7.3797	59.7146	-0.561725	-0.4155	0.146225	0.585492	6	10	3	NP_003521	P84243
289	PN039	Histone H3	S29	Histone H3.3	0, 0	2829.55	17.8776	11.571	0, 0	3688.26	23.6246	11.7359	30.3477	1.62034	1.90126	0.280919	1.12481	6	6	4	NP_003521	P84243
290	PN100	Histone H3	T12	Histone H3.3	0, 0	326.02	12.0449	8.45344	0, 0	451.946	8.42625	8.7072	38.6252	0.157193	0.290501	0.133308	0.533773	6	7	4	NP_003521	P84243
291	PN101	Histone H3	T4	Histone H3.3	0, 0	4264.97	5.79773	12.1629	0, 0	4616.88	3.93902	12.0599	8.25113	1.89816	2.07356	0.175396	0.702294	6	8	4	NP_003521	P84243
292	PN101-2	Histone H3	T4	Histone H3.3	0, 0	971.106	11.3882	10.0281	0, 0	1023.1	13.6575	9.88591	5.35361	0.896227	0.917376	0.0211494	0.0846832	6	9	4	NP_003521	P84243
293	NN052	HO1	Pan-specific	Heme oxygenase 1	0, 0	2096.48	44.2387	11.1384	0, 0	4219.71	41.49	11.9301	101.276	1.41731	2.00454	0.587237	2.35133	6	10	4	NP_002124	P09601
294	NN053	HO2	Pan-specific	Heme oxygenase 2	0, 0	2621.64	0.413217	11.4609	0, 0	2680.11	4.09929	11.2753	2.2303	1.56866	1.65627	0.0876086	0.350789	6	6	5	NP_002125	P30519
295	NK072	Hpk1 (MAP4K1)	Pan-specific	Hematopoetic progenitor protein-serine kinase 1	0, 0	1607.76	3.40139	10.7555	0, 0	1650.09	0.405994	10.5755	2.63335	1.23759	1.28413	0.0465381	0.186341	6	7	5	NP_009112	Q92918
296	NN054	Hsc70	Pan-specific	Heat shock 70 kDa protein 8	0, 0	557.561	3.35753	9.22761	0, 0	538.536	10.5341	8.96009	-3.41215	0.520531	0.424996	-0.0955348	-0.382526	6	8	5	NP_006588	P11142
297	NN054-2	Hsc70	Pan-specific	Heat shock 70 kDa protein 8	0, 0	8238.51	1.83603	13.1128	0, 0	7986.84	2.08122	12.8506	-3.05478	2.34395	2.49408	0.150127	0.601116	6	9	5	NP_006588	P11142
298	NN055	HSF4	Pan-specific	Heat shock transcription factor 4	0, 0	155.024	2.65532	7.38097	0, 0	147.719	6.56727	7.0939	-4.71228	-0.346148	-0.567497	-0.22135	-0.886296	6	10	5	NP_001529	Q9ULV5
299	NN062	Hsp105	Pan-specific	Heat shock 105 kDa protein	0, 0	615.355	4.31597	9.3699	0, 0	695.489	1.50318	9.32907	13.0225	0.587311	0.621233	0.0339219	0.135825	6	6	6	NP_006635	Q92598
300	NN152-1	Hsp27	Pan-specific	Heat shock 27 kDa protein beta 1 (HspB1)	0, 0	5945.39	16.3797	12.6422	0, 0	5386.55	7.1686	12.2823	-9.39951	2.12308	2.19186	0.0687796	0.275397	6	7	6	NP_001531	P04792
301	PN040-1	Hsp27	S15	Heat shock 27 kDa protein beta 1 (HspB1)	0, 0	43.3746	18.4096	5.5434	0, 0	114.939	31.1744	6.73192	164.992	-1.20857	-0.760009	0.448559	1.79606	6	8	6	NP_001531	P04792
302	PN040-2	Hsp27	S15	Heat shock 27 kDa protein beta 1 (HspB1)	0, 0	752.589	26.4065	9.66034	0, 0	802.327	4.8254	9.53524	6.60896	0.723624	0.730876	0.00725193	0.0290371	6	9	6	NP_001531	P04792
303	PN041	Hsp27	S78	Heat shock 27 kDa protein beta 1 (HspB1)	0, 0	3358.07	10.2614	11.818	0, 0	2977.9	15.3334	11.4273	-11.3211	1.73629	1.73711	0.000821895	0.00329091	6	10	6	NP_001531	P04792
304	PN042-1	Hsp27	S82	Heat shock 27 kDa protein beta 1 (HspB1)	0, 0	677.269	0.884409	9.50821	0, 0	669.6	7.76089	9.27434	-1.13242	0.652224	0.592126	-0.0600978	-0.240635	6	6	7	NP_001531	P04792
305	PN042-2	Hsp27	S82	Heat shock 27 kDa protein beta 1 (HspB1)	0, 0	21.9296	30	4.55943	0, 0	33.664	23.6147	4.96033	53.5099	-1.67037	-1.70219	-0.0318174	-0.127398	6	7	7	NP_001531	P04792
306	PN042-3	Hsp27	S82	Heat shock 27 kDa protein beta 1 (HspB1)	0, 0	614.029	6.1555	9.36679	0, 0	618.841	0.204649	9.16062	0.783768	0.58585	0.531642	-0.0542085	-0.217054	6	8	7	NP_001531	P04792
307	NN057	Hsp40	Pan-specific	DnaJ homolog, subfamily B member 1	0, 0	85.7717	15.2279	6.52705	0, 0	183.088	8.13938	7.40358	113.46	-0.746914	-0.402798	0.344116	1.37786	6	9	7	NP_006136	P25685
308	NN057-2	Hsp40	Pan-specific	DnaJ homolog, subfamily B member 1	0, 0	4370.21	9.64062	12.1981	0, 0	5917.45	17.1617	12.4179	35.4041	1.91467	2.26398	0.349315	1.39868	6	10	7	NP_006136	P25685
309	NN057-3	Hsp40	Pan-specific	DnaJ homolog, subfamily B member 1	0, 0	6114.38	8.36443	12.6826	0, 0	5757.08	17.5157	12.3783	-5.84368	2.14206	2.2429	0.100844	0.403785	6	6	8	NP_006136	P25685
310	NN058	Hsp47	Pan-specific	Heat shock 47 kDa protein (collagen-binding protein 1, colligin 1)	0, 0	3234.55	7.14375	11.764	0, 0	3024.8	10.9732	11.4498	-6.48471	1.71092	1.7491	0.0381866	0.152901	6	7	8	NP_001226	P29043
311	NN059-1	Hsp60	Pan-specific	Heat shock 60 kDa protein 1 (chaperonin, CPN60)	0, 0	1162.23	24.9769	10.2873	0, 0	1183.83	5.14229	10.0964	1.85821	1.01788	1.02934	0.0114616	0.0458928	6	8	8	NP_002147	P10809
312	NN059-2	Hsp60	Pan-specific	Heat shock 60 kDa protein 1 (chaperonin, CPN60)	0, 0	19546.5	9.81167	14.3592	0, 0	18520	0.677023	14.064	-5.25137	2.92895	3.1394	0.210447	0.842641	6	9	8	NP_002147	P10809
313	NN059-3	Hsp60	Pan-specific	Heat shock 60 kDa protein 1 (chaperonin, CPN60)	0, 0	2424.32	19.5157	11.348	0, 0	2351.86	3.93043	11.0868	-2.9885	1.51568	1.55603	0.0403491	0.16156	6	10	8	NP_002147	P10809
314	NN060	Hsp70	Pan-specific	Heat shock 70 kDa protein 1	0, 0	1026.69	3.2306	10.1084	0, 0	1460.84	6.32286	10.3998	42.2867	0.933911	1.19066	0.256748	1.02803	6	6	9	NP_005336	P08107
315	NN060-2	Hsp70	Pan-specific	Heat shock 70 kDa protein 1	0, 0	2056.92	0.288781	11.1109	0, 0	2671.83	1.68962	11.2708	29.8948	1.40441	1.6539	0.249492	0.998979	6	7	9	NP_005336	P08107
316	NN060-3	Hsp70	Pan-specific	Heat shock 70 kDa protein 1	0, 0	6077.17	14.9811	12.6738	0, 0	5432.78	3.16956	12.2947	-10.6035	2.13793	2.19842	0.0604923	0.242214	6	8	9	NP_005336	P08107
317	NN164	Hsp90a	Pan-specific	Heat shock 90 kDa protein alpha	0, 0	830.513	18.1554	9.80248	0, 0	982.12	3.19474	9.82695	18.2547	0.790334	0.886015	0.0956807	0.383111	6	9	9	NP_005339	P07900
318	NN061	Hsp90a/b	Pan-specific	Heat shock 90 kDa protein alpha/beta	0, 0	1810.46	5.66395	10.9268	0, 0	1725.84	0.740879	10.6403	-4.67401	1.31799	1.31856	0.000574371	0.00229981	6	10	9	NP_005339	P07900
319	NN061-16	Hsp90a/b	Pan-specific	Heat shock 90 kDa protein alpha/beta	0, 0	5241.29	9.25498	12.4603	0, 0	5052.62	5.33388	12.19	-3.5997	2.03773	2.14276	0.105023	0.420516	6	6	10	NP_005339	P07900
320	NN061-2	Hsp90a/b	Pan-specific	Heat shock 90 kDa protein alpha/beta	0, 0	341.64	9.22481	8.52096	0, 0	391.041	11.0641	8.49837	14.4602	0.188878	0.179439	-0.00943944	-0.037796	6	7	10	NP_005339	P07900
321	NN061-3	Hsp90a/b	Pan-specific	Heat shock 90 kDa protein alpha/beta	0, 0	65.8152	4.19408	6.14497	0, 0	317.297	17.0345	8.19688	382.102	-0.926235	0.0190985	0.945333	3.78517	6	8	10	NP_005339	P07900
322	NN061-4	Hsp90a/b	Pan-specific	Heat shock 90 kDa protein alpha/beta	0, 0	342.166	17.6909	8.52318	0, 0	520.258	2.69227	8.91027	52.0486	0.189921	0.398503	0.208582	0.835174	6	9	10	NP_005339	P07900
323	NN165	Hsp90b	Pan-specific	Heat shock 90 kDa protein beta	0, 0	2088.45	6.90122	11.1328	0, 0	1978.24	11.8981	10.8372	-5.27714	1.41471	1.42329	0.00858442	0.0343725	6	10	10	NP_031381	P08238
324	NN165-1	Hsp90b	Pan-specific	Heat shock 90 kDa protein beta	0, 0	4931.89	16.6195	12.3726	0, 0	5082.21	1.82932	12.1984	3.04789	1.99654	2.14724	0.150701	0.603414	6	6	11	NP_031381	P08238
325	PN176	Hsp90b	S255	Heat shock 90 kDa protein beta	0, 0	72.1149	22.6405	6.27685	0, 0	91.5067	17.3748	6.40299	26.8902	-0.864342	-0.934939	-0.0705972	-0.282675	6	7	11	NP_031381	P08238
326	NN063	HspBP1	Pan-specific	Hsp70 binding protein 1	0, 0	489.088	5.75307	9.03858	0, 0	670.997	0.194217	9.27735	37.1935	0.431811	0.593726	0.161914	0.648314	6	8	11	NP_036399	Q9NZL4
327	PN103	Huntingtin	S421	Huntington's disease protein	0, 0	104.264	24.2838	6.80872	0, 0	157.966	10.481	7.19066	51.5066	-0.614721	-0.516034	0.0986868	0.395147	6	9	11	NP_002102	P42858
328	NN130	I1PP2A	Pan-specific	Acidic leucine-rich nuclear phosphoprotein 32 family member A	0, 0	6479.82	5.5064	12.7664	0, 0	6053.72	3.82163	12.4508	-6.5757	2.18136	2.28145	0.10009	0.400766	6	10	11	NP_006296	P39687
329	NN131	I2PP2A	Pan-specific	Protein SET	0, 0	4745.94	4.2535	12.3171	0, 0	4706.1	2.80121	12.0875	-0.839517	1.97051	2.08824	0.117731	0.4714	7	6	1	NP_003002	Q01105
330	NK073	ICK	Pan-specific	Intestinal cell protein-serine kinase (MAK-related kinase (MRK)	0, 0	41.9088	13.4584	5.49381	0, 0	107.772	4.62244	6.63903	157.159	-1.23185	-0.809409	0.422436	1.69146	7	7	1	NP_057597	Q9UPZ9
331	NK074	IGF1R	Pan-specific	Insulin-like growth factor 1 receptor protein-tyrosine kinase	0, 0	31.4105	55.8188	5.0778	0, 0	106.26	7.03387	6.61865	238.296	-1.42709	-0.820248	0.606842	2.42983	7	8	1	NP_000866	P08069
332	PK152	IGF1R	Y1280	Insulin-like growth factor 1 receptor protein-tyrosine kinase	0, 0	646.157	9.3149	9.44037	0, 0	652.769	7.71976	9.23762	1.02328	0.620383	0.572594	-0.0477885	-0.191348	7	9	1	NP_000866	P08069
333	PK153	IGF1R	Y1165/Y1166	Insulin-like growth factor 1 receptor protein-tyrosine kinase	0, 0	129.709	27.8592	7.12376	0, 0	156.722	31.9937	7.17925	20.8258	-0.466864	-0.522104	-0.0552391	-0.22118	7	10	1	NP_000866	P08069
334	PK139	IGF1Rb/IRb	Y1161/Y1185	Insulin-like growth factor 1 /Insulin receptorreceptor beta	0, 0	27.5749	7.71332	4.88991	0, 0	30.6742	25.4016	4.82614	11.2393	-1.51527	-1.77355	-0.258284	-1.03418	7	6	2	NP_000866	P08069
335	NN064	IkBa	Pan-specific	Inhibitor of NF-kappa-B alpha (MAD3)	0, 0	2372.43	2.23054	11.3168	0, 0	1998.01	27.7349	10.8515	-15.7819	1.50103	1.43092	-0.0701081	-0.280716	7	7	2	NP_065390	P25963
336	NN064-2	IkBa	Pan-specific	Inhibitor of NF-kappa-B alpha (MAD3)	0, 0	372.916	21.6685	8.64733	0, 0	447.224	9.64416	8.69204	19.9262	0.24819	0.282442	0.0342518	0.137146	7	8	2	NP_065390	P25963
337	NN064-4	IkBa	Pan-specific	Inhibitor of NF-kappa-B alpha (MAD3)	0, 0	16.2916	1.62293	4.13068	0, 0	23.3525	19.7178	4.43269	43.3403	-1.8716	-1.9828	-0.111206	-0.445273	7	9	2	NP_065390	P25963
338	PN164	IkBa	Y42	Inhibitor of NF-kappa-B alpha (MAD3)	0, 0	99.4564	0.4162	6.74062	0, 0	95.9412	2.36059	6.47127	-3.53434	-0.646683	-0.898629	-0.251946	-1.0088	7	10	2	NP_065390	P25963
339	NN065	IkBb	Pan-specific	Inhibitor of NF-kappa-B beta (thyroid receptor interacting protein 9)	0, 0	2062.12	1.3907	11.1145	0, 0	852.493	1.85966	9.62273	-58.6594	1.40612	0.77741	-0.628709	-2.51738	7	6	3	NP_002494	Q15653
340	PN168	IkBe	S161	NF-kappa-B inhibitor epsilon	0, 0	104.758	3.2404	6.81554	0, 0	162.35	9.3726	7.23015	54.977	-0.611522	-0.495032	0.11649	0.46643	7	7	3	NP_004547.2	O00221
341	NK075-1	IKKa	Pan-specific	Inhibitor of NF-kappa-B protein-serine kinase alpha (CHUK)	0, 0	25.5056	15.8969	4.77737	0, 0	115.975	21.7737	6.74486	354.705	-1.56809	-0.753125	0.814965	3.26316	7	8	3	NP_001269	O15111
342	NK075-2	IKKa	Pan-specific	Inhibitor of NF-kappa-B protein-serine kinase alpha (CHUK)	0, 0	155.745	96.8131	7.38766	0, 0	223.654	3.79545	7.69232	43.6031	-0.343007	-0.249242	0.0937648	0.375439	7	9	3	NP_001269	O15111
343	NK075-3	IKKa	Pan-specific	Inhibitor of NF-kappa-B protein-serine kinase alpha (CHUK)	0, 0	708.62	27.7448	9.57349	0, 0	869.792	9.67288	9.65172	22.7444	0.682863	0.792823	0.10996	0.440285	7	10	3	NP_001269	O15111
344	NK075-4	IKKa	Pan-specific	Inhibitor of NF-kappa-B protein-serine kinase alpha (CHUK)	1, 1	545.866	12.0048	9.19703	1, 1	839.343	18.977	9.60031	53.7637	0.506177	0.765482	0.259305	1.03827	7	6	4	NP_001269	O15111
345	NK075-5	IKKa	Pan-specific	Inhibitor of NF-kappa-B protein-serine kinase alpha (CHUK)	0, 0	59.8104	5.03427	6.00695	0, 0	134.512	1.88724	6.95878	124.898	-0.991014	-0.639354	0.35166	1.40806	7	7	4	NP_001269	O15111
346	NK075-6	IKKa	Pan-specific	Inhibitor of NF-kappa-B protein-serine kinase alpha (CHUK)	0, 0	118.807	43.1116	6.9971	0, 0	187.874	14.7058	7.44081	58.1339	-0.526309	-0.382999	0.14331	0.57382	7	8	4	NP_001269	O15111
347	PK030-PK031	IKKa	S180	Inhibitor of NF-kappa-B protein-serine kinase alpha (CHUK)	0, 0	16.1995	14.6824	4.12251	0, 0	24.0694	96.668	4.47632	48.5806	-1.87543	-1.9596	-0.0841672	-0.33701	7	9	4	NP_001269	O15111
348	PK154	IKKa	T23	Inhibitor of NF-kappa-B protein-serine kinase alpha (CHUK)	0, 0	312.217	36.7782	8.39103	0, 0	409.506	19.321	8.56493	31.1609	0.1279	0.21484	0.0869399	0.348112	7	10	4	NP_001269	O15111
349	NK076-1	IKKb	Pan-specific	Inhibitor of NF-kappa-B protein-serine kinase beta	0, 0	12.7584	47.4387	3.778	0, 0	8.34464	2.33094	2.94804	-34.5948	-2.03712	-2.77238	-0.735261	-2.94402	7	6	5	NP_001547	O14920
350	NK076-2	IKKb	Pan-specific	Inhibitor of NF-kappa-B protein-serine kinase beta	0, 0	203.418	1.0091	7.77293	0, 0	590.581	16.9781	9.09318	190.329	-0.162192	0.495778	0.657969	2.63454	7	7	5	NP_001547	O14920
351	NK076-3	IKKb	Pan-specific	Inhibitor of NF-kappa-B protein-serine kinase beta	0, 0	38.7132	9.27602	5.37938	0, 0	76.7746	7.71835	6.14975	98.3165	-1.28555	-1.06962	0.215926	0.864581	7	8	5	NP_001547	O14920
352	NK076-4	IKKb	Pan-specific	Inhibitor of NF-kappa-B protein-serine kinase beta	0, 0	19.2064	16.9887	4.36814	0, 0	33.4435	35.2089	4.95084	74.1267	-1.76015	-1.70724	0.0529164	0.21188	7	9	5	NP_001547	O14920
353	NN161	IKKg (NEMO)	Pan-specific	I-kappa-B kinase gamma/NF-kappa-B essential modulator	0, 0	94.103	20.4578	6.66079	0, 0	121.056	40.2184	6.80672	28.6423	-0.684146	-0.720225	-0.0360784	-0.14446	7	10	5	NP_003630	Q9Y6K9
354	NK078-2	ILK1	Pan-specific	Integrin-linked protein-serine kinase 1	0, 0	178.802	36.4654	7.58684	0, 0	324.187	19.4773	8.22787	81.3106	-0.249526	0.0355817	0.285108	1.14159	7	6	6	NP_034692	Q13418
355	NK078-3	ILK1	Pan-specific	Integrin-linked protein-serine kinase 1	0, 0	40.444	49.5711	5.44248	0, 0	95.4303	1.73153	6.46357	135.957	-1.25594	-0.902726	0.353209	1.41427	7	7	6	NP_034692	Q13418
356	PN043	Integrin a4	S1027	Integrin alpha 4 (VLA4)	0, 0	9198.79	13.1836	13.2719	0, 0	8440.34	9.02574	12.9303	-8.24504	2.4186	2.53645	0.11785	0.471877	7	8	6	NP_000876	P13612
357	PN044	Integrin b1	S785	Integrin beta 1 (fibronectin receptor beta subunit, CD29 antigen)	0, 0	615.909	6.19403	9.3712	0, 0	751.693	2.21414	9.44119	22.046	0.587921	0.680859	0.0929379	0.372129	7	9	6	NP_002202	P05556
358	NK079	IR (INSR)	Pan-specific	Insulin receptor beta chain	0, 0	89.9225	3.51968	6.59524	0, 0	117.822	14.5804	6.76765	31.0262	-0.714915	-0.741003	-0.0260875	-0.104456	7	10	6	NP_000199	P06213
359	PK032-1	IR (INSR)	Y999	Insulin receptor	0, 0	671.788	16.6899	9.49649	0, 0	671.418	9.59482	9.27826	-0.0551487	0.646722	0.594207	-0.0525155	-0.210275	7	6	7	NP_000199	P06213
360	PK033	IR/IGF1R (INSR)	Y1189/Y1190	Insulin receptor / Insulin-like growth factor 1 receptor	0, 0	572.746	4.18668	9.26638	0, 0	588.716	12.767	9.08862	2.78843	0.538724	0.493352	-0.0453727	-0.181675	7	7	7	NP_000866	P06213
361	NK080	IRAK1	Pan-specific	Interleukin 1 receptor-associated kinase 1 (Pelle-like protein kinase)	0, 0	174.595	51.0281	7.55249	0, 0	364.345	16.7056	8.39635	108.68	-0.265648	0.125185	0.390833	1.56492	7	8	7	NP_001560	P51617
362	NK080-2	IRAK1	Pan-specific	Interleukin 1 receptor-associated kinase 1 (Pelle-like protein kinase)	0, 0	579.455	9.15011	9.28318	0, 0	499.516	6.67227	8.85158	-13.7955	0.54661	0.367286	-0.179324	-0.718021	7	9	7	NP_001560	P51617
363	NK081	IRAK2	Pan-specific	Interleukin 1 receptor-associated kinase 2	0, 0	579.943	2.78504	9.28439	0, 0	722.925	3.79123	9.38489	24.6544	0.54718	0.650918	0.103738	0.415372	7	10	7	NP_001561	O43187
364	NK081-2	IRAK2	Pan-specific	Interleukin 1 receptor-associated kinase 2	0, 0	289.544	0.669064	8.28226	0, 0	481.24	1.9075	8.7978	66.2063	0.0768533	0.338687	0.261834	1.0484	7	6	8	NP_001561	O43187
365	NK082	IRAK3	Pan-specific	Interleukin 1 receptor-associated kinase 3	0, 0	100.092	14.3042	6.7498	0, 0	195.867	20.8464	7.50092	95.688	-0.642373	-0.351031	0.291342	1.16655	7	7	8	NP_009130	Q9Y616
366	NK083-1	IRAK4	Pan-specific	Interleukin 1 receptor-associated kinase 4	0, 0	14.5366	11.9812	3.96625	0, 0	28.4163	2.14615	4.71584	95.481	-1.94877	-1.83222	0.116555	0.466692	7	8	8	NP_057207	Q9NWZ3
367	NK083-2	IRAK4	Pan-specific	Interleukin 1 receptor-associated kinase 4	0, 0	34.554	34.1526	5.21541	0, 0	93.8326	14.0215	6.43921	171.554	-1.36251	-0.91568	0.446826	1.78912	7	9	8	NP_057207	Q9NWZ3
368	PN045	IRS1	Y612	Insulin receptor substrate 1	0, 0	389.387	6.84502	8.70969	0, 0	397.493	9.08642	8.52198	2.08169	0.277455	0.191995	-0.08546	-0.342186	7	10	8	NP_005535	P35568
369	PN046-2	IRS1	Y1179	Insulin receptor substrate 1	0, 0	1492.06	28.1719	10.6477	0, 0	1925.35	7.74709	10.7981	29.0396	1.18703	1.4025	0.215475	0.862773	7	6	9	NP_005535	P35568
370	PN117	IRS1	S312	Insulin receptor substrate 1	0, 0	121.573	33.0967	7.0303	0, 0	164.78	2.10345	7.25159	35.5401	-0.510726	-0.483634	0.027092	0.108478	7	7	9	NP_005535	P35568
371	PN118	IRS1	S639	Insulin receptor substrate 1	0, 0	171.574	2.0741	7.52731	0, 0	226.175	73.6947	7.70848	31.8238	-0.277468	-0.240643	0.0368245	0.147447	7	8	9	NP_005535	P35568
372	NK084-1	JAK1	Pan-specific	Janus protein-tyrosine kinase 1	0, 0	1141.51	55.9527	10.2614	0, 0	1268.75	4.82401	10.1964	11.1465	1.00569	1.08249	0.0767964	0.307497	7	9	9	NP_002218	P23458
373	NK084-2	JAK1	Pan-specific	Janus protein-tyrosine kinase 1	0, 0	135.444	17.4895	7.18617	0, 0	316.709	7.85032	8.19421	133.831	-0.437572	0.0176773	0.455249	1.82284	7	10	9	NP_002218	P23458
374	PK126	JAK1	Y1034	Janus protein-tyrosine kinase 1	0, 0	241.21	45.5436	8.01877	0, 0	339.447	2.0019	8.29423	40.7264	-0.04681	0.0708734	0.117683	0.47121	7	6	10	NP_002218	P23458
375	NK085	JAK2	Pan-specific	Janus protein-tyrosine kinase 2	0, 0	501.132	13.9577	9.07367	0, 0	637.254	6.3285	9.20291	27.1629	0.448283	0.554138	0.105854	0.423846	7	7	10	NP_004963	O60674
376	PK034-1	JAK2	Y1007+Y1008	Janus protein-tyrosine kinase 2	0, 0	2056.2	10.5773	11.1104	0, 0	1859.54	13.1113	10.7479	-9.56431	1.40417	1.37582	-0.0283557	-0.113538	7	8	10	NP_004963	O60674
377	PK034-2	JAK2	Y1007+Y1008	Janus protein-tyrosine kinase 2	0, 0	896.26	7.19773	9.9124	0, 0	1036.68	1.52515	9.90494	15.667	0.84192	0.927495	0.0855746	0.342645	7	9	10	NP_004963	O60674
378	NK086	JAK3	Pan-specific	Janus protein-tyrosine kinase 3	0, 0	864.115	18.0406	9.85971	0, 0	1045.71	4.13303	9.91745	21.0147	0.81719	0.934149	0.116959	0.468311	7	10	10	NP_000206	P52333
379	NK087	TAO3 (JIK)	Pan-specific	STE20-like protein-serine kinase	0, 0	58.5497	108.505	5.97621	0, 0	97.3156	58.0087	6.49179	66.2103	-1.00544	-0.887716	0.117722	0.471367	7	6	11	NP_057365	Q9H2K8
380	NK217	JNK1 (MAPK8)	Pan-specific	Jun N-terminus protein-serine kinase (stress-activated protein kinase (SAPK)) 1	0, 0	162.041	7.04575	7.44484	0, 0	193.882	30.9869	7.48622	19.6498	-0.316172	-0.358847	-0.0426754	-0.170875	7	7	11	NP_620637.1	P45983
381	NK088-1	JNK1/2/3	Pan-specific	Jun N-terminus protein-serine kinase (stress-activated protein kinase (SAPK)) 1/2/3	0, 0	36.5062	38.3532	5.29469	0, 0	60.6163	34.1214	5.80882	66.0438	-1.32529	-1.25094	0.0743577	0.297732	7	8	11	NP_002741	P45983
382	NK088-2	JNK1/2/3	Pan-specific	Jun N-terminus protein-serine kinase (stress-activated protein kinase (SAPK)) 1/2/3	0, 0	621.951	55.3675	9.38528	0, 0	581.406	19.792	9.07059	-6.51905	0.59453	0.483764	-0.110766	-0.443514	7	9	11	NP_002741	P45983
383	NK088-3	JNK1/2/3	Pan-specific	Jun N-terminus protein-serine kinase (stress-activated protein kinase (SAPK)) 1/2/3	0, 0	36.23	21.3483	5.28374	0, 0	57.3788	12.1756	5.72963	58.3738	-1.33044	-1.29305	0.0373859	0.149695	7	10	11	NP_002741	P45983
384	PK035-1	JNK1/2/3	T183 + Y185	Jun N-terminus protein-serine kinase (stress-activated protein kinase (SAPK)) 1/2/3	0, 0	51.9161	2.38955	5.80274	0, 0	112.875	31.7701	6.70577	117.418	-1.08686	-0.773915	0.312942	1.25304	8	6	1	NP_002741	P45983
385	PK035-2	JNK1/2/3	T183 + Y185	Jun N-terminus protein-serine kinase (stress-activated protein kinase (SAPK)) 1/2/3	0, 0	468.274	28.0322	8.97583	0, 0	428.957	13.0376	8.63188	-8.39607	0.402365	0.250445	-0.15192	-0.608296	8	7	1	NP_002741	P45983
386	PK035-4	JNK1/2/3	T183 + Y185	Jun N-terminus protein-serine kinase (stress-activated protein kinase (SAPK)) 1/2/3	0, 0	531.575	21.279	9.15875	0, 0	538.195	4.08007	8.95918	1.24554	0.488214	0.42451	-0.0637035	-0.255072	8	8	1	NP_002741	P45983
387	NK189	JNK2 (MAPK9)	Pan-specific	Jun N-terminus protein-serine kinase (stress-activated protein kinase (SAPK)) 2	0, 0	364.418	17.9413	8.61408	0, 0	539.234	9.83589	8.96196	47.9711	0.232582	0.425989	0.193407	0.774411	8	9	1	NP_002744	P45984
388	NK196	JNK2/3	Pan-specific	Jun N-terminus protein-serine kinase (stress-activated protein kinase (SAPKa/b)) 2/3	0, 0	175.025	5.96927	7.55605	0, 0	265.723	11.1705	7.94097	51.8199	-0.26398	-0.117	0.146981	0.588519	8	10	1	NP_002743.3	P45984
389	NK197	JNK3 (MAPK10)	Pan-specific	Jun N-terminus protein-serine kinase (stress-activated protein kinase (SAPKb)) 3	0, 0	71.9103	18.6277	6.27275	0, 0	132.576	15.2441	6.93786	84.3627	-0.866266	-0.650482	0.215784	0.864012	8	6	2	NP_002744.1	P53779
390	NN162	Jun	Pan-specific	Jun proto-oncogene-encoded AP1 transcription factor	0, 0	144.652	100.452	7.28107	0, 0	210.849	77.0531	7.60726	45.763	-0.393035	-0.294479	0.0985565	0.394626	8	7	2	NP_002219	P05412
391	PN047	Jun	S63	Jun proto-oncogene-encoded AP1 transcription factor	0, 0	21.9221	32.7586	4.55894	0, 0	29.755	33.1494	4.78225	35.7306	-1.6706	-1.7969	-0.126293	-0.505684	8	8	2	NP_002219	P05412
392	PN048-1	Jun	S73	Jun proto-oncogene-encoded AP1 transcription factor	0, 0	644.377	17.6947	9.43639	0, 0	700.894	1.39598	9.34024	8.77077	0.618515	0.627172	0.00865728	0.0346642	8	9	2	NP_002219	P05412
393	PN048-2	Jun	S73	Jun proto-oncogene-encoded AP1 transcription factor	0, 0	1423.52	27.0333	10.5799	0, 0	1096.02	10.666	9.98524	-23.0068	1.15519	0.970202	-0.184983	-0.740682	8	10	2	NP_002219	P05412
394	PN154	Jun	S243	Jun proto-oncogene-encoded AP1 transcription factor	0, 0	81.5567	12.6901	6.45436	0, 0	101.353	11.7871	6.55044	24.2734	-0.781033	-0.856524	-0.075491	-0.30227	8	6	3	NP_002219	P05412
395	PN155	Jun	Y170	Jun proto-oncogene-encoded AP1 transcription factor	0, 0	332.538	49.1117	8.482	0, 0	417.619	8.33569	8.59323	25.5852	0.170596	0.229891	0.0592957	0.237423	8	7	3	NP_002219	P05412
396	PN163	Jun	T91	Jun proto-oncogene-encoded AP1 transcription factor	0, 0	429.951	28.9086	8.85265	0, 0	572.66	1.42591	9.04872	33.1918	0.344553	0.472135	0.127581	0.510843	8	8	3	NP_002219	P05412
397	NP004	KAP	Pan-specific	Cyclin-dependent kinase associated phosphatase (CDK inhibitor 3, CIP2)	0, 0	993.013	93.9161	10.0603	0, 0	3170.49	62.7208	11.5177	219.28	0.911332	1.7852	0.873863	3.499	8	9	3	NP_005183	Q16667
398	NN153	KDEL receptor 1	Pan-specific	ER lumen protein retaining receptor 1	0, 0	930.477	10.3668	9.96645	0, 0	842.879	21.5602	9.60637	-9.41427	0.867289	0.768708	-0.0985813	-0.394725	8	10	3	NP_006792.1	P24390
399	NK089	KHS (MAP4K5)	Pan-specific	Kinase homologous to SPS1/STE20 (MAP kinase kinase kinase protein-serine kinase 5 (MEKKK5)	0, 0	99.0025	16.6857	6.73402	0, 0	114.271	23.8329	6.7235	15.4222	-0.64978	-0.764483	-0.114703	-0.459277	8	6	4	NP_006566	Q9Y4K4
400	PK036	Kit	Y703	Kit/Steel factor receptor-tyrosine kinase	0, 0	629.017	12.8909	9.40158	0, 0	609.297	8.36343	9.13819	-3.13503	0.60218	0.519716	-0.0824632	-0.330187	8	7	4	NP_006566	P10721
401	PK037	Kit	Y730	Kit/Steel factor receptor-tyrosine kinase	0, 0	915.856	0.349935	9.9436	0, 0	886.18	5.35165	9.67865	-3.24019	0.856565	0.807145	-0.0494198	-0.197879	8	8	4	NP_006566	P10721
402	PK038	Kit	Y936	Kit/Steel factor receptor-tyrosine kinase	0, 0	565.345	15.7996	9.24761	0, 0	541.109	17.3003	8.96696	-4.28693	0.529918	0.428652	-0.101265	-0.405472	8	9	4	NP_006566	P10721
403	PK150	Kit	Y721	Kit/Steel factor receptor-tyrosine kinase	0, 0	127.459	6.12002	7.09852	0, 0	147.399	23.144	7.09077	15.6438	-0.478712	-0.569162	-0.0904499	-0.362166	8	10	4	NP_006566	P10721
404	NK090	Ksr1	Pan-specific	Protein-serine kinase suppressor of Ras 1	0, 0	21.0544	5.31476	4.50067	0, 0	35.5542	11.4198	5.03914	68.8684	-1.69795	-1.66028	0.0376729	0.150844	8	6	5	NP_055053.1	Q8IVT5
405	NK090-2	Ksr1	Pan-specific	Protein-serine kinase suppressor of Ras 1	0, 0	203.996	1.58444	7.77703	0, 0	275.597	6.12948	7.99361	35.099	-0.160269	-0.0890069	0.0712621	0.285337	8	7	5	NP_055053.1	Q8IVT5
406	NP005	LAR	Pan-specific	LCA antigen-related (LAR) receptor tyrosine phosphatase	0, 0	261.524	30.1029	8.13543	0, 0	213.047	3.07411	7.62222	-18.5365	0.00793889	-0.286523	-0.294461	-1.17904	8	8	5	NP_002831	P10586
407	NK091	LATS1	Pan-specific	Large tumor suppressor 1 protein-serine kinase (WARTS)	0, 0	59.6123	11.9249	6.00216	0, 0	145.093	21.1649	7.06803	143.395	-0.993261	-0.581257	0.412004	1.64968	8	9	5	NP_004681	O95835
408	NK092-2	Lck	Pan-specific	Lymphocyte-specific protein-tyrosine kinase	0, 0	393.518	11.6723	8.72491	0, 0	509.367	33.5389	8.87975	29.4395	0.284599	0.38227	0.0976713	0.391081	8	10	5	NP_005347	P06239
409	NK092-3	Lck	Pan-specific	Lymphocyte-specific protein-tyrosine kinase	0, 0	147.081	1.77605	7.3051	0, 0	146.987	14.876	7.08673	-0.0643356	-0.381759	-0.571309	-0.18955	-0.75897	8	6	6	NP_005347	P06239
410	PK039	Lck	S158	Lymphocyte-specific protein-tyrosine kinase	0, 0	1317.35	3.10777	10.4681	0, 0	1153.63	18.6969	10.0592	-12.4282	1.1027	1.00951	-0.0931937	-0.373153	8	7	6	NP_005347	P06239
411	PK040	Lck	Y192	Lymphocyte-specific protein-tyrosine kinase	0, 0	1120.96	18.4629	10.2351	0, 0	1089.51	5.10002	9.97665	-2.80599	0.993395	0.965632	-0.0277626	-0.111163	8	8	6	NP_005347	P06239
412	PK041	Lck	Y505	Lymphocyte-specific protein-tyrosine kinase	0, 0	463.901	14.6195	8.9623	0, 0	445.346	5.85863	8.68597	-3.99975	0.396012	0.279213	-0.116799	-0.46767	8	9	6	NP_005347	P06239
413	PK149	Lck	Y394	Lymphocyte-specific protein-tyrosine kinase	0, 0	214.301	6.86621	7.84812	0, 0	311.038	19.5229	8.16814	45.1404	-0.126901	0.00381268	0.130714	0.523385	8	10	6	NP_005347	P06239
414	NK093	LIMK1	Pan-specific	LIM domain kinase 1	0, 0	228.309	4.29313	7.93947	0, 0	376.341	15.8886	8.44308	64.8384	-0.0840303	0.150038	0.234069	0.937223	8	6	7	NP_002305	P53667
415	PK042-PK144	LIMK1	Y507+T508	LIM domain kinase 1	0, 0	910.712	3.16213	9.93548	0, 0	1005.79	16.5296	9.8613	10.4401	0.852751	0.904288	0.0515368	0.206356	8	7	7	NP_002305	P53667
416	NK095	Lyn	Pan-specific	Yes-related protein-tyrosine kinase	0, 0	2441.65	6.82238	11.3583	0, 0	2028.39	6.29001	10.8733	-16.9255	1.52051	1.4425	-0.0780051	-0.312337	8	8	7	NP_002341	P07948
417	PK043	Lyn	Y508	Yes-related protein-tyrosine kinase	0, 0	24.9662	5.13937	4.74653	0, 0	31.8452	20.4268	4.8802	27.5536	-1.58256	-1.74481	-0.162243	-0.649629	8	9	7	NP_002341	P07948
418	NK096	MAK	Pan-specific	Male germ cell-associated protein-serine kinase	0, 0	66.5309	30.1641	6.16058	0, 0	165.736	10.4548	7.25993	149.111	-0.918912	-0.479196	0.439716	1.76065	8	10	7	NP_005897	P20794
419	NK097	MAPKAPK2	Pan-specific	Mitogen-activated protein kinase-activated protein kinase 2	0, 0	402.141	6.81791	8.75618	0, 0	389.318	3.40041	8.49199	-3.18876	0.299276	0.176049	-0.123227	-0.493407	8	6	8	NP_116584	P49137
420	PK044	MAPKAPK2	T222	Mitogen-activated protein kinase-activated protein kinase 2	0, 0	453.579	2.83861	8.92984	0, 0	406.244	15.5571	8.55339	-10.4359	0.380776	0.208703	-0.172074	-0.688993	8	7	8	NP_004750	P49137
421	PN049-PN112-1	MAPKAPK2a	T334	Mitogen-activated protein kinase-activated protein kinase 2 alpha	0, 0	57.661	14.7117	5.95415	0, 0	82.0331	31.025	6.24532	42.2679	-1.01579	-1.01879	-0.00299867	-0.0120068	8	8	8	NP_004750	P49137
422	PN049-PN112-2	MAPKAPK2a	T334	Mitogen-activated protein kinase-activated protein kinase 2 alpha	0, 0	524.902	13.3354	9.14053	0, 0	499.366	0.73096	8.85114	-4.86499	0.479661	0.367055	-0.112606	-0.45088	8	9	8	NP_004750	P49137
423	PN050-1	MARCKS	S159+S163	Myristoylated alanine-rich protein kinase C substrate	0, 0	195.041	36.398	7.71226	0, 0	187.861	2.14222	7.44071	-3.68125	-0.190666	-0.383052	-0.192387	-0.770326	8	10	8	NP_002347	P29966
424	NK098	MARK	Pan-specific	MAP/microtubule affinity-regulating protein-serine kinase 1	0, 0	45.11	7.393	5.6	0, 0	91.2223	17.2343	6.3985	102.222	-1.18201	-0.937327	0.244678	0.979703	8	6	9	NP_061120	Q9P0L2
425	NN067	Mcl1	Pan-specific	Myeloid cell leukemia differentiation protein 1	0, 0	978.147	3.11745	10.0385	0, 0	897.919	1.61822	9.69763	-8.20212	0.901119	0.817242	-0.0838772	-0.335849	8	7	9	NP_068779	Q07820
426	PN169	MDM2	S166	double minute 2	0, 0	722.29	9.96162	9.60106	0, 0	721.595	3.43746	9.38223	-0.0962753	0.695801	0.649505	-0.0462954	-0.185369	8	8	9	NP_002383.2	Q00987
427	NN155	MEF-2	Pan-specific	Myelin expression factor 2 (MYEF2)	0, 0	1049.66	15.1564	10.1403	0, 0	1006.66	0.0431913	9.86255	-4.09654	0.948895	0.90495	-0.0439447	-0.175957	8	9	9	NP_057216.2	Q9P2K5
428	NK099-1	MEK1 (MAP2K1)	Pan-specific	MAPK/ERK protein-serine kinase 1 (MKK1)	0, 0	770.316	18.7248	9.69393	0, 0	635.347	23.8558	9.19859	-17.5213	0.739388	0.551838	-0.187551	-0.750963	8	10	9	NP_002746	Q02750
429	NK099-2	MEK1 (MAP2K1)	Pan-specific	MAPK/ERK protein-serine kinase 1 (MKK1)	0, 0	61.6463	9.24658	6.05057	0, 0	80.9496	0.880413	6.22614	31.3131	-0.970543	-1.02899	-0.0584515	-0.234043	8	6	10	NP_002746	Q02750
430	NK099-3	MEK1 (MAP2K1)	Pan-specific	MAPK/ERK protein-serine kinase 1 (MKK1)	0, 0	96.4105	498.531	6.69574	0, 0	108.969	23.6693	6.65497	13.0262	-0.667744	-0.800934	-0.13319	-0.533301	8	7	10	NP_002746	Q02750
431	NK099-4	MEK1 (MAP2K1)	Pan-specific	MAPK/ERK protein-serine kinase 1 (MKK1)	0, 0	690.117	0.821121	9.53532	0, 0	743.433	6.55585	9.42525	7.72576	0.664948	0.672382	0.00743374	0.0297651	8	8	10	NP_002746	Q02750
432	NK099-5	MEK1 (MAP2K1)	Pan-specific	MAPK/ERK protein-serine kinase 1 (MKK1)	0, 0	24.0929	13.7001	4.69516	0, 0	40.6019	29.2962	5.23066	68.5225	-1.60667	-1.55842	0.0482551	0.193216	8	9	10	NP_002746	Q02750
433	PK046-1	MEK1 (MAP2K1)	T292	MAPK/ERK protein-serine kinase 1 (MKK1)	0, 0	299.121	6.79366	8.32921	0, 0	397.007	21.5191	8.52021	32.7247	0.0988859	0.191056	0.09217	0.369053	8	10	10	NP_002746	Q02750
434	PK046-2	MEK1 (MAP2K1)	T292	MAPK/ERK protein-serine kinase 1 (MKK1)	0, 0	1854.28	1.71527	10.9613	0, 0	2400.89	10.3712	11.1165	29.4781	1.33418	1.57186	0.237675	0.951662	8	6	11	NP_002746	Q02750
435	PK046-3	MEK1 (MAP2K1)	T292	MAPK/ERK protein-serine kinase 1 (MKK1)	0, 0	22.4857	53.4277	4.59556	0, 0	34.4134	45.5633	4.99209	53.0456	-1.65342	-1.6853	-0.0318834	-0.127663	8	7	11	NP_002746	Q02750
436	PK047-2	MEK1 (MAP2K1)	S298	MAPK/ERK protein-serine kinase 1 (MKK1)	0, 0	1721.76	23.2612	10.8543	0, 0	1992.47	24.0936	10.8475	15.7227	1.28398	1.42879	0.144813	0.579841	8	8	11	NP_002746	Q02750
437	PK048-1	MEK1 (MAP2K1)	T386	MAPK/ERK protein-serine kinase 1 (MKK1)	0, 0	983.107	9.43252	10.0458	0, 0	1183.85	9.96782	10.0965	20.4187	0.904543	1.02935	0.124804	0.499721	8	9	11	NP_002746	Q02750
438	PK048-2	MEK1 (MAP2K1)	T386	MAPK/ERK protein-serine kinase 1 (MKK1)	0, 0	1602.52	6.29493	10.7508	0, 0	2101.6	29.2256	10.9245	31.1433	1.23538	1.46971	0.234322	0.938239	8	10	11	NP_002746	Q02750
439	PK048-3	MEK1 (MAP2K1)	T386	MAPK/ERK protein-serine kinase 1 (MKK1)	0, 0	21.7268	1.09834	4.54603	0, 0	40.4483	21.2718	5.2252	86.1678	-1.67666	-1.56133	0.115338	0.461819	9	6	1	NP_002746	Q02750
440	PK045-PN007	MEK1/2 (MAP2K1/2)	S218+S222	MAPK/ERK protein-serine kinase 1/2 (MKK1/2)	0, 0	21.2246	74.7201	4.51229	0, 0	29.9097	1.9334	4.78973	40.9199	-1.6925	-1.79292	-0.100421	-0.402093	9	7	1	NP_002746	Q02750
441	NK221	MEK1/2 (MAP2K1/2)	Pan-specific	MAPK/ERK protein-serine kinase 1/2 (MKK1/2)	0, 0	46.2363	12.7803	5.63558	0, 0	60.4032	23.3397	5.80374	30.6402	-1.16531	-1.25364	-0.0883305	-0.35368	9	8	1	NP_002746	Q02750
442	NK100-1	MEK2 (MAP2K2)	Pan-specific	MAPK/ERK protein-serine kinase 2 (MKK2)	0, 0	215.457	10.9441	7.85588	0, 0	153.786	46.4075	7.15197	-28.6234	-0.123258	-0.536613	-0.413354	-1.65509	9	9	1	AAH00471.1	P36507
443	NK100-2	MEK2 (MAP2K2)	Pan-specific	MAPK/ERK protein-serine kinase 2 (MKK2)	0, 0	53.4014	60.4818	5.84343	0, 0	84.1363	9.43152	6.28185	57.5545	-1.06776	-0.999369	0.0683881	0.273829	9	10	1	AAH00471.1	P36507
444	NK100-3	MEK2 (MAP2K2)	Pan-specific	MAPK/ERK protein-serine kinase 2 (MKK2)	0, 0	29.9689	23.513	5.01002	0, 0	61.5743	11.2157	5.83145	105.461	-1.4589	-1.2389	0.219996	0.880875	9	6	2	AAH00471.1	P36507
445	PK049	MEK2 (MAP2K2)	T394	MAPK/ERK protein-serine kinase 2 (MKK2)	0, 0	654.341	32.1878	9.45852	0, 0	494.758	13.1686	8.83777	-24.3883	0.628904	0.359943	-0.268961	-1.07693	9	7	2	AAH00471.1	P36507
446	PK049-2	MEK2 (MAP2K2)	T394	MAPK/ERK protein-serine kinase 2 (MKK2)	0, 0	670.805	19.5075	9.49438	0, 0	545.271	1.15846	8.97802	-18.714	0.645731	0.434531	-0.211199	-0.845653	9	8	2	AAH00471.1	P36507
447	PK050	MEK2 (MAP2K2)	T394	MAPK/ERK protein-serine kinase 2 (MKK2) (mouse)	0, 0	670.988	20.8368	9.49477	0, 0	503.844	7.66497	8.86402	-24.9101	0.645915	0.373905	-0.27201	-1.08914	9	9	2	NP_075627	P36507
448	NK101	MEK3 (MAP2K3)	Pan-specific	MAPK/ERK protein-serine kinase 3 (MKK3)	0, 0	184.352	4.84976	7.63094	0, 0	238.343	16.1959	7.78409	29.287	-0.228829	-0.200436	0.0283925	0.113685	9	10	2	NP_659732	P46734
449	NK101-3	MEK3 (MAP2K3)	Pan-specific	MAPK/ERK protein-serine kinase 3 (MKK3)	0, 0	703.637	0.545983	9.56331	0, 0	599.647	11.8704	9.11516	-14.779	0.678085	0.507466	-0.170618	-0.683165	9	6	3	NP_659732	P46734
450	PK127	MEK3 (MAP2K3)	S218	MAPK/ERK protein-serine kinase 3 (MKK3)	0, 0	29.8182	1.35688	5.00275	0, 0	39.4946	22.1378	5.19077	32.4512	-1.46231	-1.57963	-0.11732	-0.469756	9	7	3	NP_659732	P46734
451	PK051	MEK3/6 (MAP2K3/6)	S218/S207	MAPK/ERK protein-serine kinase 3/6 (MKK3/6)	0, 0	42.359	15.1583	5.50922	0, 0	43.1208	5.28089	5.3175	1.79863	-1.22461	-1.51223	-0.287623	-1.15166	9	8	3	NP_002747	P46734
452	PK051-2	MEK3/6 (MAP2K3/6)	S218/S207	MAPK/ERK protein-serine kinase 3/6 (MKK3/6)	0, 0	847.612	0.102976	9.83189	0, 0	675.809	13.7861	9.28766	-20.269	0.804133	0.599208	-0.204925	-0.820529	9	9	3	NP_002747	P46734
453	PK051-3	MEK3/6 (MAP2K3/6)	S218/S207	MAPK/ERK protein-serine kinase 3/6 (MKK3/6)	0, 0	1802.2	5.94352	10.9202	0, 0	1369.91	10.3495	10.3071	-23.9867	1.31489	1.14135	-0.173543	-0.694875	9	10	3	NP_002747	P46734
454	NK102	MEK3b (MAP2K3)	Pan-specific	MAPK/ERK protein-serine kinase 3 beta isoform (MKK3 beta)	0, 0	129.071	9.45877	7.11665	0, 0	106.451	16.1324	6.62123	-17.5254	-0.470203	-0.818875	-0.348672	-1.3961	9	6	4	NP_659731	P46734
455	NK103	MEK4 (MAP2K4)	Pan-specific	MAPK/ERK protein-serine kinase 4 (MKK4)	0, 0	851.86	7.73554	9.8391	0, 0	527.274	6.18406	8.9296	-38.1032	0.807518	0.40878	-0.398738	-1.59657	9	7	4	NP_003001	P45985
456	NK103-2	MEK4 (MAP2K4)	Pan-specific	MAPK/ERK protein-serine kinase 4 (MKK4)	0, 1	336.468	155.518	8.49895	0, 1	250.463	4.67517	7.85564	-25.5611	0.17855	-0.162381	-0.34093	-1.3651	9	8	4	NP_003001	P45985
457	NK103-3	MEK4 (MAP2K4)	Pan-specific	MAPK/ERK protein-serine kinase 4 (MKK4)	0, 1	44.5129	285.406	5.58078	0, 1	45.7955	81.6265	5.40432	2.88134	-1.19103	-1.46606	-0.275033	-1.10125	9	9	4	NP_003001	P45985
458	PK052	MEK4 (MAP2K4)	S257+T261	MAPK/ERK protein-serine kinase 4 (MKK4)	0, 0	1753.32	16.5345	10.8805	0, 0	1190.29	20.0254	10.1043	-32.1121	1.29628	1.03351	-0.262762	-1.05211	9	10	4	NP_003001	P45985
459	PK155	MEK5 (MAP2K5)	S311+T315	MAPK/ERK protein-serine kinase 5 (MKK5)	0, 0	25.9874	31.174	4.80436	0, 0	34.6481	21.5906	5.00189	33.3266	-1.55542	-1.68009	-0.124665	-0.499166	9	6	5	NP_660143	Q13163
460	NK104	MEK5 (MAP2K5)	Pan-specific	MAPK/ERK protein-serine kinase 5 (MKK5)	0, 0	276.051	4.3737	8.21342	0, 0	276.404	15.1035	7.99782	0.127867	0.0445409	-0.0867644	-0.131305	-0.525753	9	7	5	NP_660143	Q13163
461	NK104-2	MEK5 (MAP2K5)	Pan-specific	MAPK/ERK protein-serine kinase 5 (MKK5)	0, 1	260.938	1480.23	8.13219	0, 1	35.2569	12.5611	5.02702	-86.4884	0.00641899	-1.66672	-1.67314	-6.69934	9	8	5	NP_660143	Q13163
462	NK105-1	MEK6 (MAP2K6)	Pan-specific	MAPK/ERK protein-serine kinase 6 (MKK6)	0, 1	342.243	40.576	8.5235	0, 1	239.028	25.2889	7.78822	-30.1586	0.190074	-0.198236	-0.38831	-1.55481	9	9	5	NP_002749	P52564
463	PK129	MEK6 (MAP2K6)	S207	MAPK/ERK protein-serine kinase 6 (MKK6)	0, 0	45.0849	2.18552	5.5992	0, 0	61.4716	7.60326	5.82904	36.3462	-1.18238	-1.24019	-0.0578036	-0.231449	9	10	5	NP_002749	P52564
464	NK106-2	MEK7 (MAP2K7)	Pan-specific	MAPK/ERK protein-serine kinase 7 (MKK7)	0, 0	637.493	6.63208	9.42089	0, 0	390.28	19.354	8.49556	-38.7789	0.611242	0.177944	-0.433298	-1.73495	9	6	6	NP_005034	O14733
465	NK107	MEKK1 (MAP3K1)	Pan-specific	MAPK/ERK kinase kinase 1	0, 0	79.0893	21.5662	6.41004	0, 0	149.134	0.472411	7.10766	88.5643	-0.801834	-0.56018	0.241654	0.967596	9	7	6	NP_005912.1	Q13233
466	NK107-2	MEKK1 (MAP3K1)	Pan-specific	MAPK/ERK kinase kinase 1	0, 0	152.683	5.40403	7.35902	0, 0	199.437	10.1456	7.52698	30.6215	-0.35645	-0.337174	0.0192761	0.0771825	9	8	6	NP_005912.1	Q13233
467	NK107-3	MEKK1 (MAP3K1)	Pan-specific	MAPK/ERK kinase kinase 1	0, 0	91.3808	11.3982	6.61844	0, 0	117.847	11.9962	6.76796	28.9624	-0.704023	-0.740841	-0.0368182	-0.147422	9	9	6	NP_005912.1	Q13233
468	NK107-4	MEKK1 (MAP3K1)	Pan-specific	MAPK/ERK kinase kinase 1	0, 0	1517.73	5.2677	10.6723	0, 0	1068.42	17.3117	9.94845	-29.6041	1.19857	0.950634	-0.247939	-0.992761	9	10	6	NP_005912.1	Q13233
469	NK108	MEKK2 (MAP3K2)	Pan-specific	MAPK/ERK kinase kinase 2	0, 0	84.0492	10.95	6.49779	0, 0	134.353	8.29855	6.95708	59.8509	-0.76065	-0.640262	0.120388	0.482041	9	6	7	NP_006600.3	Q9Y2U5
470	NK108-2	MEKK2 (MAP3K2)	Pan-specific	MAPK/ERK kinase kinase 2	0, 0	365.763	0.055925	8.61939	0, 0	314.133	1.16124	8.18242	-14.1158	0.235076	0.0114091	-0.223667	-0.895576	9	7	7	NP_006600.3	Q9Y2U5
471	NK109	MEKK4 (MAP3K4)	Pan-specific	MAPK/ERK kinase kinase 4	0, 0	90.3866	0.817757	6.60266	0, 0	175.23	7.10324	7.3403	93.8673	-0.71143	-0.436456	0.274973	1.10101	9	8	7	NP_005913	Q9Y6R4
472	PK055-1	Met	Y1230+Y1234+Y1235	Hepatocyte growth factor (HGF) receptor-tyrosine kinase	0, 0	845.652	12.9759	9.82855	0, 0	689.433	12.4648	9.31646	-18.4732	0.802566	0.614522	-0.188044	-0.752937	9	9	7	NP_000236.	P08581
473	NP006	MKP1	Pan-specific	MAP kinase phosphatase 1 (CL100, VH1, DUSP1)	0, 0	325.479	0.059453	8.45105	0, 0	306.776	4.06546	8.14823	-5.74624	0.156068	-0.00677232	-0.16284	-0.65202	9	10	7	NP_004408	P28562
474	NP007	MKP2	Pan-specific	MAP kinase phosphatase 2 (VH2)	0, 0	274.329	3.39339	8.20439	0, 0	254.913	15.8425	7.88105	-7.07759	0.0403051	-0.148866	-0.189171	-0.757452	9	6	8	NP_001385	Q13115
475	PN051-1	MLC(MLRC2)	S19	Myosin regulatory light chain 2, smooth muscle isoform	0, 0	2061.53	7.18274	11.1141	0, 0	1622.66	0.379921	10.5513	-21.2884	1.40592	1.27127	-0.134656	-0.53917	9	7	8	NP_291024	P19105
476	PN051-2	MLC(MLRC2)	S19	Myosin regulatory light chain 2, smooth muscle isoform	0, 0	49.1957	24.6793	5.72509	0, 0	72.485	6.38052	6.0668	47.34	-1.1233	-1.11374	0.00956226	0.0382878	9	8	8	NP_291024	P19105
477	NK208	MLK3	Pan-specific	Mixed-lineage protein-serine kinase 3	0, 0	210.318	2.22401	7.82105	0, 0	251.021	52.1342	7.85885	19.3529	-0.139605	-0.160673	-0.0210681	-0.0843578	9	9	8	NP_002410	Q16584
478	PK056	MLK3	T277+S281	Mixed-lineage protein-serine kinase 3	0, 0	867.811	1.88416	9.86586	0, 0	701.126	9.24208	9.34072	-19.2075	0.82008	0.627427	-0.192653	-0.771394	9	10	8	NP_002410	Q16584
479	NN132	mMOB1	Pan-specific	Preimplantation protein 3	0, 0	3683.43	2.45352	11.9515	0, 0	2982.73	4.33481	11.4296	-19.0231	1.79891	1.73836	-0.0605521	-0.242454	9	6	9	NP_056202	Q9Y3A3
480	PK057	Mnk1	T250+T255	MAP kinase-interacting protein-serine kinase 1 (calmodulin-activated)	0, 0	71.0369	2.15511	6.25512	0, 0	66.0781	8.30667	5.93329	-6.98069	-0.874539	-1.18474	-0.310203	-1.24207	9	7	9	NP_003675	Q9BUB5
481	NK111	Mnk2	Pan-specific	MAP kinase-interacting protein-serine kinase 2 (calmodulin-activated)	0, 0	533.493	2.4565	9.16395	0, 0	461.158	12.342	8.73631	-13.5588	0.490653	0.305983	-0.184671	-0.739433	9	8	9	NP_060042	Q9HBH9
482	NN069	MSH2	Pan-specific	DNA mismatch repair protein mutS homolog2, colon cancer, nonpolyposis type 1	0, 0	256.391	4.82729	8.10682	0, 0	209.588	1.49932	7.5986	-18.2543	-0.00548504	-0.299081	-0.293596	-1.17557	9	9	9	NP_000242	P43246
483	PK058	Msk1	S376	Mitogen & stress-activated protein-serine kinase 1	0, 1	106.403	33.4816	6.83802	0, 1	129.073	26.9987	6.89924	21.3062	-0.60097	-0.671024	-0.0700539	-0.280499	9	10	9	NP_004746	O75582
484	NK113-1	MST1	Pan-specific	Mammalian STE20-like protein-serine kinase 1 (KRS2)	0, 0	132.053	17.0892	7.14959	0, 0	185.562	67.1935	7.42295	40.5213	-0.454739	-0.392499	0.0622399	0.249212	9	6	10	NP_006273	Q13043
485	NK113-2	MST1	Pan-specific	Mammalian STE20-like protein-serine kinase 1 (KRS2)	0, 0	117.428	17.9903	6.98025	0, 0	96.722	37.9922	6.48296	-17.6327	-0.534215	-0.892411	-0.358195	-1.43423	9	7	10	NP_006273	Q13043
486	NK113-3	MST1	Pan-specific	Mammalian STE20-like protein-serine kinase 1 (KRS2)	0, 0	199.191	6.91567	7.74263	0, 0	187.697	39.0895	7.43945	-5.77044	-0.17641	-0.383724	-0.207314	-0.830094	9	8	10	NP_006273	Q13043
487	NK113-4	MST1	Pan-specific	Mammalian STE20-like protein-serine kinase 1 (KRS2)	0, 0	46.7069	20.4082	5.65019	0, 0	83.76	23.2791	6.27538	79.3311	-1.15845	-1.00281	0.155642	0.623199	9	9	10	NP_006273	Q13043
488	NK114	MST2	Pan-specific	Mammalian STE20-like protein-serine kinase 2 (KRS1)	0, 0	1869.01	18.8679	10.9727	0, 0	2133.36	29.7115	10.9461	14.1439	1.33954	1.48121	0.141673	0.567266	9	10	10	NP_006272	Q13188
489	NK115	MST3	Pan-specific	Mammalian STE20-like protein-serine kinase 3	0, 0	92.2969	1.17781	6.63284	0, 0	63.1942	39.4044	5.86891	-31.5316	-0.697269	-1.21898	-0.521713	-2.08897	9	6	11	NP_003567	Q9Y6E0
490	PK116	mTOR (FRAP)	S2448	Mammalian target of rapamycin (FRAP)	0, 0	162.837	12.1985	7.45191	0, 0	164.287	16.5078	7.24726	0.890276	-0.312854	-0.485934	-0.17308	-0.693021	9	7	11	NP_004949	P42345
491	PN186	Myc	S373	Myc proto-oncogene protein	0, 0	158.692	20.0062	7.41471	0, 0	149.319	1.88304	7.10944	-5.90634	-0.330313	-0.559229	-0.228916	-0.916594	9	8	11	NP_002458.2	P01106
492	PN199	Myc	T58	Myc proto-oncogene protein	0, 0	435.674	33.3523	8.87173	0, 0	461.74	33.5302	8.73813	5.98295	0.353506	0.30695	-0.046556	-0.186413	9	9	11	NP_002458.2	P01106
493	PN182	MyoD	S200	Myoblast determination protein 1	0, 0	281.525	24.5466	8.24174	0, 0	394.212	43.8878	8.51002	40.0272	0.0578367	0.185635	0.127798	0.51171	9	10	11	NP_002469.2	P15172
494	PN052	MYPT1	T696	Myosin phosphatase target 1	0, 0	201.464	36.1849	7.759	0, 0	222.644	17.5178	7.68579	10.5132	-0.168727	-0.252715	-0.0839871	-0.336289	10	6	1	NP_446342	O14974
495	PN187	NBS1	S343	Nijmegen breakage syndrome protein 1	0, 0	137.691	12.2629	7.20991	0, 0	180.056	18.1231	7.37949	30.7685	-0.426431	-0.415611	0.01082	0.0433239	10	7	1	NP_002476.2	O60934
496	NK117-1	Nek2	Pan-specific	NIMA (never-in-mitosis)-related protein-serine kinase 2	0, 0	28.8007	8.44365	4.95266	0, 0	60.0388	2.54276	5.79501	108.463	-1.48582	-1.25828	0.22754	0.911082	10	8	1	NP_002488	P51955
497	NK117-2	Nek2	Pan-specific	NIMA (never-in-mitosis)-related protein-serine kinase 2	0, 0	87.2142	5.26661	6.55112	0, 0	251.187	9.90671	7.85981	188.012	-0.735622	-0.160165	0.575457	2.30416	10	9	1	NP_002488	P51955
498	NK117-3	Nek2	Pan-specific	NIMA (never-in-mitosis)-related protein-serine kinase 2	0, 0	220.387	16.2801	7.88852	0, 0	354.783	24.6231	8.35798	60.9822	-0.107942	0.104779	0.212721	0.851747	10	10	1	NP_002488	P51955
499	NK117-4	Nek2	Pan-specific	NIMA (never-in-mitosis)-related protein-serine kinase 2	0, 0	307.855	5.82639	8.37073	0, 0	329.949	1.41779	8.25329	7.17676	0.118373	0.0490988	-0.0692746	-0.277379	10	6	2	NP_002488	P51955
500	NK117-5	Nek2	Pan-specific	NIMA (never-in-mitosis)-related protein-serine kinase 2	0, 0	73.3388	21.1984	6.30113	0, 0	154.512	9.22563	7.15876	110.682	-0.852947	-0.533001	0.319945	1.28108	10	7	2	NP_002488	P51955
501	NK118	Nek4	Pan-specific	NIMA (never-in-mitosis)-related protein-serine kinase 4	0, 1	43.3076	24.8648	5.54117	0, 1	85.0014	1.11828	6.2966	96.2736	-1.20961	-0.991521	0.218094	0.873261	10	8	2	NP_003148	P51957
502	NK119	Nek7	Pan-specific	NIMA (never-in-mitosis)-related protein-serine kinase 7	0, 0	47.9569	4.73279	5.68829	0, 0	118.17	7.19818	6.77191	146.408	-1.14057	-0.738742	0.401826	1.60893	10	9	2	NP_598001	Q8TDX7
503	NN070	NFkappaB p50	Pan-specific	NF-kappa-B p50 nuclear transcription factor	0, 0	376.08	14.7052	8.65952	0, 0	291.377	10.9267	8.07393	-22.5226	0.253911	-0.0462871	-0.300198	-1.20201	10	10	2	NP_003989	P19838
504	NN071	NFkappaB p65	Pan-specific	NF-kappa-B p65 nuclear transcription factor	0, 0	1839.36	2.92885	10.9496	0, 0	1509	8.59427	10.4466	-17.9605	1.32871	1.21555	-0.113166	-0.453122	10	6	3	NP_003989	Q04206
505	PN053-1	NFkappaB p65	S276	NF-kappa-B p65 nuclear transcription factor	0, 0	123.385	9.36637	7.05164	0, 0	230.295	8.85849	7.73453	86.6478	-0.50071	-0.226793	0.273917	1.09678	10	7	3	NP_003989	Q04206
506	PN156	NFkappaB p65	S529	NF-kappa-B p65 nuclear transcription factor	0, 0	339.435	21.5124	8.51162	0, 0	247.894	19.0689	7.84077	-26.9686	0.184496	-0.170289	-0.354784	-1.42058	10	8	3	NP_003989	Q04206
507	PN157	NFkappaB p65	S536	NF-kappa-B p65 nuclear transcription factor	0, 0	385.805	10.2893	8.69635	0, 0	378.381	19.8562	8.45089	-1.92419	0.271196	0.154187	-0.117009	-0.468511	10	9	3	NP_003989	Q04206
508	NK207	NIK (MAP3K14)	Pan-specific	NF-kappa beta-inducing kinase	0, 0	423.363	4.91227	8.83038	0, 0	399.026	8.66937	8.52753	-5.74847	0.334097	0.194948	-0.13915	-0.557162	10	10	3	NP_003945.2	Q99558
509	NK212	NLK	Pan-specific	Serine/threonine protein kinase NLK	0, 0	298.35	17.2932	8.32549	0, 0	316.348	6.33899	8.19256	6.03273	0.0971384	0.0168018	-0.0803366	-0.321672	10	6	4	NP_057315.3	Q9UBE8
510	PN054	NMDAR2B	Y1474	N-methyl-D-aspartate (NMDA) glutamate receptor 2B subunit	0, 0	90.8386	24.4906	6.60986	0, 0	94.8415	24.9615	6.45464	4.40668	-0.708052	-0.907475	-0.199423	-0.798499	10	7	4	NP_000825	Q13224
511	NN074	NME7	Pan-specific	Nucleotide diphosphate kinase 7 (nm23-H7)	0, 0	129.502	0.226686	7.12145	0, 0	398.908	12.5488	8.5271	208.033	-0.467948	0.194721	0.662669	2.65336	10	8	4	NP_037462	Q9Y5B8
512	PN055-1	NR1	S896	N-methyl-D-aspartate (NMDA) glutamate receptor 1 subunit zeta	0, 0	478.977	5.75527	9.00844	0, 0	454.712	5.67075	8.716	-5.06588	0.417666	0.295182	-0.122484	-0.490432	10	9	4	NP_000823	Q05586
513	NN075	NT5E	Pan-specific	Ecto-5'-nucleotidase (CD73 antigen)	0, 0	766.758	12.378	9.68725	0, 0	1029.97	9.10656	9.89558	34.3279	0.736253	0.922515	0.186262	0.745802	10	10	4	NP_002517	P21589
514	NN083	p107	Pan-specific	Retinoblastoma (Rb) protein-related p107 (PRB1)	0, 0	333.807	38.5223	8.48749	0, 0	265.728	3.6809	7.94099	-20.3947	0.173174	-0.116987	-0.290161	-1.16182	10	6	5	NP_002886.2	P28749
515	NN077	p18 INK4c	Pan-specific	p18 INK4c cyclin-dependent kinase inhibitor	0, 0	490.679	6.66834	9.04326	0, 0	590.976	30.7799	9.09415	20.4407	0.43401	0.496292	0.062282	0.24938	10	7	5	NP_523240	P42773
516	NN078	p21 CDKI1	Pan-specific	cyclin-dependent kinase inhibitor 1 (MDA6)	0, 0	238.441	11.7839	8.00211	0, 0	438.875	4.09995	8.66486	84.0605	-0.0546296	0.267983	0.322612	1.29176	10	8	5	NP_000380	P38936
517	NN081-NN120	p25	Pan-specific	CDK5 regulatory subunit p25	0, 0	1404.43	4.45587	10.5604	0, 0	1268.9	10.918	10.1965	-9.65037	1.14604	1.08258	-0.0634618	-0.254104	10	9	5	NP_003876.1	Q15078
518	NN080	p27 Kip1	Pan-specific	p27 cyclin-dependent kinase inhibitor 1B	0, 0	494.511	5.06149	9.05448	0, 0	503.861	2.02781	8.86407	1.89071	0.439278	0.373931	-0.0653466	-0.261651	10	10	5	NP_004055	P46527
519	PN056	p27 Kip1	T187	p27 cyclin-dependent kinase inhibitor 1B	0, 0	15.1384	39.414	4.02476	0, 0	21.485	17.7425	4.31245	41.9242	-1.92131	-2.04675	-0.125444	-0.502283	10	6	6	NP_004055	P46527
520	PK060-1	p38a MAPK	T180+Y182	Mitogen-activated protein-serine kinase p38 alpha	0, 0	89.7923	21.9448	6.59314	0, 0	118.709	33.7535	6.77847	32.2037	-0.715896	-0.73525	-0.0193537	-0.0774933	10	7	6	NP_001306	Q16539
521	PK060-2	p38a MAPK	T180+Y182	Mitogen-activated protein-serine kinase p38 alpha	0, 0	38.9113	56.4074	5.38674	0, 0	42.9376	60.7565	5.31136	10.3473	-1.28209	-1.5155	-0.233409	-0.934581	10	8	6	NP_001306	Q16539
522	PK060-3	p38a MAPK	T180+Y182	Mitogen-activated protein-serine kinase p38 alpha	0, 0	678.557	27.6712	9.51095	0, 0	622.166	0.634096	9.16835	-8.3104	0.65351	0.535753	-0.117757	-0.471506	10	9	6	NP_001306	Q16539
523	NK120-1	p38a MAPK	Pan-specific	Mitogen-activated protein-serine kinase p38 alpha	0, 0	59.4383	6.68784	5.99795	0, 0	121.553	5.20263	6.81263	104.502	-0.995239	-0.717085	0.278153	1.11374	10	10	6	NP_001306	Q16539
524	NK120-10	p38a MAPK	Pan-specific	Mitogen-activated protein-serine kinase p38 alpha	0, 0	13.3936	40.3614	3.8481	0, 0	19.5191	31.6904	4.17401	45.7348	-2.00422	-2.12038	-0.116156	-0.465095	10	6	7	NP_001306	Q16539
525	NK120-2	p38a MAPK	Pan-specific	Mitogen-activated protein-serine kinase p38 alpha	0, 0	5240.22	8.18656	12.46	0, 0	4286.43	16.4914	11.9528	-18.2013	2.0376	2.01658	-0.0210174	-0.0841549	10	7	7	NP_001306	Q16539
526	NK120-3	p38a MAPK	Pan-specific	Mitogen-activated protein-serine kinase p38 alpha	0, 0	44.8561	146.779	5.59186	0, 0	84.5061	1.59939	6.28817	88.3937	-1.18583	-0.996004	0.189823	0.760061	10	8	7	NP_001306	Q16539
527	NK120-4	p38a MAPK	Pan-specific	Mitogen-activated protein-serine kinase p38 alpha	0, 0	676.203	20.0677	9.50594	0, 0	529.17	6.94981	8.93478	-21.744	0.651157	0.411534	-0.239624	-0.959465	10	9	7	NP_001306	Q16539
528	NK120-5	p38a MAPK	Pan-specific	Mitogen-activated protein-serine kinase p38 alpha	0, 0	2569.03	30.2572	11.4316	0, 0	1993.25	40.5131	10.8481	-22.4121	1.55494	1.42909	-0.125844	-0.503887	10	10	7	NP_001306	Q16539
529	NK120-7	p38a MAPK	Pan-specific	Mitogen-activated protein-serine kinase p38 alpha	0, 0	2271.42	3.75029	11.254	0, 0	2120.66	1.40966	10.9375	-6.63729	1.47157	1.47663	0.00505979	0.0202597	10	6	8	NP_001306	Q16539
530	NK059-1	p38g MAPK (Erk6)	Pan-specific	Mitogen-activated protein-serine kinase p38 gamma (MAPK12)	0, 0	729.022	7.2738	9.61444	0, 0	646.912	12.3796	9.22461	-11.2631	0.702082	0.565678	-0.136404	-0.54617	10	7	8	NP_002960	P53778
531	NK059-2	p38g MAPK (Erk6)	Pan-specific	Mitogen-activated protein-serine kinase p38 gamma (MAPK12)	0, 0	31.9331	30.9322	5.10161	0, 0	104.575	3.18724	6.59558	227.48	-1.41592	-0.832518	0.583397	2.33595	10	8	8	NP_002960	P53778
532	NN082	p53	Pan-specific	Tumor suppressor protein p53 (antigenNY-CO-13)	0, 0	790.399	12.2756	9.73106	0, 0	624.363	14.6464	9.17343	-21.0066	0.756814	0.538457	-0.218357	-0.874314	10	9	8	NP_000537	P04637
533	PN057-1	p53	S392	Tumor suppressor protein p53 (antigenNY-CO-13)	0, 0	241.58	9.19742	8.02099	0, 0	243.912	4.72843	7.81741	0.965063	-0.0457717	-0.182715	-0.136944	-0.54833	10	10	8	NP_000537	P04637
534	PN057-2	p53	S392	Tumor suppressor protein p53 (antigenNY-CO-13)	0, 0	237.987	0.906431	7.99936	0, 0	233.27	12.5516	7.75305	-1.98174	-0.0559197	-0.216942	-0.161022	-0.644741	10	6	9	NP_000537	P04637
535	PN057-3	p53	S392	Tumor suppressor protein p53 (antigenNY-CO-13)	0, 0	19.7123	13.1941	4.40565	0, 0	31.2062	3.08937	4.85095	58.3079	-1.74255	-1.76036	-0.0178147	-0.0713309	10	7	9	NP_000537	P04637
536	PN158	p53	S33	Tumor suppressor protein p53 (antigenNY-CO-13)	0, 0	92.6726	27.6462	6.6387	0, 0	105.116	22.3518	6.60303	13.4276	-0.694518	-0.828553	-0.134036	-0.536686	10	8	9	NP_000537	P04637
537	PN159	p53	S37	Tumor suppressor protein p53 (antigenNY-CO-13)	0, 0	712.6	18.7899	9.58157	0, 0	625.617	8.34228	9.17633	-12.2064	0.686655	0.539997	-0.146658	-0.587228	10	9	9	NP_000537	P04637
538	PN160	p53	S6	Tumor suppressor protein p53 (antigenNY-CO-13)	0, 0	386.919	25.0112	8.70051	0, 0	281.723	2.13184	8.02532	-27.1881	0.273149	-0.0721395	-0.345288	-1.38255	10	10	9	NP_000537	P04637
539	NN123	p73	Pan-specific	Tumor suppressor protein p73	0, 0	8485.68	17.1604	13.1554	0, 0	7498.85	8.00063	12.7596	-11.6294	2.36397	2.44571	0.0817387	0.327286	10	6	10	NP_005418	O15350
540	NP008	PAC1	Pan-specific	Dual specificity MAP kinase protein phosphatase	0, 0	990.528	38.7063	10.0567	0, 0	791.68	17.9574	9.51596	-20.0749	0.909635	0.720626	-0.189009	-0.756803	10	7	10	NP_004409	Q05923
541	NN084	PACSIN1	Pan-specific	Protein kinase C + casein kinase substrate in neurons protein 1	0, 0	133.138	10.8207	7.1614	0, 0	326.996	11.761	8.24032	145.607	-0.449197	0.0422019	0.491399	1.96759	10	8	10	NP_065855	Q9BY11
542	NK122	PAK1	Pan-specific	p21-activated kinase 1 (alpha) (serine/threonine-protein kinase PAK 1)	0, 0	295.9	40.067	8.31359	0, 0	213.898	4.40408	7.62797	-27.7126	0.0915558	-0.283462	-0.375018	-1.50159	10	9	10	NP_002567	Q13153
543	NK122-2	PAK1	Pan-specific	p21-activated kinase 1 (alpha) (serine/threonine-protein kinase PAK 1)	0, 0	25.5	50.4384	4.77705	0, 0	33.4262	50.7463	4.9501	31.0829	-1.56824	-1.70763	-0.139394	-0.558141	10	10	10	NP_002567	Q13153
544	NK122-4	PAK1	Pan-specific	p21-activated kinase 1 (alpha) (serine/threonine-protein kinase PAK 1)	0, 0	643.809	3.91389	9.43511	0, 0	661.88	3.58907	9.25762	2.80699	0.617917	0.58323	-0.0346878	-0.138892	10	6	11	NP_002567	Q13153
545	PK130	PAK1	T212	p21-activated kinase 1 (alpha) (serine/threonine-protein kinase PAK 1)	0, 0	552.085	18.6135	9.21337	0, 0	550.012	8.14178	8.99051	-0.375404	0.513848	0.441175	-0.0726731	-0.290987	10	7	11	NP_002567	Q13153
546	NK224	PAK1/2/3	Pan-specific	p21-activated kinase 1/2/3 (serine/threonine-protein kinase PAK 1/2/3)	0, 0	33.171	17.5652	5.15648	0, 0	29.9875	43.2246	4.79348	-9.59728	-1.39016	-1.79093	-0.400762	-1.60467	10	8	11	NP_002567	Q13153
547	PK061	PAK1/2/3	S144/S141/S154	p21-activated kinase 1/2/3 (serine/threonine-protein kinase PAK 1/2/3)	0, 0	20.0016	1.9722	4.42667	0, 0	37.8975	19.2905	5.13122	89.4724	-1.73268	-1.61131	0.121378	0.486003	10	9	11	NP_002567	Q13153
548	NK200	PAK2	Pan-specific	p21-activated kinase 2 (gamma) (serine/threonine-protein kinase PAK 2)	0, 0	27.9544	9.64637	4.90963	0, 0	23.8272	153.125	4.46172	-14.7642	-1.50602	-1.96736	-0.461345	-1.84725	10	10	11	NP_002568.2	Q13177
549	NK200-2	PAK2	Pan-specific	p21-activated kinase 2 (gamma) (serine/threonine-protein kinase PAK 2)	0, 0	509.104	3.09142	9.09644	0, 0	446.825	8.40312	8.69076	-12.233	0.458969	0.281757	-0.177212	-0.709566	11	6	1	NP_002568.2	Q13177
550	NK123	PAK3	Pan-specific	p21-activated kinase 3 (beta) (serine/threonine-protein kinase PAK 3)	0, 0	546.425	0.53099	9.1985	0, 0	491.244	5.61178	8.82749	-10.0985	0.50687	0.354474	-0.152396	-0.610202	11	7	1	NP_002569	O75914
551	NN085-1	PARP1	Pan-specific	Poly [ADP-ribose] polymerase 1 (ADPRT)	0, 0	112.462	28.1528	6.91792	0, 0	156.64	14.0242	7.1785	39.2822	-0.56347	-0.522506	0.040964	0.164022	11	8	1	NP_001609	P09874
552	NN085-2	PARP1	Pan-specific	Poly [ADP-ribose] polymerase 1 (ADPRT)	0, 0	20.6852	37.0981	4.47515	0, 0	31.7933	30.2817	4.87784	53.7012	-1.70993	-1.74606	-0.0361294	-0.144664	11	9	1	NP_001609	P09874
553	PN058	Pax2	S394	Paired box protein 2	0, 0	20.1057	79.0139	4.43416	0, 0	28.226	71.0029	4.70614	40.3879	-1.72917	-1.83737	-0.108207	-0.433265	11	10	1	NP_003978	Q02962
554	NN086	Paxillin 1	Pan-specific	Paxillin 1	0, 0	44.1651	35.3871	5.56946	0, 0	27.9406	45.5621	4.69148	-36.7361	-1.19634	-1.84517	-0.648833	-2.59796	11	6	2	NP_002850	P49023
555	PN059	Paxillin 1	Y31	Paxillin 1	0, 0	840.255	15.9846	9.81931	0, 0	730.894	4.24308	9.40071	-13.0152	0.798231	0.65933	-0.138901	-0.556165	11	7	2	NP_002850	P49023
556	PN060-1	Paxillin 1	Y118	Paxillin 1	0, 0	923.252	29.6358	9.95521	0, 0	965.844	23.9198	9.80284	4.61323	0.862011	0.873193	0.0111817	0.0447723	11	8	2	NP_002850	P49023
557	PN060-3	Paxillin 1	Y118	Paxillin 1	0, 0	21.245	27.5089	4.51368	0, 0	23.6455	25.6656	4.45068	11.2989	-1.69185	-1.97323	-0.281388	-1.12669	11	9	2	NP_002850	P49023
558	NN087	PCNA	Pan-specific	Proliferating cell nuclear antigen	0, 0	31.6392	0.11164	5.08827	0, 0	82.098	37.482	6.24647	159.482	-1.42218	-1.01819	0.40399	1.6176	11	10	2	NP_002583	P12004
559	NK125	PCTK1 (PCTAIRE1)	Pan-specific	PCTAIRE-1 protein-serine kinase	0, 0	102.373	12.4253	6.78232	0, 0	210.686	1.39022	7.60614	105.801	-0.62711	-0.295073	0.332036	1.32949	11	6	3	NP_148978	Q00536
560	PK063	PDGFRa	Y754	Platelet-derived growth factor receptor kinase alpha	0, 0	1258.79	4.40325	10.4025	0, 0	1007.61	2.61889	9.86391	-19.9543	1.07192	0.905674	-0.166241	-0.665638	11	7	3	NP_006197	P16234
561	PK065	PDGFRb	Y716	Platelet-derived growth factor receptor kinase beta	0, 0	503.126	34.9179	9.0794	0, 0	428.584	15.6221	8.63062	-14.8158	0.450972	0.249777	-0.201195	-0.805596	11	8	3	NP_032835	P09619
562	NN141-1	PDI	Pan-specific	Protein disulfide-isomerase	0, 0	3639.82	3.70576	11.9343	0, 0	3399.3	0.65189	11.6182	-6.60791	1.79084	1.83866	0.0478191	0.19147	11	9	3	NP_000909.2	P07237
563	NK126-1	PDK1	Pan-specific	3-phosphoinositide-dependent protein-serine kinase 1	0, 0	22.0347	38.927	4.56633	0, 0	31.1121	52.7851	4.84659	41.1962	-1.66714	-1.76268	-0.0955409	-0.382551	11	10	3	NP_002604	O15530
564	NK126-2	PDK1	Pan-specific	3-phosphoinositide-dependent protein-serine kinase 1	0, 0	516.65	2.83585	9.11767	0, 0	540.918	78.8553	8.96646	4.69722	0.468932	0.428382	-0.0405495	-0.162362	11	6	4	NP_002604	O15530
565	PK066	PDK1	S241	3-Phosphoinositide-dependent protein-serine kinase 1	0, 0	16.7604	21.3882	4.17161	0, 0	18.9082	13.8699	4.12813	12.8149	-1.85239	-2.14478	-0.292388	-1.17074	11	7	4	NP_002604	O15530
566	PN061	PED15 (PEA15)	S116	Phosphoprotein-enriched in diabetes/astrocytes 15	0, 0	749.954	23.5969	9.65528	0, 0	700.465	19.8676	9.33936	-6.59893	0.721249	0.626703	-0.0945466	-0.37857	11	8	4	NP_003759	Q15121
567	NN088	PERP	Pan-specific	p53-induced protein PIGPC1	0, 0	161.564	25.9985	7.44059	0, 0	226.392	3.42471	7.70987	40.1251	-0.318169	-0.239908	0.0782606	0.31336	11	9	4	NP_071404	Q9H230
568	NN089	PI3K p85/p55	Pan-specific	Phosphatidylinositol 3-kinase regulatory subunit alpha	0, 0	267.326	31.4848	8.16708	0, 0	274.367	44.895	7.98715	2.63368	0.0227953	-0.0924404	-0.115236	-0.46141	11	10	4	NP_852664	P27986
569	PN127	PI3K p85/p55	Y467/Y199	Phosphatidylinositol 3-kinase regulatory subunit alpha	0, 0	14.9217	35.8025	4.00396	0, 0	26.9457	3.42041	4.63917	80.5813	-1.93107	-1.87299	0.0580814	0.232561	11	6	5	NP_852664	P27986
570	NN114	PI3KR4	Pan-specific	Phosphoinositide-3-kinase, regulatory subunit 4	0, 0	53.845	4.03524	5.85537	0, 0	146.409	29.5604	7.08105	171.908	-1.06216	-0.574329	0.487826	1.95328	11	7	5	NP_055417	Q99570
571	NK192	PI4KCB	Pan-specific	phosphatidylinositol 4-kinase, catalytic, beta polypeptide	0, 0	28.8277	10.2479	4.95401	0, 0	66.9658	41.2693	5.95254	132.297	-1.48519	-1.1745	0.310685	1.244	11	8	5	NP_002642	Q5VWC1
572	NK209	PIP5K2a	Pan-specific	Phosphatidylinositol 4-phosphatase 5-kinase type 2 alpha	0, 0	44.9984	50.5544	5.59643	0, 0	119.582	23.0496	6.78905	165.748	-1.18368	-0.729624	0.454059	1.81808	11	9	5	NP_005019.2	P48426
573	NK213	PITSLRE	Pan-specific	PITSLRE serine/threonine-protein kinase CDC2L1	0, 0	382.744	38.9738	8.68486	0, 0	446.779	12.0646	8.69061	16.7304	0.265803	0.281677	0.015874	0.0635603	11	10	5	NP_277021.1	P21127
574	NK127-1	PKA Ca/b	Pan-specific	cAMP-dependent protein-serine kinase catalytic subunit alpha/beta	0, 0	244.149	22.1148	8.03625	0, 0	216.357	18.9774	7.64446	-11.3832	-0.03861	-0.274692	-0.236082	-0.945284	11	6	6	NP_002721	P17612
575	PK067	PKA Ca/b	T198	cAMP-dependent protein-serine kinase catalytic subunit alpha/beta	0, 0	1630.24	19.137	10.7755	0, 0	1420.95	73.5718	10.3598	-12.8379	1.24699	1.16942	-0.0775757	-0.310617	11	7	6	NP_002721	P17612
576	PK068	PKA Cb	S339	cAMP-dependent protein-serine kinase catalytic subunit beta	0, 0	522.525	18.1768	9.13398	0, 0	560.652	2.14991	9.01815	7.29656	0.476588	0.455875	-0.0207135	-0.0829379	11	8	6	NP_002722	P22694
577	NN116	PKA R1a	Pan-specific	cAMP-dependent protein-serine kinase type I-alpha regulatory chain	0, 0	257.454	13.5645	8.11279	0, 0	549.731	6.63456	8.98977	113.526	-0.00268348	0.440782	0.443466	1.77566	11	9	6	NP_002725	P10644
578	NK128	PKA R2a	Pan-specific	cAMP-dependent protein-serine kinase regulatory type 2 subunit alpha	0, 0	80.841	5.33042	6.44164	0, 0	271.244	27.1667	7.97064	235.527	-0.787001	-0.101224	0.685777	2.74589	11	10	6	NP_004148	P13861
579	PK069	PKA R2a	S99	cAMP-dependent protein-serine kinase regulatory type 2 subunit alpha	0, 0	311.891	9.72483	8.38952	0, 0	351.072	41.3138	8.34281	12.5624	0.127193	0.0967108	-0.0304826	-0.122054	11	6	7	NP_523671	P13861
580	NK129	PKBa (Akt1)	Pan-specific	Protein-serine kinase B alpha	0, 0	2326.74	2.22148	11.2887	0, 0	2503.29	89.2309	11.1768	7.58794	1.48786	1.60391	0.116041	0.464633	11	7	7	NP_005154	P31749
581	NK129-2	PKBa (Akt1)	Pan-specific	Protein-serine kinase B alpha	0, 0	32.9069	26.5463	5.14494	0, 0	32.5405	24.0229	4.91136	-1.11331	-1.39558	-1.72824	-0.332658	-1.33198	11	8	7	NP_005154	P31749
582	PK071-2	PKBa (Akt1)	T308	Protein-serine kinase B alpha	0, 0	16.1	21.4072	4.11362	0, 0	33.2585	6.68133	4.94284	106.574	-1.87961	-1.71149	0.168117	0.673149	11	9	7	NP_005154	P31749
583	PK072-1	PKBa (Akt1)	S473	Protein-serine kinase B alpha	0, 0	405.792	32.2994	8.76922	0, 0	428.207	14.4404	8.62935	5.52361	0.305397	0.249101	-0.0562954	-0.22541	11	10	7	NP_005154	P31749
584	PK072-3	PKBa (Akt1)	S473	Protein-serine kinase B alpha	0, 0	215.575	10.5374	7.85667	0, 0	314.415	57.0194	8.18371	45.8497	-0.12289	0.0120981	0.134988	0.540501	11	6	8	NP_005154	P31749
585	PK072-5	PKBa (Akt1)	S473	Protein-serine kinase B alpha	0, 0	1220.69	6.07225	10.3581	0, 0	1265.39	10.8786	10.1926	3.66229	1.0511	1.08046	0.0293569	0.117547	11	7	8	NP_005154	P31749
586	PK148	PKBa (Akt1)	Y474	Protein-serine kinase B alpha	0, 0	190.44	3.59941	7.67782	0, 0	257.247	42.4414	7.8942	35.0803	-0.206829	-0.141874	0.0649551	0.260084	11	8	8	NP_005154	P31749
587	NK130-1	PKBb (Akt2)	Pan-specific	Protein-serine kinase B beta	0, 0	79.279	3.51924	6.41349	0, 0	130.974	5.1275	6.92033	65.2067	-0.800212	-0.659806	0.140406	0.562192	11	9	8	NP_001617	P31751
588	NK130-2	PKBb (Akt2)	Pan-specific	Protein-serine kinase B beta	0, 0	20.1532	50.6536	4.43756	0, 0	31.4127	26.07	4.86047	55.8698	-1.72757	-1.7553	-0.0277289	-0.111028	11	10	8	NP_001617	P31751
589	NK130-3	PKBb (Akt2)	Pan-specific	Protein-serine kinase B beta	0, 0	69.1443	19.4039	6.21616	0, 0	138.599	66.2304	7.00196	100.449	-0.892824	-0.616393	0.276431	1.10685	11	6	9	NP_001617	P31751
590	NK130-5	PKBb (Akt2)	Pan-specific	Protein-serine kinase B beta	0, 0	127.735	20.4189	7.10164	0, 0	176.822	16.6916	7.35334	38.4281	-0.477246	-0.429518	0.0477276	0.191104	11	7	9	NP_001617	P31751
591	NK130-6	PKBb (Akt2)	Pan-specific	Protein-serine kinase B beta	0, 0	283.978	26.3315	8.25426	0, 0	348.596	23.4842	8.3326	22.7547	0.0637098	0.0912798	0.0275701	0.110392	11	8	9	NP_001617	P31751
592	NK130-7	PKBb (Akt2)	Pan-specific	Protein-serine kinase B beta	0, 0	365.098	11.0328	8.61677	0, 0	407.779	15.3929	8.55883	11.6903	0.233844	0.211597	-0.0222471	-0.0890784	11	9	9	NP_001617	P31751
593	NK131-1	PKBg (Akt3)	Pan-specific	Protein-serine kinase B gamma	0, 0	502.101	9.8592	9.07646	0, 0	1500.78	48.3606	10.4387	198.9	0.449591	1.21136	0.761764	3.05015	11	10	9	NP_005456	Q9Y243
594	NK131-2	PKBg (Akt3)	Pan-specific	Protein-serine kinase B gamma	0, 0	75.5263	9.07546	6.34353	0, 0	137.31	7.75171	6.98848	81.804	-0.833046	-0.623562	0.209485	0.838788	11	6	10	NP_005456	Q9Y243
595	NK201	PKC	Pan-specific	Protein-serine kinase C alpha	0, 0	89.6741	3.00139	6.59125	0, 0	116.156	10.9153	6.74711	29.5308	-0.716788	-0.751932	-0.0351438	-0.140718	11	7	10	NP_002728	P17252
596	NK218	PKCh	Pan-specific	Protein kinase C eta type	0, 0	381.142	21.3239	8.67881	0, 0	400.079	65.1951	8.53133	4.96841	0.262964	0.19697	-0.0659938	-0.264243	11	8	10	NP_006246.2	P24723
597	NK132	PKCa	Pan-specific	Protein-serine kinase C alpha	0, 0	1825.78	50.378	10.9389	0, 0	1775.91	20.9567	10.6815	-2.73131	1.3237	1.34051	0.0168136	0.0673225	11	9	10	NP_002728	P17252
598	PK073	PKCa	S657	Protein-serine kinase C alpha	0, 0	988.2	22.5565	10.0533	0, 0	1102.38	27.3492	9.9936	11.5547	0.908042	0.974647	0.0666049	0.266689	11	10	10	NP_002728	P17252
599	PK074	PKCa/b2	T638/T641	Protein-serine kinase C alpha/beta 2	0, 0	22.5592	5.64103	4.60027	0, 0	37.9548	27.2727	5.1334	68.2452	-1.65121	-1.61015	0.0410607	0.164409	11	6	11	NP_002728	P17252
600	NK133	PKCb1	Pan-specific	Protein-serine kinase C beta 1	0, 0	4474.53	6.19514	12.2321	0, 0	5257.21	6.80158	12.2473	17.492	1.93064	2.17321	0.242573	0.971274	11	7	11	NP_002729	P05771
601	NK133-2	PKCb1	Pan-specific	Protein-serine kinase C beta 1	0, 0	261.824	13.6895	8.13708	0, 0	392.671	17.5709	8.50437	49.9752	0.0087138	0.18263	0.173916	0.696368	11	8	11	NP_002729	P05771
602	PK075	PKCb1/2	T500	Protein-serine kinase C beta 1/2	0, 0	525.263	4.54936	9.14152	0, 0	512.753	4.33512	8.88931	-2.38174	0.480127	0.387353	-0.0927735	-0.37147	11	9	11	NP_997700	P05771
603	PK075-2	PKCb1/2	T500	Protein-serine kinase C beta 1/2	0, 0	537.297	0.656455	9.1742	0, 0	563.45	11.5302	9.02533	4.8675	0.495464	0.459695	-0.0357693	-0.143222	11	10	11	NP_997700	P05771
604	NK134-2	PKCb2	Pan-specific	Protein-serine kinase C beta 2	0, 0	403.952	3.18911	8.76266	0, 0	377.109	14.8745	8.44603	-6.64494	0.302318	0.151604	-0.150714	-0.603468	12	6	1	AAA60095	P05771-2
605	PK076-2	PKCb2	T642	Protein-serine kinase C beta 2	0, 0	884.051	16.7744	9.89261	0, 0	787.604	21.7647	9.50852	-10.9097	0.832633	0.716665	-0.115968	-0.464344	12	7	1	NP_002729	P05771
606	NK135	PKCd	Pan-specific	Protein-serine kinase C delta	0, 0	433.402	2.18674	8.86419	0, 0	476.929	12.1989	8.78482	10.0432	0.349965	0.331783	-0.0181826	-0.0728041	12	8	1	NP_006245	Q05655
607	PK077-1	PKCd	Y313	Protein-serine kinase C delta	0, 0	1156	12.0419	10.2795	0, 0	716.005	25.8437	9.37102	-38.0616	1.01423	0.643539	-0.370694	-1.48428	12	9	1	NP_006245	Q05655
608	PK077-2	PKCd	Y313	Protein-serine kinase C delta	0, 0	1035.39	125.378	10.1206	0, 0	652.04	22.8662	9.23601	-37.0249	0.93963	0.571737	-0.367893	-1.47306	12	10	1	NP_006245	Q05655
609	PK078	PKCd	T507	Protein-serine kinase C delta	1, 0	23.4725	9.23562	4.65753	1, 0	26.9457	2.66867	4.63917	14.797	-1.62434	-1.87299	-0.248654	-0.995623	12	6	2	NP_006245	Q05655
610	PK079-1	PKCd	S645	Protein-serine kinase C delta	0, 0	207.159	53.2731	7.79922	0, 0	207.03	15.8314	7.58088	-0.0625959	-0.149851	-0.308504	-0.158654	-0.635257	12	7	2	NP_006245	Q05655
611	PK080	PKCd	S664	Protein-serine kinase C delta	0, 0	525.395	22.8841	9.14188	0, 0	451.597	2.6789	8.70608	-14.0462	0.480297	0.289908	-0.190389	-0.762329	12	8	2	NP_006245	Q05655
612	NK136	PKCe	Pan-specific	Protein-serine kinase C epsilon	0, 0	504.14	48.6737	9.08231	0, 0	492.411	25.1602	8.83091	-2.32648	0.452335	0.356295	-0.0960403	-0.38455	12	9	2	NP_005391	Q02156
613	NK136-2	PKCe	Pan-specific	Protein-serine kinase C epsilon	0, 0	319.667	2.85714	8.42505	0, 0	350.541	4.00297	8.34063	9.65812	0.143868	0.0955496	-0.0483183	-0.193469	12	10	2	NP_005391	Q02156
614	PK081-1	PKCe	S729	Protein-serine kinase C epsilon	0, 0	179.277	46.4691	7.59067	0, 0	151.547	16.0377	7.13081	-15.4677	-0.247731	-0.547868	-0.300137	-1.20177	12	6	3	NP_005391	Q02156
615	NK137	PKCg	Pan-specific	Protein-serine kinase C gamma	0, 0	392.233	18.958	8.72019	0, 0	335.962	10.8137	8.27935	-14.3462	0.282385	0.0629575	-0.219428	-0.878601	12	7	3	NP_002730	P05129
616	PK082-1	PKCg	T514	Protein-serine kinase C gamma	0, 0	2971.73	6.59557	11.6417	0, 0	1375.95	4.20344	10.3134	-53.6987	1.65354	1.14473	-0.508808	-2.0373	12	8	3	NP_002730	P05129
617	PK082-2	PKCg	T514	Protein-serine kinase C gamma	0, 0	3910.21	10.3115	12.0377	0, 0	2093.16	1.43091	10.9187	-46.4694	1.83936	1.46662	-0.372745	-1.49249	12	9	3	NP_002730	P05129
618	PK083	PKCg	T655	Protein-serine kinase C gamma	0, 0	1417.86	6.81168	10.5741	0, 0	899.319	22.613	9.69988	-36.5722	1.15249	0.818438	-0.33405	-1.33755	12	10	3	NP_002730	P05129
619	PK084	PKCg	T674	Protein-serine kinase C gamma	0, 0	726.385	44.2443	9.60922	0, 0	491.739	5.74918	8.82894	-32.3032	0.699628	0.355247	-0.344381	-1.37892	12	6	4	NP_002730.1	P05129
620	PK085	PKCh	T655	Protein-serine kinase C eta	0, 0	781.115	81.5757	9.71402	0, 0	443.245	3.65774	8.67915	-43.2549	0.748814	0.275584	-0.47323	-1.89484	12	7	4	NP_006246	P24723
621	NK138-1	PKCl/i	Pan-specific	Protein-serine kinase C lambda/iota	0, 0	245.664	36.7188	8.04517	0, 0	178.438	1.76434	7.36647	-27.3649	-0.0344226	-0.422535	-0.388113	-1.55402	12	8	4	NP_002731	P41743
622	PK087	PKCl/i	T564	Protein-serine kinase C lambda/iota	0, 0	556.144	19.1733	9.22394	0, 0	413.936	28.2578	8.58045	-25.5704	0.518808	0.223096	-0.295713	-1.18405	12	9	4	NP_002731	P41743
623	NK142	PKCm (PKD)	Pan-specific	Protein-serine kinase C mu (Protein kinase D)	0, 0	293.16	25.5477	8.30017	0, 0	253.908	23.1504	7.87535	-13.3893	0.085257	-0.151899	-0.237156	-0.949585	12	10	4	NP_002733	Q15139
624	PK092	PKCm (PKD)	S738+S742	Protein-serine kinase C mu (Protein kinase D)	0, 0	188.38	15.5946	7.66213	0, 0	143.785	15.9656	7.05496	-23.673	-0.214194	-0.588207	-0.374014	-1.49757	12	6	5	NP_002733	Q15139
625	PK093-1	PKCm (PKD)	S910	Protein-serine kinase C mu (Protein kinase D)	0, 0	270.214	37.5503	8.18258	0, 0	198.821	10.9181	7.52252	-26.4207	0.0300705	-0.339545	-0.369615	-1.47996	12	7	5	NP_002733	Q15139
626	PK093-2	PKCm (PKD)	S910	Protein-serine kinase C mu (Protein kinase D)	0, 0	27.2318	18.1818	4.87184	0, 0	27.9416	2.26507	4.69153	2.6068	-1.52375	-1.84514	-0.321393	-1.28687	12	8	5	NP_002733	Q15139
627	NK140	PKCq	Pan-specific	Protein-serine kinase C theta	0, 0	209.687	7.30337	7.81672	0, 0	152.679	7.52984	7.14155	-27.1874	-0.141638	-0.542157	-0.400519	-1.6037	12	9	5	NP_006248	Q04759
628	PK088	PKCq	T538	Protein-serine kinase C theta	0, 0	17.8913	2.02737	4.26581	0, 0	21.9554	6.70221	4.34369	22.7154	-1.80818	-2.03013	-0.221958	-0.888731	12	10	5	NP_006248	Q04759
629	PK089-1	PKCq	S676	Protein-serine kinase C theta	0, 0	168.826	26.2396	7.50402	0, 0	184.772	13.8445	7.41679	9.44518	-0.288399	-0.395775	-0.107375	-0.429937	12	6	6	NP_006248	Q04759
630	PK090-1	PKCq	S695	Protein-serine kinase C theta	0, 0	295.802	0.698546	8.31311	0, 0	184.473	31.8412	7.41446	-37.6363	0.0913323	-0.397015	-0.488347	-1.95537	12	7	6	NP_006248	Q04759
631	NK141	PKCz	Pan-specific	Protein-serine kinase C zeta	0, 0	506.574	32.9617	9.08925	0, 0	293.054	6.96786	8.08221	-42.1498	0.455596	-0.0418834	-0.49748	-1.99193	12	8	6	NP_002735	Q05513
632	PK091	PKCz/l	T410/T412	Protein-serine kinase C zeta/lambda	0, 0	21.2637	10.5636	4.51494	0, 0	23.6542	32.9005	4.45121	11.2422	-1.69125	-1.97295	-0.2817	-1.12794	12	9	6	NP_002735	Q05513
633	NK143	PKG1	Pan-specific	Protein-serine kinase G1 (cGMP-dependent protein kinase)	0, 0	145.326	7.17695	7.28778	0, 0	144.405	19.916	7.06117	-0.633588	-0.389886	-0.584902	-0.195016	-0.780854	12	10	6	NP_006249	Q13976
634	NK202	PKG1a	Pan-specific	cGMP-dependent protein kinase 1, alpha isozyme	0, 0	40.019	3.92344	5.42724	0, 0	52.529	17.7596	5.60223	31.2602	-1.26309	-1.36081	-0.0977196	-0.391274	12	6	7	NP_006249	Q13976
635	NK203	PKG1b	Pan-specific	cGMP-dependent protein kinase 1, beta isozyme	0, 0	59.4904	5.28158	5.99921	0, 0	63.8284	14.9894	5.88332	7.29184	-0.994646	-1.21132	-0.216674	-0.867574	12	7	7	NP_006249.1	P14619
636	NN115	PKM2	Pan-specific	Pyruvate kinase, isozymes M1/M2	0, 0	70.8286	2.25208	6.25089	0, 0	98.4424	21.8221	6.5084	38.9867	-0.876528	-0.878883	-0.0023556	-0.00943194	12	8	7	NP_872270	P14618
637	NK144-1	PKR1	Pan-specific	Double-stranded RNA-dependent protein-serine kinase (EIF2AK2)	0, 0	149.096	20.904	7.32472	0, 0	163.47	15.6747	7.24008	9.64127	-0.372548	-0.489756	-0.117208	-0.469307	12	9	7	NP_002750	P19525
638	PK132	PKR1	T446	Double-stranded RNA-dependent protein-serine kinase (EIF2AK2)	0, 0	314.861	64.5219	8.4032	0, 0	195.594	20.6201	7.49891	-37.8793	0.13361	-0.352103	-0.485713	-1.94482	12	10	7	NP_002750	P19525
639	NN156	PLC R(PLCg2)	Pan-specific	1-phosphatidylinositol-4,5-bisphosphate phosphodiesterase gamma-2	0, 0	307.134	10.4222	8.36735	0, 0	461.346	11.3678	8.7369	50.2102	0.116786	0.306295	0.189509	0.758805	12	6	8	NP_002652.2	P16885
640	PN144	PLCg1	Y783	1-phosphatidylinositol-4,5-bisphosphate phosphodiesterase gamma-1	0, 0	236.303	14.3657	7.98912	0, 0	138.947	39.3919	7.00558	-41.1998	-0.0607261	-0.614468	-0.553741	-2.21721	12	7	8	NP_877963.1	P19174
641	PN165	PLCg1	Y771	1-phosphatidylinositol-4,5-bisphosphate phosphodiesterase gamma-1	0, 0	666.274	19.7875	9.4846	0, 0	337.095	12.2211	8.2842	-49.406	0.641141	0.0655388	-0.575603	-2.30474	12	8	8	NP_877963.1	P19174
642	PN143	PLC R(PLCg2)	Y753	1-phosphatidylinositol-4,5-bisphosphate phosphodiesterase gamma-2	0, 0	164.554	61.4924	7.46704	0, 0	140.446	24.6705	7.02106	-14.6507	-0.305752	-0.606236	-0.300484	-1.20315	12	9	8	NP_002652.2	P16885
643	NK145	Plk1	Pan-specific	Polo-like protein-serine kinase 1	0, 0	18.6484	4.58117	4.3256	0, 0	31.5495	7.9293	4.86673	69.1811	-1.78012	-1.75197	0.0281501	0.112714	12	10	8	NP_005021	P53350
644	PK117	Plk1	T210	Polo-like protein-serine kinase 1	1, 0	103.572	75.2414	6.79911	1, 0	46.1297	65.5462	5.41481	-55.4612	-0.61923	-1.46048	-0.841253	-3.36842	12	6	9	NP_005021	P53350
645	NK146	Plk2	Pan-specific	Polo-like protein kinase 2 (serum -inducible kinase (SNK))	0, 0	92.9591	8.44838	6.64315	0, 0	146.9	2.32558	7.08588	58.0261	-0.692428	-0.571764	0.120664	0.483146	12	7	9	NP_006613	Q9NYY3
646	NK146-2	Plk2	Pan-specific	Polo-like protein kinase 2 (serum -inducible kinase (SNK))	0, 0	548.835	28.4296	9.20485	0, 0	403.541	27.7791	8.54376	-26.4731	0.509851	0.203582	-0.306269	-1.22632	12	8	9	NP_006613	Q9NYY3
647	NK147	Plk3	Pan-specific	Polo-like protein kinase 3 (cytokine- inducible kinase (CNK))	0, 0	71.9484	3.84401	6.27352	0, 0	112.254	38.268	6.69782	56.0205	-0.865907	-0.778145	0.0877616	0.351402	12	9	9	NP_004064	Q9H4B4
648	NP009	PP1/Ca	Pan-specific	Protein-serine phosphatase 1 - catalytic subunit - alpha isoform	1, 0	92.8242	83.9431	6.64105	1, 0	174.028	4.23311	7.33036	87.4807	-0.693411	-0.44174	0.251671	1.00771	12	10	9	NP_002699	P62136
649	NP009-2	PP1/Ca	Pan-specific	Protein-serine phosphatase 1 - catalytic subunit - alpha isoform	0, 0	127.587	0.280981	7.09996	0, 0	196.184	28.1932	7.50325	53.7654	-0.478035	-0.349791	0.128245	0.513498	12	6	10	NP_002699	P62136
650	PP001	PP1/Ca	T320	Protein-serine phosphatase 1 - catalytic subunit - alpha isoform	0, 0	39.6442	30.3859	5.41366	0, 0	55.0041	3.90027	5.66866	38.7447	-1.26946	-1.32548	-0.0560205	-0.224309	12	7	10	NP_002699	P62136
651	NP010	PP1/Cb	Pan-specific	Protein-serine phosphatase 1 - catalytic subunit - beta isoform	0, 0	98.2771	78.6189	6.72341	0, 0	120.628	0.350216	6.80161	22.7428	-0.65476	-0.722944	-0.0681836	-0.273011	12	8	10	NP_002700	P62140
652	NP010-2	PP1/Cb	Pan-specific	Protein-serine phosphatase 1 - catalytic subunit - beta isoform	0, 0	58.5176	37.7083	5.97542	0, 0	84.524	115.251	6.28848	44.442	-1.00581	-0.995842	0.00996736	0.0399099	12	9	10	NP_002700	P62140
653	NP011	PP1/Cg	Pan-specific	Protein-serine phosphatase 1 - catalytic subunit - gamma isoform	0, 0	1204.17	23.2791	10.3384	0, 0	1282.73	3.40147	10.2122	6.52388	1.04188	1.0909	0.0490216	0.196285	12	10	10	NP_002701	P36873
654	NP033	PP2A B' (B56)	Pan-specific	Protein-serine phosphatase 2A - B regulatory subunit - B56 alpha isoform	0, 0	4047.4	12.924	12.0874	0, 0	6573.4	52.2032	12.5696	62.4106	1.86271	2.34464	0.481934	1.92969	12	6	11	NP_001186685.1	Q15172
655	NP012	PP2A/Aa/b	Pan-specific	Protein-serine phosphatase 2A - A regulatory subunit - alpha and beta isoforms	0, 0	130.541	1.81165	7.13299	0, 0	244.538	0.802445	7.8211	87.3261	-0.462533	-0.180748	0.281785	1.12828	12	7	11	NP_002707	P30153
656	NP035	PP2A/Bb	Pan-specific	Protein-serine phosphatase 2A - B regulatory subunit - beta isoform	0, 0	297.141	12.8876	8.31963	0, 0	409.668	0.707247	8.5655	37.8698	0.094391	0.215143	0.120752	0.483499	12	8	11	NP_001120853.1	Q00005
657	NP032	PP2A/Bg2	Pan-specific	Protein-serine phosphatase 2A - B regulatory subunit - gamma isoform	0, 0	123.526	23.5939	7.0533	0, 0	199.792	4.04298	7.52955	61.7412	-0.499935	-0.335806	0.164128	0.657179	12	9	11	NP_001193923.1	Q9Y2T4
658	NP013-NP014	PP2A/Ca	Pan-specific	Protein-serine phosphatase 2A - catalytic subunit - alpha isoform	0, 0	723.438	5.85611	9.60335	0, 0	541.787	9.55863	8.96877	-25.1095	0.696876	0.429613	-0.267263	-1.07014	12	10	11	NP_002706	P67775
659	NP015	PP2B/Aa	Pan-specific	Protein-serine phosphatase 2B - catalytic subunit - alpha isoform	0, 1	352.404	40.4923	8.56571	0, 1	530.208	53.1849	8.9376	50.4546	0.209883	0.413038	0.203154	0.813441	13	6	1	NP_000935	Q08209
660	NP016-NP031	PP2Ca	Pan-specific	Protein-serine phosphatase 2C - catalytic subunit - alpha	0, 0	355.009	7.66545	8.57634	0, 0	368.823	18.8336	8.41397	3.89122	0.21487	0.134557	-0.0803129	-0.321577	13	7	1	NP_066283	P35813
661	NP012-2	PP2A/Aa/b	Pan-specific	Protein-serine phosphatase 2A - A regulatory subunit - alpha and beta isoforms	0, 0	91.7444	10.4202	6.62417	0, 0	158.444	9.62303	7.19502	72.7014	-0.701333	-0.513719	0.187615	0.751218	13	8	1	NP_002707	P30153
662	NP018	PP2Cd	Pan-specific	Protein-serine phosphatase 2C - catalytic subunit - delta isoform	0, 0	614.626	18.3634	9.36819	0, 0	400.142	1.87659	8.53156	-34.8967	0.586508	0.19709	-0.389418	-1.55925	13	9	1	NP_110395	O15297
663	NP019	PP4/A’2	Pan-specific	Protein-serine phosphatase 4 - regulatory subunit (PPX/A'2)	0, 0	1543.82	28.0309	10.6969	0, 0	1421.46	2.03489	10.3603	-7.92641	1.21012	1.16969	-0.0404265	-0.16187	13	10	1	NP_005125	Q8TF05
664	NP020	PP4C	Pan-specific	Protein-serine phosphatase X - catalytic subunit (PPX/C)	0, 0	89.5635	2.58303	6.58946	0, 0	170.335	11.0211	7.29942	90.1833	-0.717624	-0.458196	0.259428	1.03876	13	6	2	NP_002711	P60510
665	NP020-2	PP4C	Pan-specific	Protein-serine phosphatase X - catalytic subunit (PPX/C)	0, 0	363.472	4.11458	8.61033	0, 0	492.904	4.33477	8.83235	35.6097	0.230823	0.357062	0.126239	0.505469	13	7	2	NP_002711	P60510
666	NP021	PP5C	Pan-specific	Protein-serine phosphatase 5 - catalytic subunit (PPT)	0, 0	606.91	11.5545	9.34996	0, 0	393.447	5.7788	8.50722	-35.1721	0.577954	0.184145	-0.393809	-1.57683	13	8	2	NP_006238	P53041
667	NP021-2	PP5C	Pan-specific	Protein-serine phosphatase 5 - catalytic subunit (PPT)	0, 0	383.58	3.43112	8.68801	0, 0	261.034	1.70455	7.91528	-31.948	0.267281	-0.130662	-0.397943	-1.59338	13	9	2	NP_006238	P53041
668	NP022	PP6C	Pan-specific	Protein-serine phosphatase 6 - catalytic subunit (PPVC)	0, 0	243.337	6.8935	8.03144	0, 0	423.072	0.524625	8.61195	73.8625	-0.0408654	0.239846	0.280712	1.12398	13	10	2	NP_002712	O00743
669	PN062	PRAS40	T246	Proline-rich Akt substrate 40 kDa (Akt1S1)	0, 0	246.114	17.2611	8.04781	0, 0	180.762	4.55947	7.38514	-26.5537	-0.0331817	-0.412608	-0.379426	-1.51924	13	6	3	NP_115751	Q96B36
670	NK148	PRK1 (PKN1)	Pan-specific	Protein kinase C-related protein-serine kinase 1	0, 0	486.258	1.43861	9.0302	0, 0	550.101	12.9213	8.99074	13.1294	0.427882	0.441298	0.0134163	0.0537195	13	7	3	NP_002732	Q16512
671	PK095-PK096	PRK1 (PKN1)	T774	Protein kinase C-related protein-serine kinase 1	0, 0	40.8207	13.1105	5.45585	0, 0	58.0178	5.53938	5.74561	42.1286	-1.24966	-1.28455	-0.0348948	-0.139721	13	8	3	NP_002732	Q16512
672	NK149	PRK2 (PKN2)	Pan-specific	Protein kinase C-related protein-serine kinase 2	0, 0	565.15	4.44308	9.24712	0, 0	783.79	10.0208	9.50151	38.687	0.529685	0.712941	0.183256	0.733766	13	9	3	NP_006247	Q16513
673	NK149-2	PRK2 (PKN2)	Pan-specific	Protein kinase C-related protein-serine kinase 2	0, 0	264.418	45.6292	8.1513	0, 0	306.278	38.9393	8.14589	15.831	0.0153888	-0.0080201	-0.0234089	-0.0937305	13	10	3	NP_006247	Q16513
674	NK150	PRKAB1	Pan-specific	5'-AMP-activated protein kinase (AMPK), beta-1 regulatory subunit	1, 0	40.1027	3.29562	5.43025	1, 0	101.06	35.7456	6.54626	152.004	-1.26167	-0.858746	0.402928	1.61334	13	6	4	NP_006244	Q9Y478
675	NK151	WNK4 (PRKWNK4)	Pan-specific	Putative protein-serine kinase WNK4	0, 0	108.569	11.1787	6.86709	0, 0	228.541	5.91482	7.7235	110.503	-0.587325	-0.232659	0.354666	1.4201	13	7	4	NP_115763	Q96J92
676	PN104	Progesterone Receptor	S294	Progesterone receptor	0, 0	68.7128	43.2777	6.20713	0, 0	67.0783	0.306758	5.95496	-2.37867	-0.897063	-1.17321	-0.276152	-1.10573	13	8	4	NP_000917	P06401
677	NK152	PRP4K	Pan-specific	Protein-serine kinase PRP4 homolog	0, 0	64.9907	19.3108	6.12679	0, 0	173.729	28.7916	7.32788	167.314	-0.934771	-0.443056	0.491714	1.96885	13	9	4	NP_003904	Q13523
678	NN142	PSD-95	Pan-specific	Disks large homolog 4	0, 0	634.659	4.03787	9.41446	0, 0	815.672	6.09469	9.55903	28.5213	0.608226	0.743532	0.135307	0.541776	13	10	4	NP_001356.1	P78352
679	NK204	PSTAIRE	Pan-specific	PSTAIRE	0, 0	49.8505	3.0303	5.74416	0, 0	68.7511	39.6081	5.9905	37.9147	-1.11435	-1.15432	-0.0399676	-0.160032	13	6	5	NA	NA
680	NP023	PTEN	Pan-specific	Phosphatidylinositol-3,4,5-trisphosphate 3-phosphatase and protein phosphatase and tensin homolog deleted on chromosome 10	0, 0	983.243	30.9422	10.046	0, 0	658.625	2.3071	9.2505	-33.0151	0.904637	0.579446	-0.325191	-1.30208	13	7	5	NP_000305	P60484
681	NP023-2	PTEN	Pan-specific	Phosphatidylinositol-3,4,5-trisphosphate 3-phosphatase and protein phosphatase and tensin homolog deleted on chromosome 10	0, 0	14.678	26.2468	3.98021	0, 0	22.8983	16.0596	4.40436	56.0043	-1.94222	-1.99787	-0.0556521	-0.222834	13	8	5	NP_000305	P60484
682	PP003	PTEN	S380+T382+S385	Phosphatidylinositol-3,4,5-trisphosphate 3-phosphatase and protein phosphatase and tensin homolog deleted on chromosome 10	0, 0	910.091	26.2885	9.93449	0, 0	607.564	13.6771	9.13408	-33.2414	0.85229	0.517531	-0.334759	-1.34039	13	9	5	NP_000305	P60484
683	PP006	PTEN	S380+T382+T383	Phosphatidylinositol-3,4,5-trisphosphate 3-phosphatase and protein phosphatase and tensin homolog deleted on chromosome 10	0, 0	413.959	0.547445	8.79797	0, 0	346.071	10.6046	8.32211	-16.3997	0.318888	0.0857022	-0.233186	-0.933689	13	10	5	NP_000305	P60484
684	PP006-1	PTEN	S380+T382+T383	Phosphatidylinositol-3,4,5-trisphosphate 3-phosphatase and protein phosphatase and tensin homolog deleted on chromosome 10	0, 0	480.542	25.0179	9.01314	0, 0	439.836	7.92643	8.66801	-8.47076	0.419875	0.269662	-0.150214	-0.601464	13	6	6	NP_000305	P60484
685	NP024	PTP1B	Pan-specific	Protein-tyrosine phosphatase 1B (PTPN1)	0, 0	210.765	1.68372	7.82412	0, 0	158.907	11.561	7.19923	-24.6049	-0.138167	-0.511481	-0.373314	-1.49477	13	7	6	NP_002818	P18031
686	NP025	PTP1C	Pan-specific	Protein-tyrosine phosphatase 1C (SHP1, SHPTP1, PTPN6)	0, 0	590.047	0.685194	9.30931	0, 0	448.154	15.6933	8.69504	-24.0477	0.558874	0.284036	-0.274839	-1.10047	13	8	6	NP_002822	P29350
687	NP026	PTP1D	Pan-specific	Protein-tyrosine phosphatase 1D (SHP2, SHPTP2, Syp, PTP2C, PTPN11)	0, 0	247.47	45.905	8.05574	0, 0	200.351	28.992	7.53358	-19.0402	-0.0294614	-0.333663	-0.304201	-1.21804	13	9	6	NP_002825	Q06124
688	NP026-2	PTP1D	Pan-specific	Protein-tyrosine phosphatase 1D (SHP2, SHPTP2, Syp, PTP2C, PTPN11)	0, 0	1147.57	9.85087	10.269	0, 0	961.93	15.3233	9.79698	-16.1771	1.00928	0.870077	-0.139204	-0.557381	13	10	6	NP_002825	Q06124
689	PP004	PTP1D	S580	Protein-tyrosine phosphatase 1D (SHP2, SHPTP2, Syp, PTP2C, PTPN11)	0, 0	380.184	13.0394	8.67518	0, 0	310.065	5.75851	8.16361	-18.4436	0.26126	0.00140823	-0.259852	-1.04046	13	6	7	NP_002825	Q06124
690	NP036	PTPD1	Pan-specific	Protein-tyrosine phosphatase non-receptor type 21	0, 0	4070.4	6.27295	12.0956	0, 0	3153.09	6.57976	11.5097	-22.5361	1.86655	1.78097	-0.0855738	-0.342642	13	7	7	NP_008970.2	Q16825
691	NP027	PTP-PEST	Pan-specific	Protein tyrosine phosphatase, non-receptor type 12	0, 0	53.447	22.1827	5.84466	0, 0	95.1903	5.12041	6.45993	78.1022	-1.06718	-0.904659	0.162521	0.650743	13	8	7	NP_001124480.1	Q05209
692	NK153	PyDK2 (PDHK2)	Pan-specific	Pyruvate dehydrogenase kinase isoform 2	0, 0	141.861	10.8283	7.25296	0, 0	260.362	23.7123	7.91157	83.5334	-0.406228	-0.132638	0.273589	1.09547	13	9	7	NP_002602	Q15119
693	NK154	Pyk2	Pan-specific	Protein-tyrosine kinase 2	0, 0	806.759	2.2469	9.76062	0, 0	677.824	17.0502	9.29196	-15.9819	0.770686	0.601492	-0.169194	-0.677463	13	10	7	NP_004094	Q14289
694	PK097-3	Pyk2	Y579	Protein-tyrosine kinase 2	0, 0	97.9283	1.03175	6.71828	0, 0	83.3821	19.4493	6.26886	-14.8539	-0.657167	-1.00628	-0.349111	-1.39786	13	6	8	NP_004094	Q14289
695	NN150	Rab5	Pan-specific	Ras-related protein Rab-5A	0, 0	23.2167	20.0865	4.64172	0, 0	40.4418	6.85841	5.22497	74.1925	-1.63175	-1.56145	0.0703053	0.281506	13	7	8	NP_004153.2.	P20339
696	NN092-1	Rac1	Pan-specific	Ras-related C3 botulinum toxin substrate 1	0, 0	317.272	6.25782	8.4142	0, 0	308.037	29.9622	8.15415	-2.91082	0.138776	-0.00362536	-0.142401	-0.570183	13	8	8	NP_001782	P63000
697	PN063	Rac1	S71	Ras-related C3 botulinum toxin substrate 1	0, 0	362.112	14.9894	8.60492	0, 0	253.467	0.765713	7.87284	-30.0032	0.228283	-0.153233	-0.381516	-1.52761	13	9	8	NP_008839	P63000
698	PN064	Rad17	S656	Rad17 homolog	0, 0	184.548	28.7893	7.63248	0, 0	161.272	36.1822	7.22054	-12.6125	-0.228108	-0.500144	-0.272036	-1.08925	13	10	8	NP_579921	O75943
699	NK155-2	Raf1	Pan-specific	Raf1 proto-oncogene-encoded protein-serine kinase	0, 0	30.7297	1.25714	5.04619	0, 0	34.7562	11.1183	5.00639	13.1031	-1.44193	-1.67769	-0.235768	-0.944027	13	6	9	NP_002871	P04049
700	NK155-3	Raf1	Pan-specific	Raf1 proto-oncogene-encoded protein-serine kinase	0, 0	4224.5	4.77124	12.1492	0, 0	4568.92	1.14419	12.0448	8.15297	1.89171	2.06555	0.17384	0.696065	13	7	9	NP_002871	P04049
701	NK155-4	Raf1	Pan-specific	Raf1 proto-oncogene-encoded protein-serine kinase	0, 0	686.499	5.61981	9.52774	0, 0	605.199	4.32449	9.12845	-11.8427	0.661389	0.514538	-0.146851	-0.588	13	8	9	NP_002871	P04049
702	PK098	Raf1	S259	Raf1 proto-oncogene-encoded protein-serine kinase	0, 0	38.437	10.1695	5.36905	0, 0	61.7106	3.58286	5.83464	60.5501	-1.2904	-1.23721	0.0531896	0.212974	13	9	9	NP_002871	P04049
703	NK205	RafA (Araf)	Pan-specific	A-Raf proto-oncogene serine/threonine-protein kinase	0, 0	461.886	6.67567	8.95602	0, 0	676.932	3.53934	9.29006	46.5581	0.393065	0.600482	0.207417	0.830507	13	10	9	NP_001645.1	P10398
704	NK205-2	RafA (Araf)	Pan-specific	A-Raf proto-oncogene serine/threonine-protein kinase	0, 0	2064.94	15.8236	11.1165	0, 0	1441.97	0.561069	10.381	-30.1688	1.40704	1.18069	-0.226356	-0.906341	13	6	10	NP_001645.1	P10398
705	NK156	RafB (Braf)	Pan-specific	RafB proto-oncogene-encoded protein-serine kinase	0, 0	550.857	15.3046	9.21016	0, 0	595.053	38.1677	9.10406	8.02311	0.51234	0.501566	-0.0107743	-0.043141	13	7	10	NP_004324	P15056
706	NK156-2	RafB (Braf)	Pan-specific	RafB proto-oncogene-encoded protein-serine kinase	0, 0	28.3543	2.07463	4.93012	0, 0	45.9231	13.4764	5.40834	61.9616	-1.4964	-1.46393	0.0324723	0.130021	13	8	10	NP_004324	P15056
707	NN093	Rb	Pan-specific	Retinoblastoma-associated protein 1	0, 0	606.676	18.6844	9.34941	0, 0	450.482	18.8491	8.70252	-25.7458	0.577693	0.288011	-0.289682	-1.1599	13	9	10	NP_000312	P06400
708	PN065	Rb	T356	Retinoblastoma-associated protein 1	0, 0	1278.36	41.9663	10.4247	0, 0	1453.32	33.1714	10.3923	13.6861	1.08236	1.1867	0.10434	0.417784	13	10	10	NP_000312	P06400
709	PN066	Rb	S612	Retinoblastoma-associated protein 1	0, 0	2912.55	15.1132	11.6127	0, 0	2815.46	9.38592	11.3463	-3.33363	1.63991	1.69407	0.054159	0.216856	13	6	11	NP_000312	P06400
710	PN067	Rb	S780	Retinoblastoma-associated protein 1	0, 0	133.514	4.50219	7.16547	0, 0	142.1	4.1288	7.03795	6.43106	-0.447289	-0.59725	-0.149962	-0.600455	13	7	11	NP_000312	P06400
711	PN068	Rb	S807	Retinoblastoma-associated protein 1	0, 0	131.643	4.42022	7.14512	0, 0	179.494	1.26219	7.37498	36.3484	-0.456841	-0.418011	0.03883	0.155477	13	8	11	NP_000312	P06400
712	PN069	Rb	S807+S811	Retinoblastoma-associated protein 1	0, 0	19.6547	18.6942	4.40143	0, 0	26.0969	11.0398	4.593	32.777	-1.74453	-1.89755	-0.153019	-0.612694	13	9	11	NP_000312	P06400
713	PN070	Rb	T821	Retinoblastoma-associated protein 1	0, 0	2086.77	2.46415	11.1317	0, 0	1483.83	17.0961	10.4223	-28.8934	1.41416	1.20264	-0.211521	-0.846942	13	10	11	NP_000312	P06400
714	PN071	Rb	T826	Retinoblastoma-associated protein 1	0, 0	1461.71	7.5153	10.6181	0, 0	1459.41	2.40052	10.3984	-0.15708	1.17311	1.18991	0.0168015	0.0672739	14	6	1	NP_000312	P06400
715	PN113	Rb	S608	Retinoblastoma-associated protein 1	0, 0	40.1994	17.7629	5.43373	0, 0	134.06	24.3628	6.95393	233.489	-1.26004	-0.641937	0.618106	2.47493	14	7	1	NP_000312	P06400
716	PN131-1	Rb	S795	Retinoblastoma-associated protein 1	0, 0	334.293	3.24525	8.48959	0, 0	510.609	7.15368	8.88326	52.7431	0.174159	0.384139	0.20998	0.840772	14	8	1	NP_000312	P06400
717	NN170	RelB	Pan-specific	Transcription factor RelB	0, 0	1039.53	8.54526	10.1263	0, 0	1333.46	5.40853	10.2682	28.2759	0.942327	1.12066	0.178334	0.714057	14	9	1	NP_006500.2	Q01201
718	PN151	RelB	S573	Transcription factor RelB	0, 0	2212.9	1.04878	11.2164	0, 0	1638.08	14.1783	10.565	-25.9761	1.4539	1.27852	-0.175379	-0.702226	14	10	1	NP_006500.2	Q01201
719	NK157	RIP2/RICK	Pan-specific	Receptor-interacting serine/threonine-protein kinase 2 (RIPK2)	0, 0	272.387	5.02562	8.19414	0, 0	405.086	1.41565	8.54927	48.7168	0.035495	0.206512	0.171017	0.684762	14	6	2	NP_003812	O43353
720	NK158	RIPK1	Pan-specific	Receptor-interacting protein-serine kinase 1	0, 0	1767.49	23.8248	10.8921	0, 0	1887.72	33.1968	10.7696	6.80197	1.30173	1.38735	0.0856266	0.342854	14	7	2	NP_003795	Q13546
721	NK159-1	ROKa (ROCK2)	Pan-specific	RhoA protein-serine kinase alpha	0, 0	487.694	2.74158	9.03446	0, 0	423.795	11.7982	8.61441	-13.1023	0.429879	0.241155	-0.188724	-0.755659	14	8	2	NP_004841	O75116
722	NK159-2	ROKa (ROCK2)	Pan-specific	RhoA protein-serine kinase alpha	0, 0	718.405	12.9504	9.59328	0, 0	617.485	8.45781	9.15745	-14.0478	0.692149	0.529958	-0.16219	-0.649418	14	9	2	NP_004841	O75116
723	NK160	ROKb (ROCK1)	Pan-specific	RhoA protein-serine kinase beta	0, 0	386.765	96.6501	8.69994	0, 0	375.112	33.5149	8.43837	-3.013	0.27288	0.14753	-0.125351	-0.50191	14	10	2	NP_005397	Q13464
724	NK161	RONa	Pan-specific	Macrophage-stimulating protein receptor alpha chain	0, 0	299.376	4.58237	8.33044	0, 0	287.414	8.45464	8.05418	-3.99579	0.0994646	-0.0567945	-0.156259	-0.62567	14	6	3	NP_002438	Q04912
725	NK162	ROR2	Pan-specific	ROR2 neurotrophic receptor-tyrosine kinase	0, 0	99.2945	3.30388	6.73827	0, 0	213.02	10.8789	7.62204	114.534	-0.647786	-0.286618	0.361168	1.44614	14	7	3	NP_004551	Q01974
726	NK163	ROS	Pan-specific	Orosomucoid 1 receptor-tyrosine kinase	0, 0	300.803	2.56282	8.3373	0, 0	790.238	11.3821	9.51333	162.709	0.102684	0.719227	0.616543	2.46867	14	8	3	NP_002935	P08922
727	NK164	RSK1	Pan-specific	Ribosomal S6 protein-serine kinase 1	0, 0	5242.44	24.3748	12.4606	0, 0	5137.92	5.83274	12.2142	-1.99362	2.03788	2.1556	0.11772	0.471357	14	9	3	NP_002944	Q15418
728	NK164-2	RSK1	Pan-specific	Ribosomal S6 protein-serine kinase 1	1, 0	316.87	30.8145	8.41237	1, 0	277.673	22.4891	8.00443	-12.3699	0.137916	-0.0832485	-0.221165	-0.885555	14	10	3	NP_002944	Q15418
729	PK157	RSK1	S363	Ribosomal S6 protein-serine kinase 1	0, 0	280.334	8.01863	8.23563	0, 0	303.957	12.5145	8.13491	8.42694	0.0549652	-0.0138555	-0.0688207	-0.275562	14	6	4	NP_002944	Q15418
730	PK158	RSK1	T348	Ribosomal S6 protein-serine kinase 1	0, 0	600.708	1.6264	9.33514	0, 0	558.177	11.825	9.01177	-7.08002	0.570999	0.452481	-0.118518	-0.474552	14	7	4	NP_002944	Q15418
731	PK099	RSK1/2	S221/S227	Ribosomal S6 protein-serine kinase 1/2	0, 0	1290.06	12.7399	10.4378	0, 0	1050.22	4.47594	9.92367	-18.5915	1.08853	0.937454	-0.151075	-0.604913	14	8	4	NP_002944	Q15418
732	PK100	RSK1/2	S363/S369	Ribosomal S6 protein-serine kinase 1/2	0, 0	345.421	9.42226	8.53684	0, 0	367.49	13.8101	8.40875	6.38894	0.196332	0.131778	-0.0645536	-0.258476	14	9	4	NP_002944	Q15418
733	PK100-2	RSK1/2	S363/S369	Ribosomal S6 protein-serine kinase 1/2	0, 0	580.267	5.53982	9.2852	0, 0	534.786	4.42819	8.95001	-7.83795	0.547558	0.419634	-0.127924	-0.512213	14	10	4	NP_002944	Q15418
734	PK101-1	RSK1/2	S380/S386	Ribosomal S6 protein-serine kinase 1/2	0, 0	19.6909	33.8148	4.40409	0, 0	28.9451	26.9683	4.74244	46.9971	-1.74328	-1.81807	-0.0747893	-0.29946	14	6	5	NP_002944	Q15418
735	PK101-2	RSK1/2	S380/S386	Ribosomal S6 protein-serine kinase 1/2	0, 0	841.06	17.8349	9.82069	0, 0	646.121	3.46642	9.22285	-23.1777	0.798879	0.56474	-0.234139	-0.937503	14	7	5	NP_002944	Q15418
736	PK102	RSK1/2/3	T573/T577/T570	Ribosomal S6 protein-serine kinase 1/2/3	0, 0	49.6198	20.1456	5.73747	0, 0	78.2615	6.44255	6.17742	57.7221	-1.11749	-1.05491	0.0625811	0.250578	14	8	5	NP_002944	Q15418
737	PK103	RSK1/3	T359+S363/T356+S360	Ribosomal S6 protein-serine kinase 1/3	0, 0	22.5955	43.1689	4.60259	0, 0	24.7409	11.0701	4.51602	9.49488	-1.65012	-1.93849	-0.288369	-1.15465	14	9	5	NP_002944	Q15418
738	NK165	RSK2	Pan-specific	Ribosomal S6 protein-serine kinase 2	0, 0	37.3665	7.13806	5.3283	0, 0	66.5295	36.7003	5.94311	78.0461	-1.30952	-1.17952	0.130006	0.52055	14	10	5	NP_004577	P51812
739	NK167	RYK	Pan-specific	RYK tyrosine-protein kinase	0, 0	34.6498	163.615	5.2194	0, 0	63.8581	32.1824	5.88399	84.2957	-1.36063	-1.21096	0.14967	0.599285	14	6	6	NP_001005861.1	P34925
740	PN073	S6	S235	40S ribosomal protein S6	0, 0	628.665	0.697743	9.40077	0, 0	567.79	8.32713	9.0364	-9.68312	0.6018	0.465583	-0.136217	-0.545422	14	7	6	NP_001001	P62753
741	PK156	S6K	S424	p70 ribosomal protein-serine S6 kinase	0, 0	487.886	2.32259	9.03502	0, 0	499.602	23.238	8.85183	2.4015	0.430145	0.367418	-0.0627261	-0.251159	14	8	6	NP_003152	P23443
742	PK166	S6K	S411	p70 ribosomal protein-serine S6 kinase	0, 0	283.356	0.459115	8.2511	0, 0	276.96	30.0207	8.00072	-2.25749	0.0622268	-0.085223	-0.14745	-0.590397	14	9	6	NP_003152	P23443
743	NK223	S6Kb1	Pan-specific	Ribosomal protein-serine S6 kinase beta 1	0, 0	5331.07	18.4446	12.4848	0, 0	5011.86	16.0904	12.1783	-5.98763	2.04923	2.13654	0.0873086	0.349588	14	10	6	NP_003152	P23443
744	NK223-1	S6Kb1	Pan-specific	Ribosomal protein-serine S6 kinase beta 1	0, 0	17.8913	20.8611	4.26581	0, 0	23.9894	9.90633	4.47151	34.084	-1.80818	-1.96216	-0.153979	-0.616541	14	6	7	NP_003152	P23443
745	NK223-2	S6Kb1	Pan-specific	Ribosomal protein-serine S6 kinase beta 1	0, 0	92.9051	5.02227	6.64231	0, 0	130.003	40.0851	6.90959	39.9312	-0.692821	-0.665516	0.0273051	0.109331	14	7	7	NP_003152	P23443
746	PK145	S6Kb1	T252	Ribosomal protein serine S6 kinase beta 1	0, 0	1199.84	0.437617	10.3332	0, 0	984.591	4.84339	9.83057	-17.9395	1.03944	0.887943	-0.151492	-0.606584	14	8	7	NP_003152	P23443
747	PK146	S6Kb1	T444+S447	Ribosomal protein serine S6 kinase beta 1	0, 0	174.096	9.48644	7.54837	0, 0	140.434	24.5932	7.02094	-19.3356	-0.267584	-0.606301	-0.338717	-1.35624	14	9	7	NP_003152	P23443
748	PK147	S6Kb1	T412	Ribosomal protein serine S6 kinase beta 1	0, 0	57.5541	1.38961	5.95147	0, 0	84.7657	13.7598	6.2926	47.2801	-1.01705	-0.993652	0.0233997	0.0936935	14	10	7	NP_003152	P23443
749	NK222	S6Kb2	Pan-specific	Ribosomal protein-serine S6 kinase beta 2	0, 0	115.113	12.041	6.95153	0, 0	171.656	2.67993	7.31057	49.12	-0.547697	-0.452266	0.0954302	0.382107	14	6	8	NP_003943	Q9UBS0
750	NN133	SG2NA	Pan-specific	Striatin-3	0, 0	3978.09	1.65927	12.0625	0, 0	3690.37	3.17232	11.7367	-7.23257	1.85101	1.9017	0.0506831	0.202938	14	7	8	NP_001077362.1	Q13033
751	PN074	Shc1	Y349+Y350	SH2 domain-containing transforming protein 1	0, 0	1903.23	7.65637	10.9989	0, 0	1980.41	18.5496	10.8388	4.0551	1.35183	1.42413	0.0723069	0.289521	14	8	8	NP_003020	P29353
752	PN161	Shc1	Y349	SH2 domain-containing transforming protein 1	0, 0	239.539	9.28793	8.00874	0, 0	223.184	45.7692	7.68928	-6.82778	-0.0515177	-0.250857	-0.19934	-0.798166	14	9	8	NP_003020	P29353
753	NN095	Smac/DIABLO	Pan-specific	Second mitochondria-derived activator of caspase	0, 0	382.529	1.22512	8.68405	0, 0	394.551	24.1935	8.51126	3.14283	0.265423	0.186295	-0.0791278	-0.316832	14	10	8	NP_620308	Q9NR28
754	PN183	Smad1	S465	Mothers against decapentaplegic homolog 1	0, 0	1304.62	12.5436	10.454	0, 0	1036.77	15.7994	9.90507	-20.5311	1.09613	0.927563	-0.168565	-0.674944	14	6	9	NP_005891	Q15797
755	PN075	Smad1/5/8	S463+S465/S463+S465/S465+S467	Mothers against decapentaplegic homologs 1/5/8	0, 0	30.5027	43.8076	5.03549	0, 0	37.3968	2.95775	5.11203	22.6015	-1.44695	-1.62151	-0.174564	-0.698964	14	7	9	NP_005891	Q15797
756	PN184	Smad2	S467	Mothers against decapentaplegic homolog 2	0, 0	516.41	7.72848	9.117	0, 0	522.621	1.90832	8.91681	1.20271	0.468617	0.40198	-0.0666378	-0.266821	14	8	9	NP_005891	Q15796
757	PN185	Smad2	T200	Mothers against decapentaplegic homolog 2	0, 0	420.023	10.5677	8.81895	0, 0	403.957	13.832	8.54525	-3.82508	0.328735	0.204371	-0.124364	-0.497959	14	9	9	NP_005891	Q15796
758	NN096	Smad2/3	Pan-specific	SMA- and mothers against decapentaplegic homolog 2/3	0, 0	274.957	43.0474	8.20769	0, 0	201.099	32.7776	7.53895	-26.8618	0.0418529	-0.330806	-0.372659	-1.49215	14	10	9	NP_005892	Q15796
759	PN125	SMC1	S957	Structural maintenance of chromosomes protein 1A	0, 0	152.483	17.5237	7.35713	0, 0	251.159	17.6669	7.85965	64.7128	-0.357337	-0.160251	0.197087	0.789146	14	6	10	NP_006297.2.	Q14683
760	PN177	SNCA	Y136	Alpha-synuclein	0, 0	60.8669	12.6633	6.03221	0, 0	96.7068	23.6662	6.48274	58.8825	-0.979158	-0.892531	0.0866269	0.346859	14	7	10	NP_000336.1	P37840
761	PN197	SNCA	S129	Alpha-synuclein	0, 0	49.112	20.3878	5.72263	0, 0	71.5967	0.601397	6.04901	45.7823	-1.12445	-1.1232	0.00125422	0.00502197	14	8	10	NP_000336.1	P37840
762	NN145	SOCS2	Pan-specific	Suppressor of cytokine signaling 2	0, 0	4767.27	4.4631	12.3236	0, 0	4888.1	31.3817	12.1422	2.53462	1.97355	2.11736	0.143808	0.575817	14	9	10	NP_003868.1.	O14508
763	NN097	SOCS4	Pan-specific	Suppressor of cytokine signalling 4 (SOCS7)	0, 0	635.293	8.96042	9.4159	0, 0	796.847	35.8035	9.52535	25.4298	0.608902	0.725617	0.116715	0.467334	14	10	10	NP_543143	Q8WXH5
764	NN098	SOD (Cu/Zn)	Pan-specific	Superoxide dismutase 1	0, 0	870.443	23.3424	9.87023	0, 0	876.435	6.21667	9.66269	0.688365	0.82213	0.798661	-0.0234694	-0.0939726	14	6	11	NP_000445	P00441
765	NN068	SOD (Mn)	Pan-specific	Superoxide dismutase [Mn]	0, 0	278.369	7.38832	8.22548	0, 0	426.016	8.09156	8.62195	53.04	0.0502042	0.245167	0.194962	0.78064	14	7	11	NP_000627	P04179
766	NN068-1	SOD (Mn)	Pan-specific	Superoxide dismutase [Mn]	0, 0	4511.16	8.68704	12.2439	0, 0	4374.93	22.0175	11.9822	-3.01986	1.93616	2.03226	0.096097	0.384778	14	8	11	NP_000627	P04179
767	NN099	SODD	Pan-specific	Silencer of death domains (Bcl2 associated athanogene 4 (BAG4))	0, 0	395.735	27.0923	8.73302	0, 0	588.697	5.99251	9.08857	48.7605	0.288403	0.493326	0.204923	0.820523	14	9	11	NP_004865	O95429
768	PN077	SOX9	S181	SRY (sex determining region Y)-box 9 (campomelic dysplasia, autosomal sex-reversal)	0, 0	3423.4	11.2529	11.8458	0, 0	2874.48	35.8581	11.3763	-16.0344	1.74934	1.70999	-0.0393449	-0.157539	14	10	11	NP_000337	P48436
769	NN100	SPHK1	Pan-specific	Sphingosine kinase 1	0, 0	187.101	21.8816	7.6523	0, 0	382.448	5.23888	8.46631	104.407	-0.218806	0.16239	0.381196	1.52633	15	6	1	NP_892010	Q9NYA1
770	NN101	SPHK2	Pan-specific	Sphingosine kinase 2	0, 0	218.591	3.45216	7.87671	0, 0	466.378	3.42949	8.75254	113.357	-0.113483	0.314618	0.428101	1.71414	15	7	1	NP_064511	Q9NRA0
771	NK172	Src	Pan-specific	Src proto-oncogene-encoded protein-tyrosine kinase	0, 0	72.2944	33.6785	6.28044	0, 0	166.759	8.7611	7.26881	130.666	-0.862659	-0.474475	0.388184	1.55431	15	8	1	NP_005408	P12931
772	NK172-2	Src	Pan-specific	Src proto-oncogene-encoded protein-tyrosine kinase	0, 0	183.111	3.82029	7.6212	0, 0	249.701	24.6413	7.85125	36.3659	-0.233401	-0.164716	0.0686846	0.275017	15	9	1	NP_005408	P12931
773	NK172-3	Src	Pan-specific	Src proto-oncogene-encoded protein-tyrosine kinase	0, 0	601.992	70.8474	9.33823	0, 0	709.867	58.2022	9.35859	17.9196	0.572445	0.636932	0.064487	0.25821	15	10	1	NP_005408	P12931
774	NK172-4	Src	Pan-specific	Src proto-oncogene-encoded protein-tyrosine kinase	0, 0	110.634	15.4787	6.89427	0, 0	165.635	23.606	7.25906	49.7151	-0.574569	-0.479662	0.0949074	0.380014	15	6	2	NP_005408	P12931
775	PK107	Src	Y419	Src proto-oncogene-encoded protein-tyrosine kinase	0, 0	118.558	3.81218	6.99407	0, 0	164.21	13.0368	7.24659	38.5065	-0.527731	-0.486292	0.0414388	0.165923	15	7	2	NP_005408	P12931
776	PK108	Src	Y530	Src proto-oncogene-encoded protein-tyrosine kinase	0, 0	828.623	41.7441	9.7992	0, 0	795.053	8.28461	9.5221	-4.05129	0.788792	0.723888	-0.0649039	-0.259879	15	8	2	NP_005408	P12931
777	NN102-NN124	STAT1a	Pan-specific	Signal transducer and activator of transcription 1 alpha	0, 0	1765.73	57.7043	10.8907	0, 0	1151.74	19.2712	10.0568	-34.7727	1.30105	1.00825	-0.292801	-1.17239	15	9	2	NP_009330	P42224
778	NN102-NN124-2	STAT1a	Pan-specific	Signal transducer and activator of transcription 1 alpha	0, 0	22.3723	6.16438	4.58826	0, 0	21.7132	2.43998	4.32769	-2.94608	-1.65684	-2.03865	-0.381805	-1.52877	15	10	2	NP_009330	P42224
779	NN139	STAT1a	Pan-specific	Signal transducer and activator of transcription 1 alpha	0, 0	88.3777	31.1032	6.57024	0, 0	190.792	34.9553	7.46305	115.883	-0.726648	-0.371172	0.355477	1.42335	15	6	3	NP_009330	P42224
780	PN078-PN135	STAT1a	S727	Signal transducer and activator of transcription 1 alpha	0, 0	751.108	7.90704	9.6575	0, 0	651.015	4.19069	9.23374	-13.326	0.72229	0.57053	-0.151761	-0.607658	15	7	3	NP_009330	P42224
781	PN079-PN136-1	STAT1a	Y701	Signal transducer and activator of transcription 1 alpha	0, 0	20.3792	39.4725	4.45365	0, 0	27.7686	19.3076	4.68257	36.2598	-1.72002	-1.84991	-0.129888	-0.52008	15	8	3	NP_009330	P42224
782	NN103	STAT2	Pan-specific	Signal transducer and activator of transcription 2	0, 0	1603.58	76.2462	10.7517	0, 0	1364.4	23.6207	10.3012	-14.9155	1.23583	1.13826	-0.0975722	-0.390684	15	9	3	NP_005410	P52630
783	PN080	STAT2	Y690	Signal transducer and activator of transcription 2	0, 0	90.2266	26.5389	6.60011	0, 0	114.3	10.7695	6.72387	26.6812	-0.712629	-0.764287	-0.0516582	-0.206842	15	10	3	NP_005410	P52630
784	NN104	STAT3	Pan-specific	Signal transducer and activator of transcription 3 (acute phase response factor)	0, 0	372.948	24.9063	8.64745	0, 0	392.204	28.4606	8.50265	5.16319	0.248247	0.181716	-0.0665311	-0.266394	15	6	4	NP_003141	P40763
785	NN104-2	STAT3	Pan-specific	Signal transducer and activator of transcription 3 (acute phase response factor)	0, 0	16.9185	43.0457	4.18515	0, 0	32.7092	24.338	4.91882	93.3344	-1.84603	-1.72427	0.121765	0.487552	15	7	4	NP_003141	P40763
786	PN081-1	STAT3	S727	Signal transducer and activator of transcription 3	0, 0	59.6727	12.9119	6.00362	0, 0	76.1064	23.7546	6.13713	27.5396	-0.992574	-1.07633	-0.0837571	-0.335368	15	8	4	NP_003141	P40763
787	PN082	STAT3	Y705	Signal transducer and activator of transcription 3	0, 0	32.9785	8.99052	5.14808	0, 0	50.9827	20.0709	5.55912	54.5936	-1.3941	-1.38373	0.0103714	0.0415275	15	9	4	NP_003141	P40763
788	PN082-1	STAT3	Y705	Signal transducer and activator of transcription 3	0, 0	1450.68	13.515	10.6071	0, 0	1249.06	11.1816	10.1738	-13.8984	1.16798	1.07049	-0.0974911	-0.39036	15	10	4	NP_003141	P40763
789	NN117	STAT4	Pan-specific	Signal transducer and activator of transcription 4 (acute phase response factor)	0, 0	1722.42	2.41817	10.8548	0, 0	778.558	21.703	9.49185	-54.7986	1.28424	0.707802	-0.576435	-2.30808	15	6	5	NP_003142	Q14765
790	NN105	STAT5A	Pan-specific	Signal transducer and activator of transcription 5A	0, 0	2276.21	7.70914	11.257	0, 0	1297.35	1.21118	10.2285	-43.0037	1.473	1.0996	-0.3734	-1.49511	15	7	5	NP_003143	P42229
791	PN083	STAT5A	Y694	Signal transducer and activator of transcription 5A	0, 0	23.3739	31.546	4.65145	0, 0	36.7869	10.8108	5.08831	57.3845	-1.62719	-1.63413	-0.00694027	-0.0277892	15	8	5	NP_003143	P42229
792	PN083-1	STAT5A	Y694	Signal transducer and activator of transcription 5A	0, 0	94.7113	4.70054	6.67009	0, 0	193.028	22.8128	7.47985	103.806	-0.679784	-0.362236	0.317548	1.27148	15	9	5	NP_003143	P42229
793	PN119	STAT5A	S780	Signal transducer and activator of transcription 5A	0, 0	817.76	12.0637	9.78016	0, 0	664.338	11.7064	9.26296	-18.7613	0.779857	0.586074	-0.193783	-0.775919	15	10	5	NP_003143	P42229
794	NN106	STAT5B	Pan-specific	Signal transducer and activator of transcription 5B	0, 0	864.986	2.51575	9.86116	0, 0	679.419	26.6358	9.29535	-21.4533	0.817872	0.603295	-0.214577	-0.859176	15	6	6	NP_036580	P51692
795	NN107	STAT6	Pan-specific	Signal transducer and activator of transcription 6	0, 0	1265.9	21.3856	10.4106	0, 0	892.072	10.6587	9.68821	-29.5308	1.07573	0.81223	-0.2635	-1.05507	15	7	6	NP_003144	P42226
796	NN108	STI1	Pan-specific	Stress induced phosphoprotein 1 (Hsc70/Hsp90 organizing protein (Hop))	0, 0	372.099	35.443	8.64417	0, 0	293.507	0.38315	8.08444	-21.1211	0.246704	-0.0406981	-0.287402	-1.15077	15	8	6	NP_006810	P31948
797	NK173	STK33	Pan-specific	FLJ35932 protein-serine kinase	0, 0	58.6371	33.3537	5.97837	0, 0	180.045	4.21777	7.3794	207.05	-1.00443	-0.415657	0.588771	2.35747	15	9	6	NP_112168	Q8NEF5
798	NN134	Striatin	Pan-specific	Striatin	0, 0	4929.54	22.2015	12.3719	0, 0	3768.3	22.089	11.7669	-23.5568	1.99621	1.91773	-0.0784825	-0.314248	15	10	6	NP_003153.2.	O43815
799	NK174	Syk	Pan-specific	Spleen protein-tyrosine kinase	0, 0	2295.92	7.01946	11.2695	0, 0	2263.67	0.264512	11.0316	-1.40483	1.47884	1.5267	0.0478666	0.191661	15	6	7	NP_003168	P43405
800	PK159	Syk	Y323	Spleen protein-tyrosine kinase	0, 0	324.179	66.2466	8.44527	0, 0	415.58	13.7117	8.58617	28.1947	0.153357	0.226136	0.0727789	0.291411	15	7	7	NP_003168	P43405
801	NN171	Synapsin 1	Pan-specific	Synapsin 1 isoform Ia	0, 0	498.608	15.7221	9.06639	0, 0	554.143	0.327192	9.0013	11.1381	0.444864	0.446915	0.00205174	0.00821527	15	8	7	NP_008881	P17600
802	PN084	Synapsin 1	S9	Synapsin 1 isoform Ia	0, 0	29.5392	0.508762	4.98918	0, 0	52.0975	14.0884	5.59033	76.3674	-1.46868	-1.36714	0.101543	0.406582	15	9	7	NP_008881	P17600
803	NK175-2	TAK1	Pan-specific	TGF-beta-activated protein-serine kinase 1	0, 0	35.8245	83.4781	5.2675	0, 0	77.2072	12.0141	6.15785	115.515	-1.33806	-1.06531	0.272745	1.09209	15	10	7	NP_663306	O43318
804	NK175-3	TAK1	Pan-specific	TGF-beta-activated protein-serine kinase 1	0, 0	84.8426	26.6165	6.51134	0, 0	132.788	0.208252	6.94017	56.5107	-0.754289	-0.649256	0.105033	0.420557	15	6	8	NP_663306	O43318
805	NK175-4	TAK1	Pan-specific	TGF-beta-activated protein-serine kinase 1	0, 0	27.8902	90.2439	4.90631	0, 0	49.1433	8.09066	5.50611	76.2026	-1.50757	-1.41193	0.095646	0.382972	15	7	8	NP_663306	O43318
806	NK175-5	TAK1	Pan-specific	TGF-beta-activated protein-serine kinase 1	0, 0	1194.84	6.00112	10.3272	0, 0	1002.7	4.70165	9.85686	-16.0812	1.03661	0.901923	-0.134688	-0.539297	15	8	8	NP_663306	O43318
807	PN085	Tau	S516	Microtubule-associated protein tau	0, 0	747.933	18.3776	9.65139	0, 0	621.207	1.78964	9.16612	-16.9434	0.719422	0.534569	-0.184852	-0.740158	15	9	8	NP_005901	P10636
808	PN086	Tau	S516+S519	Microtubule-associated protein tau	0, 0	895.976	47.9652	9.91194	0, 0	710.151	14.7161	9.35917	-20.7399	0.841706	0.63724	-0.204466	-0.818693	15	10	8	NP_005901	P10636
809	PN090	Tau	S713	Microtubule-associated protein tau	0, 0	77.9909	30.544	6.38986	0, 0	119.249	11.0824	6.78503	52.9016	-0.811304	-0.731764	0.0795402	0.318483	15	6	9	NP_005901	P10636
810	PN090-2	Tau	S713	Microtubule-associated protein tau	0, 0	415.593	42.2159	8.80365	0, 0	438.141	22.6468	8.66244	5.42544	0.321556	0.266698	-0.0548576	-0.219653	15	7	9	NP_005901	P10636
811	PN091	Tau	S717	Microtubule-associated protein tau	0, 0	960.116	34.5722	10.0117	0, 0	673.846	10.4043	9.28347	-29.8161	0.88852	0.596977	-0.291543	-1.16736	15	8	9	NP_005901	P10636
812	PN092	Tau	S721	Microtubule-associated protein tau	0, 0	478.561	26.0255	9.00718	0, 0	344.264	14.8635	8.31456	-28.0627	0.417078	0.0816857	-0.335393	-1.34293	15	9	9	NP_005901	P10636
813	PN106	Tau	S519	Microtubule-associated protein tau	0, 0	41.641	166.601	5.48456	0, 0	197.102	57.2727	7.50999	373.337	-1.23619	-0.346209	0.889978	3.56352	15	10	9	NP_005901	P10636
814	PN107	Tau	S739	Microtubule-associated protein tau	0, 0	507.894	10.8516	9.09301	0, 0	430.899	5.23109	8.6384	-15.1596	0.457358	0.253911	-0.203447	-0.814614	15	6	10	NP_005901	P10636
815	PN121	Tau	T522	Microtubule-associated protein tau	0, 0	172.542	41.1104	7.53543	0, 0	229.846	2.69377	7.73171	33.2114	-0.273656	-0.228289	0.0453664	0.181649	15	7	10	NP_005901	P10636
816	PN122	Tau	T548	Microtubule-associated protein tau	1, 0	159.532	40.068	7.42233	1, 0	252.29	11.4863	7.86613	58.1441	-0.326739	-0.156803	0.169936	0.680434	15	8	10	NP_005901	P10636
817	NK220-1	TBK1	Pan-specific	Serine/threonine-protein kinase TBK1	0, 0	731.057	29.275	9.61847	0, 0	751.235	24.3789	9.44031	2.7601	0.70397	0.680392	-0.0235781	-0.0944082	15	9	10	NP_037386	Q9UHD2
818	NK220-2	TBK1	Pan-specific	Serine/threonine-protein kinase TBK1	0, 0	996.335	0.262649	10.0651	0, 0	1155.79	22.1812	10.0619	16.004	0.913593	1.01094	0.0973515	0.389801	15	10	10	NP_037386	Q9UHD2
819	NK176	TEK (TIE2)	Pan-specific	Angiopoietin-1 receptor-tyrosine kinase	0, 0	49.2097	1.68096	5.7255	0, 0	123.806	11.1277	6.83912	151.588	-1.12311	-0.702995	0.420113	1.68216	15	6	11	NP_444515	Q02763
820	NK177	Tlk1	Pan-specific	Tousled-like protein-serine kinase 1	0, 0	49.8403	13.6722	5.74386	0, 0	107.302	23.6364	6.63272	115.291	-1.11449	-0.812765	0.301721	1.20811	15	7	11	NP_036422	Q9UKI8
821	NP034	TPIPb	Pan-specific	Phosphatidylinositol-3,4,5-trisphosphate 3-phosphatase TPTE2	0, 0	28.1711	101.693	4.92077	0, 0	59.2765	3.64639	5.77658	110.416	-1.50079	-1.26809	0.232702	0.931751	15	8	11	NP_001135440.1	Q6XPS3
822	NN110	TRADD	Pan-specific	Tumor necrosis factor receptor type 1 associated DEATH domain protein	0, 0	461.977	44.4814	8.9563	0, 0	292.037	2.99527	8.07719	-36.7855	0.393199	-0.0445521	-0.437751	-1.75278	15	9	11	NP_003789	Q15628
823	NN111	Trail	Pan-specific	Tumor necrosis factor-related apoptosis-inducing ligand	0, 0	3201.72	60.3842	11.7493	0, 0	1888.81	3.07583	10.7704	-41.0065	1.70401	1.3878	-0.316211	-1.26613	15	10	11	NP_003801	P50591
824	NK178	TrkA	Pan-specific	Nerve growth factor (NGF) receptor-tyrosine kinase	1, 0	39.5512	42.2306	5.41027	1, 0	93.0908	20.3794	6.42776	135.368	-1.27105	-0.92177	0.34928	1.39854	16	6	1	NP_002520	P04629
825	NK179	TrkB	Pan-specific	BNDF/NT3/4/5 receptor- tyrosine kinase	0, 0	232.419	5.76369	7.96521	0, 0	325.12	7.30439	8.23202	39.8855	-0.07195	0.0377871	0.109737	0.439393	16	7	1	NP_006171	Q16620
826	PK160	TrkB	Y706	BNDF/NT3/4/5 receptor- tyrosine kinase	0, 0	398.824	4.04054	8.74424	0, 0	385.551	19.2116	8.47797	-3.32804	0.293669	0.168591	-0.125078	-0.500821	16	8	1	NP_006171	Q16620
827	NK180	TTK	Pan-specific	Dual specificity protein kinase	0, 0	79.6478	14.082	6.42019	0, 0	209.66	24.2929	7.59909	163.233	-0.79707	-0.298819	0.49825	1.99502	16	9	1	AAA61239.1	P33981
828	NK181	Tyk2	Pan-specific	Protein-tyrosine kinase 2 (Jak-related)	0, 0	495.075	9.79797	9.05613	0, 0	458.028	7.53236	8.72648	-7.48315	0.440049	0.300756	-0.139293	-0.557736	16	6	2	NP_003322	P29597
829	NK181-2	Tyk2	Pan-specific	Protein-tyrosine kinase 2 (Jak-related)	0, 0	593.345	1.95825	9.31735	0, 0	597.956	4.99227	9.11108	0.777029	0.562649	0.5053	-0.0573495	-0.229631	16	7	2	NP_003322	P29597
830	NK183-1	Tyro10 (DDR2)	Pan-specific	Neurotrophic receptor-tyrosine kinase of discoidin domain receptor family, member 2 precursor	0, 0	52.5662	45.121	5.82069	0, 0	125.849	9.01639	6.86274	139.411	-1.07843	-0.690432	0.387998	1.55357	16	8	2	NP_006173	Q16832
831	NK183-2	Tyro10 (DDR2)	Pan-specific	Neurotrophic receptor-tyrosine kinase of discoidin domain receptor family, member 2 precursor	0, 0	237.415	15.6232	7.99589	0, 0	492.857	41.4126	8.83222	107.593	-0.057549	0.35699	0.414538	1.65983	16	9	2	NP_006173	Q16832
832	PN093-1	Tyrosine Hydroxylase	S70	Tyrosine hydroxylase isoform a	0, 0	41.361	19.5823	5.47483	0, 0	48.4167	7.14781	5.48462	17.0587	-1.24075	-1.42336	-0.182602	-0.731149	16	6	3	NP_954986	P07101
833	PN109	Tyrosine Hydroxylase	S18	Tyrosine hydroxylase isoform a	0, 0	50.7638	51.2289	5.77035	0, 0	75.2337	19.3411	6.1205	48.2035	-1.10205	-1.08518	0.0168752	0.0675694	16	7	3	NP_954986	P07101
834	NN176	VEGF-C	Pan-specific	Vascular endothelial growth factor C	0, 0	695.423	6.13587	9.54637	0, 0	615.539	8.51319	9.1529	-11.4871	0.670134	0.527536	-0.142598	-0.570968	16	8	3	NP_005420.1	P49767
835	PK161	VEGFR2 (KDR)	Y1059	Vascular endothelial growth factor receptor-tyrosine kinase 2 (KDR)	0, 0	453.179	21.2628	8.92856	0, 0	453.396	6.02609	8.71182	0.047938	0.380179	0.292959	-0.0872205	-0.349235	16	9	3	NP_002244	P35968
836	PK133	VEGFR2 (KDR)	Y1214	Vascular endothelial growth factor receptor-tyrosine kinase 2 (KDR)	0, 0	157.643	31.7473	7.40514	0, 0	141.091	23.1631	7.02767	-10.4995	-0.334804	-0.602717	-0.267913	-1.07274	16	6	4	NP_002244	P35968
837	NP030	VHR	Pan-specific	Dual specificity protein phosphatase 3	0, 0	897.107	27.2778	9.91376	0, 0	668.939	18.1345	9.27292	-25.4337	0.84256	0.591369	-0.251191	-1.00578	16	7	4	NP_004081	P51452
838	PN094	Vimentin	S34	Vimentin	0, 0	554.407	11.807	9.21943	0, 0	426.893	25.6244	8.62492	-23.0001	0.516689	0.246743	-0.269946	-1.08088	16	8	4	NP_003371	P08670
839	NK184	Vrk1	Pan-specific	Vaccinia related protein-serine kinase 1	0, 0	91.3603	13.1216	6.61812	0, 0	199.996	10.0975	7.53101	118.909	-0.704174	-0.335026	0.369148	1.47809	16	9	4	NP_003375	Q99986
840	NK185	Wee1	Pan-specific	Wee1 protein-tyrosine kinase	0, 0	135.292	22.6324	7.18456	0, 0	145.578	30.3814	7.07283	7.60257	-0.43833	-0.578699	-0.140369	-0.562047	16	6	5	NP_003381	P30291
841	NP037	WIP1	Pan-specific	Protein phosphatase 1D	0, 0	245.358	0.233012	8.04337	0, 0	281.508	13.5285	8.02422	14.7333	-0.0352652	-0.0727257	-0.0374606	-0.149994	16	7	5	NP_003611.1.	O15297
842	NK186	Yes	Pan-specific	Yamaguchi sarcoma proto-oncogene-encoded tyrosine kinase	0, 0	1343.61	20.0299	10.4965	0, 0	1384.99	35.6675	10.3229	3.0803	1.11606	1.14975	0.0336881	0.134889	16	8	5	NP_005424	P07947
843	NK186-2	Yes	Pan-specific	Yamaguchi sarcoma proto-oncogene-encoded tyrosine kinase	0, 0	475.083	204.271	8.99666	0, 0	223.07	19.5951	7.68854	-53.0461	0.41214	-0.251248	-0.663388	-2.65624	16	9	5	NP_005424	P07947
844	NK214	YSK1	Pan-specific	Serine/threonine-protein kinase 25	0, 0	1443.86	4.122	10.6003	0, 0	1524.27	6.00553	10.4611	5.56927	1.16479	1.22327	0.0584832	0.23417	16	6	6	NP_006365.2	O00506
845	NK187	ZAP70	Pan-specific	Zeta-chain (TCR) associated protein-tyrosine kinase, 70 kDa	0, 0	946.411	269.941	9.99095	0, 0	947.668	43.1471	9.77543	0.132772	0.878786	0.858616	-0.0201699	-0.0807613	16	7	6	NP_003168	P43403
846	NK187-2	ZAP70	Pan-specific	Zeta-chain (TCR) associated protein-tyrosine kinase, 70 kDa	0, 0	509.691	4.99134	9.0981	0, 0	505.659	8.2948	8.86921	-0.790924	0.459749	0.376665	-0.0830844	-0.332674	16	8	6	NP_003168	P43403
847	PK109	ZAP70/Syk	Y319/Y352	Zeta-chain (TCR) associated protein-tyrosine kinase, 70 kDa/Spleen protein-tyrosine kinase	0, 0	24.7132	4.31549	4.73183	0, 0	29.5236	4.22343	4.77099	19.465	-1.58946	-1.80289	-0.213427	-0.854574	16	9	6	NP_001070	P43403
848	CN003	pThr(MmAb)	pThr	pThr(MmAb)	0, 0	10589.7	16.4827	13.475	0, 0	6542.67	15.9943	12.5629	-38.2169	2.51395	2.34105	-0.1729	-0.6923	16	10	6	NA	NA
849	NK188-1	ZIPK	Pan-specific	ZIP kinase (death associated protein-serine kinase 3 (DAPK3))	0, 0	258.472	10.0234	8.11849	0, 0	299.256	8.41329	8.11242	15.7787	-1.03935e-05	-0.0258164	-0.025806	-0.103329	16	6	7	NP_001339	O43293
850	NK188-2	ZIPK	Pan-specific	ZIP kinase (death associated protein-serine kinase 3 (DAPK3))	0, 0	135.875	23.6909	7.19076	0, 0	311.316	59.5644	8.16942	129.119	-0.435418	0.0044979	0.439916	1.76145	16	7	7	NP_001339	O43293
851	CN001	Actin	Pan-specific	Actin	0, 0	1636.73	17.3186	10.7812	0, 0	1496.74	7.7658	10.4348	-8.55268	1.24968	1.20929	-0.0403938	-0.161739	16	10	7	NP_001092.1	P60709
852	CN002	Tubulin	Pan-specific	Tubulin	0, 0	2913.48	1.09686	11.6132	0, 0	2334.27	0.456871	11.0759	-19.8801	1.64013	1.55027	-0.0898602	-0.359805	16	10	8	NP_006000.2	Q71U36
853	CN004	pThr(RpAb)	pThr	pThr(RpAb)	0, 0	674.985	3.4295	9.50334	0, 0	608.776	15.4768	9.13696	-9.80891	0.649936	0.51906	-0.130876	-0.524036	16	10	9	NA	NA
854	CN005	4G10	pTyr	4G10	0, 0	1531.4	15.9392	10.6853	0, 0	1545.15	2.87289	10.4807	0.898294	1.20464	1.23371	0.0290687	0.116393	16	10	10	NA	NA

## Sheet: Short-List
KinexTM Antibody Microarray Short List (Z-ratio) for Order 3138
SAMPLE DETAILS
Sample IDs:		Control ID: 12 hr C (Kinexus ID 17789) Treated ID: 12 hr T (Kinexus ID 17790)
Array Barcode:		K011402041
Date of Report:		2014-08-11
Z-ratio = >+/- 1.2, % Error Range = <30, Globally Normalized Median Value = >287, Flags = 0,0
Serial No.	Antibody Codes	Target Protein Name	Phospho Site (Human)	Full Target Protein Name	Flag-12 hr C	Globally Normalized - 12 hr C	%Error Range 12 hr C	Log2 (Intensity Corrected) - 12 hr C	Flag-12 hr T	Globally Normalized - 12 hr T	%Error Range 12 hr T	Log2 (Intensity Corrected) - 12 hr T	%CFC (12 hr T from 12 hr C)	Z-score (12 hr C)	Z-score (12 hr T)	Z-score Difference (12 hr T-12 hr C)	Z-ratio (12 hr T, 12 hr C)	Block	Row	Column	Refseq	Uniprot Link
321	NN061-3	Hsp90a/b	Pan-specific	Heat shock 90 kDa protein alpha/beta	0, 0	65.8152	4.19408	6.14497	0, 0	317.297	17.0345	8.19688	382.102	-0.926235	0.0190985	0.945333	3.78517	6	8	10	NP_005339	P07900
511	NN074	NME7	Pan-specific	Nucleotide diphosphate kinase 7 (nm23-H7)	0, 0	129.502	0.226686	7.12145	0, 0	398.908	12.5488	8.5271	208.033	-0.467948	0.194721	0.662669	2.65336	10	8	4	NP_037462	Q9Y5B8
350	NK076-2	IKKb	Pan-specific	Inhibitor of NF-kappa-B protein-serine kinase beta	0, 0	203.418	1.0091	7.77293	0, 0	590.581	16.9781	9.09318	190.329	-0.162192	0.495778	0.657969	2.63454	7	7	5	NP_001547	O14920
726	NK163	ROS	Pan-specific	Orosomucoid 1 receptor-tyrosine kinase	0, 0	300.803	2.56282	8.3373	0, 0	790.238	11.3821	9.51333	162.709	0.102684	0.719227	0.616543	2.46867	14	8	3	NP_002935	P08922
13	NN003	AK2	Pan-specific	Adenylate kinase 2	0, 0	145.36	8.61597	7.28811	0, 0	384.962	23.2299	8.47576	164.834	-0.38973	0.167417	0.557148	2.23085	1	9	3	NP_001616	P54819
164	NN029	Cyclin B1	Pan-specific	Cyclin B1	0, 0	604.658	15.8368	9.3446	0, 0	1329.73	8.183	10.2641	119.914	0.575437	1.11851	0.543071	2.17448	3	10	11	NP_114172	P14635
93	NK024	CDC2L5 (CHED)	Pan-specific	Cell division cycle 2-like protein-serine kinase 5	0, 0	236.997	8.01257	7.99335	0, 0	553.029	18.4976	8.9984	133.348	-0.058741	0.445372	0.504113	2.01849	2	9	8	NP_003709	Q14004
541	NN084	PACSIN1	Pan-specific	Protein kinase C + casein kinase substrate in neurons protein 1	0, 0	133.138	10.8207	7.1614	0, 0	326.996	11.761	8.24032	145.607	-0.449197	0.0422019	0.491399	1.96759	10	8	10	NP_065855	Q9BY11
373	NK084-2	JAK1	Pan-specific	Janus protein-tyrosine kinase 1	0, 0	135.444	17.4895	7.18617	0, 0	316.709	7.85032	8.19421	133.831	-0.437572	0.0176773	0.455249	1.82284	7	10	9	NP_002218	P23458
124	NK030-2	CDK7	Pan-specific	Cyclin-dependent protein-serine kinase 7	0, 0	2255.14	16.6237	11.2436	0, 0	3761.38	21.9492	11.7642	66.7915	1.4667	1.91632	0.449619	1.8003	3	10	3	NP_001790	P50613
577	NN116	PKA R1a	Pan-specific	cAMP-dependent protein-serine kinase type I-alpha regulatory chain	0, 0	257.454	13.5645	8.11279	0, 0	549.731	6.63456	8.98977	113.526	-0.00268348	0.440782	0.443466	1.77566	11	9	6	NP_002725	P10644
770	NN101	SPHK2	Pan-specific	Sphingosine kinase 2	0, 0	218.591	3.45216	7.87671	0, 0	466.378	3.42949	8.75254	113.357	-0.113483	0.314618	0.428101	1.71414	15	7	1	NP_064511	Q9NRA0
279	NK071	Haspin	Pan-specific	Haploid germ cell-specific nuclear protein-serine kinase	0, 0	143.786	3.00586	7.27241	0, 0	320.809	2.57036	8.21276	123.116	-0.397101	0.027546	0.424647	1.70031	6	6	2	NP_114171	Q8TF76
202	PN193	eIF4G	S1232	Eukaryotic translation initiation factor 4 gamma 1	0, 0	206.215	19.7691	7.79263	0, 0	435.948	2.91262	8.6552	111.405	-0.152946	0.262848	0.415794	1.66486	4	8	8	NP_004944	Q04637
30	NK193	Aurora B (AIM-1)	Pan-specific	Aurora Kinase B (serine/threonine protein kinase 12)	0, 0	180.236	15.7433	7.59837	0, 0	379.52	4.08494	8.45522	110.569	-0.244119	0.156493	0.400611	1.60407	1	6	7	NP_004208	Q96GD4
769	NN100	SPHK1	Pan-specific	Sphingosine kinase 1	0, 0	187.101	21.8816	7.6523	0, 0	382.448	5.23888	8.46631	104.407	-0.218806	0.16239	0.381196	1.52633	15	6	1	NP_892010	Q9NYA1
277	NK070	GSK3b	Pan-specific	Glycogen synthase-serine kinase 3 beta	0, 0	369.018	8.59787	8.63217	0, 0	685.561	1.70026	9.30833	85.7796	0.241076	0.6102	0.369125	1.478	6	9	1	NP_002084	P49841
281	PN179-PN180-PN181	HDAC4	S246	Histone deacetylase 4	0, 0	1287.91	5.35002	10.4354	0, 0	2049.47	5.64011	10.8882	59.1312	1.0874	1.45043	0.363034	1.45361	6	8	2	NP_006028.2	P56524
308	NN057-2	Hsp40	Pan-specific	DnaJ homolog, subfamily B member 1	0, 0	4370.21	9.64062	12.1981	0, 0	5917.45	17.1617	12.4179	35.4041	1.91467	2.26398	0.349315	1.39868	6	10	7	NP_006136	P25685
516	NN078	p21 CDKI1	Pan-specific	cyclin-dependent kinase inhibitor 1 (MDA6)	0, 0	238.441	11.7839	8.00211	0, 0	438.875	4.09995	8.66486	84.0605	-0.0546296	0.267983	0.322612	1.29176	10	8	5	NP_000380	P38936
136	NN025	c-IAP1	Pan-specific	Cellular inhibitor of apoptosis protein 1 (baculoviral IAP repeat-containing protein 3, apoptosis inhibitor 2 (API2))	0, 0	416.61	10.9099	8.80718	0, 0	714.358	24.9424	9.36769	71.4693	0.32321	0.641771	0.318561	1.27554	3	7	6	NP_001156	Q13490
503	NN070	NFkappaB p50	Pan-specific	NF-kappa-B p50 nuclear transcription factor	0, 0	376.08	14.7052	8.65952	0, 0	291.377	10.9267	8.07393	-22.5226	0.253911	-0.0462871	-0.300198	-1.20201	10	10	2	NP_003989	P19838
228	NK206-3	Erk5 (MAPK7)	Pan-specific	Extracellular regulated protein-serine kinase 5 (Big MAP kinase 1 (BMK1))	0, 0	592.363	7.33818	9.31496	0, 0	432.893	21.7961	8.64506	-26.921	0.561528	0.257453	-0.304075	-1.21753	5	10	2	NP_620602	Q13164
646	NK146-2	Plk2	Pan-specific	Polo-like protein kinase 2 (serum -inducible kinase (SNK))	0, 0	548.835	28.4296	9.20485	0, 0	403.541	27.7791	8.54376	-26.4731	0.509851	0.203582	-0.306269	-1.22632	12	8	9	NP_006613	Q9NYY3
162	NK044-2	Csk	Pan-specific	C-terminus of Src tyrosine kinase	0, 0	426.062	11.7772	8.83954	0, 0	322.44	2.6356	8.22008	-24.3207	0.3384	0.0314374	-0.306963	-1.2291	3	8	11	NP_004374	P41240
257	NK065	Fyn	Pan-specific	Fyn proto-oncogene-encoded protein-tyrosine kinase	0, 0	360.954	19.2672	8.6003	0, 0	271.504	19.021	7.97202	-24.7814	0.226114	-0.100487	-0.326601	-1.30773	5	9	8	NP_002028	P06241
618	PK083	PKCg	T655	Protein-serine kinase C gamma	0, 0	1417.86	6.81168	10.5741	0, 0	899.319	22.613	9.69988	-36.5722	1.15249	0.818438	-0.33405	-1.33755	12	10	3	NP_002730	P05129
682	PP003	PTEN	S380+T382+S385	Phosphatidylinositol-3,4,5-trisphosphate 3-phosphatase and protein phosphatase and tensin homolog deleted on chromosome 10	0, 0	910.091	26.2885	9.93449	0, 0	607.564	13.6771	9.13408	-33.2414	0.85229	0.517531	-0.334759	-1.34039	13	9	5	NP_000305	P60484
812	PN092	Tau	S721	Microtubule-associated protein tau	0, 0	478.561	26.0255	9.00718	0, 0	344.264	14.8635	8.31456	-28.0627	0.417078	0.0816857	-0.335393	-1.34293	15	9	9	NP_005901	P10636
538	PN160	p53	S6	Tumor suppressor protein p53 (antigenNY-CO-13)	0, 0	386.919	25.0112	8.70051	0, 0	281.723	2.13184	8.02532	-27.1881	0.273149	-0.0721395	-0.345288	-1.38255	10	10	9	NP_000537	P04637
506	PN156	NFkappaB p65	S529	NF-kappa-B p65 nuclear transcription factor	0, 0	339.435	21.5124	8.51162	0, 0	247.894	19.0689	7.84077	-26.9686	0.184496	-0.170289	-0.354784	-1.42058	10	8	3	NP_003989	Q04206
261	NK066	GCK	Pan-specific	Germinal centre protein-serine kinase	0, 0	662.659	20.821	9.47675	0, 0	445.883	13.5954	8.68771	-32.713	0.637458	0.280138	-0.35732	-1.43073	5	8	9	NP_004570	Q12851
607	PK077-1	PKCd	Y313	Protein-serine kinase C delta	0, 0	1156	12.0419	10.2795	0, 0	716.005	25.8437	9.37102	-38.0616	1.01423	0.643539	-0.370694	-1.48428	12	9	1	NP_006245	Q05655
617	PK082-2	PKCg	T514	Protein-serine kinase C gamma	0, 0	3910.21	10.3115	12.0377	0, 0	2093.16	1.43091	10.9187	-46.4694	1.83936	1.46662	-0.372745	-1.49249	12	9	3	NP_002730	P05129
790	NN105	STAT5A	Pan-specific	Signal transducer and activator of transcription 5A	0, 0	2276.21	7.70914	11.257	0, 0	1297.35	1.21118	10.2285	-43.0037	1.473	1.0996	-0.3734	-1.49511	15	7	5	NP_003143	P42229
697	PN063	Rac1	S71	Ras-related C3 botulinum toxin substrate 1	0, 0	362.112	14.9894	8.60492	0, 0	253.467	0.765713	7.87284	-30.0032	0.228283	-0.153233	-0.381516	-1.52761	13	9	8	NP_008839	P63000
662	NP018	PP2Cd	Pan-specific	Protein-serine phosphatase 2C - catalytic subunit - delta isoform	0, 0	614.626	18.3634	9.36819	0, 0	400.142	1.87659	8.53156	-34.8967	0.586508	0.19709	-0.389418	-1.55925	13	9	1	NP_110395	O15297
666	NP021	PP5C	Pan-specific	Protein-serine phosphatase 5 - catalytic subunit (PPT)	0, 0	606.91	11.5545	9.34996	0, 0	393.447	5.7788	8.50722	-35.1721	0.577954	0.184145	-0.393809	-1.57683	13	8	2	NP_006238	P53041
667	NP021-2	PP5C	Pan-specific	Protein-serine phosphatase 5 - catalytic subunit (PPT)	0, 0	383.58	3.43112	8.68801	0, 0	261.034	1.70455	7.91528	-31.948	0.267281	-0.130662	-0.397943	-1.59338	13	9	2	NP_006238	P53041
455	NK103	MEK4 (MAP2K4)	Pan-specific	MAPK/ERK protein-serine kinase 4 (MKK4)	0, 0	851.86	7.73554	9.8391	0, 0	527.274	6.18406	8.9296	-38.1032	0.807518	0.40878	-0.398738	-1.59657	9	7	4	NP_003001	P45985
464	NK106-2	MEK7 (MAP2K7)	Pan-specific	MAPK/ERK protein-serine kinase 7 (MKK7)	0, 0	637.493	6.63208	9.42089	0, 0	390.28	19.354	8.49556	-38.7789	0.611242	0.177944	-0.433298	-1.73495	9	6	6	NP_005034	O14733
273	NK069-NK070	GSK3a	Pan-specific	Glycogen synthase-serine kinase 3 alpha	0, 0	593.468	27.6786	9.31765	0, 0	364.048	24.1861	8.39517	-38.6575	0.562789	0.124558	-0.438231	-1.7547	5	10	11	NP_063937	P49840
616	PK082-1	PKCg	T514	Protein-serine kinase C gamma	0, 0	2971.73	6.59557	11.6417	0, 0	1375.95	4.20344	10.3134	-53.6987	1.65354	1.14473	-0.508808	-2.0373	12	8	3	NP_002730	P05129
641	PN165	PLCg1	Y771	1-phosphatidylinositol-4,5-bisphosphate phosphodiesterase gamma-1	0, 0	666.274	19.7875	9.4846	0, 0	337.095	12.2211	8.2842	-49.406	0.641141	0.0655388	-0.575603	-2.30474	12	8	8	NP_877963.1	P19174
789	NN117	STAT4	Pan-specific	Signal transducer and activator of transcription 4 (acute phase response factor)	0, 0	1722.42	2.41817	10.8548	0, 0	778.558	21.703	9.49185	-54.7986	1.28424	0.707802	-0.576435	-2.30808	15	6	5	NP_003142	Q14765
339	NN065	IkBb	Pan-specific	Inhibitor of NF-kappa-B beta (thyroid receptor interacting protein 9)	0, 0	2062.12	1.3907	11.1145	0, 0	852.493	1.85966	9.62273	-58.6594	1.40612	0.77741	-0.628709	-2.51738	7	6	3	NP_002494	Q15653
42	NN008	Bcl-xS/L	Pan-specific	Bcl2-like protein 1	0, 0	716.594	10.8335	9.58964	0, 0	303.755	27.3601	8.13395	-57.6113	0.69044	-0.0143661	-0.704806	-2.82208	1	8	9	NP_612815	Q07817
38	NN005	Bax	Pan-specific	Apoptosis regulator Bcl2-associated X protein	0, 0	9813.05	1.65621	13.3651	0, 0	2628.19	21.295	11.247	-73.2174	2.46237	1.64126	-0.82111	-3.28777	1	9	8	NP_620116	Q07812
