# Supplementary material for: Signalome-wide assessment of host cell response to hepatitis C virus
Source: Nat Commun. 2017 May 8;8:15158. doi: 10.1038/ncomms15158 (PMC5424167; doi:10.1038/ncomms15158)
Supplement: Supplementary Data 3 — Antibody microarray data, 24 hours post transfection [file ncomms15158-s4.xls]

## Sheet: Full Analysis
KinexTM Antibody Microarray Data Report for Order 3167
SAMPLE DETAILS
Sample IDs:		Control ID: 24 hr C (Kinexus ID 17795) Treated ID: 24 hr T (Kinexus ID 17796)
Array Barcode:		K011402081
Date of Report:		2014-09-10
						Globally Normalized Median				Globally Normalized Median
						551.536				570.632
Serial No.	Antibody Codes	Target Protein Name	Phospho Site (Human)	Full Target Protein Name	Flag-24 hr C	Globally Normalized - 24 hr C	%Error Range 24 hr C	Log2 (Intensity Corrected) - 24 hr C	Flag-24 hr T	Globally Normalized - 24 hr T	%Error Range 24 hr T	Log2 (Intensity Corrected) - 24 hr T	%CFC (24 hr T from 24 hr C)	Z-score (24 hr C)	Z-score (24 hr T)	Z-score Difference (24 hr T-24 hr C)	Z-ratio (24 hr T, 24 hr C)	Block	Row	Column	Refseq	Uniprot Link
1	NN001	14-3-3 z	Pan-specific	14-3-3 protein zeta (cross-reacts with other isoforms)	0, 0	16.2351	6.46024	3.8747	0, 0	13.3215	24.1875	3.86854	-17.9464	-2.05085	-2.31645	-0.265604	-1.20467	1	7	1	NP_003397	P63104
2	NN166	4E-BP1	Pan-specific	Eukaryotic translation initiation factor 4E binding protein 1 (PHAS1)	0, 0	4356.73	18.3869	11.9427	0, 0	3831.63	0.466329	12.0366	-12.0526	1.52547	1.45496	-0.0705087	-0.319799	1	8	1	NP_004086	Q13541
3	PN001	4E-BP1	S65	Eukaryotic translation initiation factor 4E binding protein 1 (PHAS1)	0, 0	205.46	25.5041	7.53637	0, 0	190.899	14.6253	7.70952	-7.08697	-0.42773	-0.542967	-0.115237	-0.522666	1	9	1	NP_004086	Q13541
4	PN114	4E-BP1	T45	Eukaryotic translation initiation factor 4E binding protein 1 (PHAS1)	0, 0	620.876	5.79054	9.13182	0, 0	486.783	53.2137	9.05999	-21.5975	0.279488	0.0805797	-0.198908	-0.902166	1	10	1	NP_004086	Q13541
5	PN128	4E-BP1	T70	Eukaryotic translation initiation factor 4E binding protein 1 (PHAS1)	0, 0	244.518	30.6406	7.78745	0, 0	122.847	25.0576	7.07357	-49.7596	-0.316433	-0.836603	-0.52017	-2.35928	1	6	2	NP_004086	Q13541
6	NK001	Abl	Pan-specific	Abelson proto-oncogene-encoded protein-tyrosine kinase	0, 0	907.746	4.46482	9.6798	0, 0	351.115	9.49458	8.58865	-61.3202	0.522394	-0.137049	-0.659442	-2.99096	1	7	2	NP_005148	P00519
7	PN002	AcCoA carboxylase	S80	Acetyl coenzyme A carboxylase	0, 0	2839.5	6.12254	11.3251	0, 0	2451.74	9.55996	11.3924	-13.6559	1.2517	1.15754	-0.0941619	-0.427079	1	8	2	NP_000655	Q13085
8	NN135-1	Acetylated Lysine	Pan-specific	Acetylated Lysine	0, 0	837.955	13.9406	9.56439	0, 0	818.233	2.87501	9.80922	-2.35363	0.471233	0.426521	-0.044712	-0.202795	1	9	2	NA	NA
9	NN135-2	Acetylated Lysine	Pan-specific	Acetylated Lysine	0, 0	532.3	8.10621	8.90975	0, 0	425.109	20.6915	8.86455	-20.1374	0.181052	-0.00966271	-0.190715	-0.865004	1	10	2	NA	NA
10	NK002	ACK1	Pan-specific	Activated p21cdc42Hs protein-serine kinase	0, 0	2099.73	54.9367	10.8896	0, 0	1119.42	7.75778	10.2614	-46.6873	1.05869	0.635302	-0.423384	-1.92029	1	6	3	NP_005772	Q07912
11	PN003-PN004	Adducin a	S726	Adducin alpha (ADD1)	0, 0	246.778	6.64591	7.80073	0, 0	210.085	14.8907	7.84768	-14.8689	-0.310549	-0.479175	-0.168626	-0.764817	1	7	3	NP_058432	P35611
12	NN002	AIF	Pan-specific	Apoptosis inducing factor (programed cell death protein 8 (PDCD8))	0, 0	1495.85	20.6356	10.4004	0, 0	767.575	1.75405	9.71702	-48.6863	0.841817	0.383948	-0.457869	-2.07671	1	8	3	NP_004199	O95831
13	NN003	AK2	Pan-specific	Adenylate kinase 2	0, 0	225.778	2.68963	7.67242	0, 0	191.602	64.0573	7.71482	-15.1372	-0.367424	-0.540521	-0.173097	-0.785095	1	9	3	NP_001616	P54819
14	NK003	ALK	Pan-specific	Anaplastic lymphoma kinase	0, 0	3539.42	8.41253	11.643	0, 0	3104.94	1.28465	11.7332	-12.2754	1.39261	1.31488	-0.0777297	-0.35255	1	10	3	NP_004295.2	Q9UM73
15	NK004	ALS2CR7 (PFTAIRE2)	Pan-specific	Amyotrophic lateral sclerosis 2 chromosomal region candidate gene protein-serine kinase 7	0, 0	49.7921	50.9847	5.4915	0, 0	39.2608	6.52466	5.42787	-21.1505	-1.33417	-1.59647	-0.262301	-1.18969	1	6	4	NP_631897	Q96Q40
16	PK002	AMPKa1/2	T183	5'-AMP-activated protein kinase subunit alpha 1/2	0, 0	69.5323	70.3313	5.97327	0, 0	41.0958	1.53277	5.49378	-40.8968	-1.12061	-1.56604	-0.445427	-2.02027	1	7	4	NP_006242	Q13131
17	NK006	ANKRD3	Pan-specific	Ankyrin repeat domain protein-serine kinase 3 (RIPK4, DIK)	0, 0	94.3337	5.56641	6.41336	0, 0	78.8946	0.159401	6.43471	-16.3664	-0.925532	-1.13158	-0.206051	-0.934562	1	8	4	NP_065690	P57078
18	NN004	APG1	Pan-specific	Hsp 70-related heat shock protein 1 (osmotic stress protein 94 (OSP94))	0, 0	1317.82	26.9732	10.2176	0, 0	869.646	12.0093	9.89714	-34.0088	0.760783	0.467115	-0.293669	-1.33196	1	9	4	NP_055093	O95757
19	NN122	APG2	Pan-specific	Hsp 70-related heat shock protein 4 (HSP70RY)	0, 0	2106.03	30.4554	10.894	0, 0	1298.57	11.8508	10.4756	-38.3404	1.0606	0.734187	-0.326412	-1.48047	1	10	4	NP_002145.3	P34932
20	PN189	APP	T668	Amyloid beta A4 protein	0, 0	1368.89	7.9913	10.2724	0, 0	964.305	10.5317	10.0462	-29.5555	0.785095	0.53594	-0.249155	-1.13007	1	6	5	NP_000475.1	P05067
21	NN121	Arrestin b1	Pan-specific	Arrestin beta 1	0, 0	419.636	24.69	8.56665	0, 0	607.497	24.7526	9.37959	44.7678	0.0289641	0.228148	0.199184	0.903415	1	7	5	NP_004032	P49407
22	PN133	Arrestin b1	S412	Arrestin beta 1	0, 0	497.208	7.09929	8.81136	0, 0	405.677	38.4401	8.79705	-18.4089	0.137438	-0.0408292	-0.178268	-0.808548	1	8	5	NP_004032	P49407
23	NK007	ASK1 (MAP3K5)	Pan-specific	Apoptosis signal regulating protein-serine kinase	0, 0	1325.77	13.443	10.2263	0, 0	1039.42	6.85291	10.1544	-21.5991	0.76463	0.585906	-0.178724	-0.81062	1	9	5	NP_005914	Q99683
24	NK007-2	ASK1 (MAP3K5)	Pan-specific	Apoptosis signal regulating protein-serine kinase	0, 0	1140.51	3.61814	10.0091	0, 0	821.177	3.82891	9.81441	-27.9988	0.668369	0.428914	-0.239455	-1.08607	1	10	5	NP_005914	Q99683
25	PK143	ASK1 (MAP3K5)	S966	Apoptosis signal regulating protein-serine kinase	0, 0	849.782	12.2416	9.58461	0, 0	640.313	6.13914	9.45549	-24.6498	0.480196	0.263192	-0.217004	-0.984241	1	6	6	NP_005914	Q99683
26	NN160	ATF2	Pan-specific	Activating transcription factor 2 (CRE-BP1)	0, 0	72.6301	54.6502	6.03615	0, 0	33.8999	8.61909	5.21607	-53.3252	-1.09274	-1.69426	-0.601527	-2.72828	1	7	6	NP_001871	P15336
27	PN006-1	ATF2	T69 + T71	Activating transcription factor 2 (CRE-BP1)	0, 0	1229.43	3.19627	10.1174	0, 0	1092.83	2.47043	10.2267	-11.1112	0.716385	0.619285	-0.0970997	-0.440404	1	8	6	NP_001871	P15336
28	PN115	ATF2	S112	Activating transcription factor 2 (CRE-BP1)	0, 0	615.143	68.6022	9.11844	0, 0	340.132	30.5284	8.54281	-44.7069	0.273556	-0.158218	-0.431773	-1.95835	1	9	6	NP_001871	P15336
29	NK008-2	Aurora A (AIK)	Pan-specific	Aurora Kinase A (serine/threonine protein kinase 6)	0, 0	85.0269	62.1835	6.2635	0, 0	60.0221	1.2784	6.04028	-29.4081	-0.991958	-1.3137	-0.321745	-1.4593	1	10	6	NP_940835	O14965
30	NK193	Aurora B (AIM-1)	Pan-specific	Aurora Kinase B (serine/threonine protein kinase 12)	0, 0	352.755	5.95008	8.31618	0, 0	302.605	25.6111	8.37415	-14.2166	-0.0820634	-0.236092	-0.154029	-0.698611	1	6	7	NP_004208	Q96GD4
31	NK009	Aurora C (AIK3)	Pan-specific	Aurora Kinase C (serine/threonine-protein kinase 13)	0, 0	71.5576	50.2767	6.01469	0, 0	39.5745	24.9106	5.43936	-44.6956	-1.10225	-1.59116	-0.488915	-2.21752	1	7	7	NP_003151	Q9UQB9
32	NK010	Axl	Pan-specific	Axl proto-oncogene-encoded protein-tyrosine kinase	0, 0	44.3745	7.14767	5.32531	0, 0	39.3739	23.1803	5.43202	-11.2691	-1.40783	-1.59455	-0.186719	-0.846881	1	8	7	NP_001690	P30530
33	PN008	B23 (NPM)	T199	B23 (nucleophosmin, numatrin, nucleolar protein NO38)	0, 0	327.67	6.06827	8.20976	0, 0	356.2	2.06269	8.6094	8.70696	-0.129237	-0.12747	0.00176732	0.00801585	1	9	7	NP_002511	P06748
34	PN008-2	B23 (NPM)	T199	B23 (nucleophosmin, numatrin, nucleolar protein NO38)	0, 0	55.7276	3.12793	5.65398	0, 0	44.6116	26.6348	5.61221	-19.947	-1.26214	-1.51136	-0.249212	-1.13032	1	10	7	NP_002511	P06748
35	PN009	B23 (NPM)	T234/T237	B23 (nucleophosmin, numatrin, nucleolar protein NO38)	0, 0	226.544	33.972	7.6773	0, 0	297.542	18.6808	8.34981	31.3397	-0.365259	-0.247331	0.117928	0.534871	1	6	8	NP_002511	P06748
36	PN012-1	Bad	S99	Bcl2-antagonist of cell death protein	0, 0	25.4621	10.6502	4.52394	0, 0	19.9131	60.8602	4.4485	-21.7932	-1.76306	-2.04867	-0.285608	-1.2954	1	7	8	NP_004313	Q92934
37	NN000	Bak	Pan-specific	Bcl2 homologous antagonist/killer (BCK2L7)	0, 0	1622.33	14.3192	10.5175	0, 0	1147.76	19.0423	10.2975	-29.2522	0.893725	0.651954	-0.241771	-1.09657	1	8	8	NP_001179	Q16611
38	NN005	Bax	Pan-specific	Apoptosis regulator Bcl2-associated X protein	0, 0	7084.12	6.33788	12.644	0, 0	8792.98	7.70481	13.235	24.1224	1.83636	2.00829	0.171936	0.779829	1	9	8	NP_620116	Q07812
39	NN006	Bcl2	Pan-specific	B-cell lymphoma protein 2 alpha	0, 0	1058.4	33.6282	9.90132	0, 0	648.832	11.6026	9.47456	-38.6967	0.620588	0.271997	-0.348591	-1.58106	1	10	8	NP_000624	P10415
40	NN006-1	Bcl2	Pan-specific	B-cell lymphoma protein 2 alpha	0, 0	265.639	98.0812	7.90698	0, 0	119.754	5.85072	7.03679	-54.9185	-0.263449	-0.853587	-0.590138	-2.67662	1	6	9	NP_000624	P10415
41	NN007	Bcl-xL	Pan-specific	Bcl2-like protein 1	0, 0	4537.21	24.71	12.0012	0, 0	3302	21.693	11.822	-27.2241	1.55143	1.35587	-0.195563	-0.886991	1	7	9	NP_612815	Q07817
42	NN008	Bcl-xS/L	Pan-specific	Bcl2-like protein 1	0, 0	1584.73	46.5649	10.4837	0, 0	866.081	2.66319	9.89121	-45.3482	0.878729	0.464378	-0.414351	-1.87932	1	8	9	NP_612815	Q07817
43	PK164	Bcr	Y177	Breakpoint cluster region protein	0, 0	662.462	19.152	9.22535	0, 0	388.995	15.6293	8.73647	-41.2803	0.320948	-0.0688003	-0.389748	-1.76774	1	9	9	NP_004318.3	P11274
44	NN009	Bid	Pan-specific	BH3 interacting domain death agonist	0, 0	1800.7	42.7361	10.668	0, 0	1011.12	26.05	10.1146	-43.8486	0.960434	0.567517	-0.392917	-1.78211	1	10	9	NP_001187	P55957
45	NK011	BLK	Pan-specific	B lymphoid tyrosine kinase	0, 0	59.5659	78.7879	5.75007	0, 0	58.0321	11.5359	5.99164	-2.57499	-1.21955	-1.33616	-0.116614	-0.528914	1	6	10	NP_001706	P51451
46	PN013	BLNK	Y84	B-cell linker protein	0, 0	1942.57	1.78309	10.7774	0, 0	1881.14	6.79299	11.0103	-3.16187	1.00893	0.981068	-0.0278633	-0.126376	1	7	10	NP_037446	O75498
47	NK012	BMX (Etk)	Pan-specific	Bone marrow X protein-tyrosine kinase	0, 0	297.047	6.77268	8.0682	0, 0	271.706	0.869108	8.21876	-8.5311	-0.191984	-0.307841	-0.115857	-0.52548	1	8	10	NP_001712	P51813
48	PK003	BMX (Etk)	Y40	Bone marrow X protein-tyrosine kinase	0, 0	227.884	16.2344	7.68581	0, 0	95.27	14.6865	6.70681	-58.1937	-0.361486	-1.00595	-0.644463	-2.92302	1	9	10	NP_001712	P51813
49	PN014	BRCA1	S1497	Breast cancer type 1 susceptibility protein	0, 0	1311.4	21.5479	10.2105	0, 0	704.14	3.50631	9.59257	-46.3062	0.757659	0.326488	-0.43117	-1.95561	1	10	10	NP_009225	P38398
50	PN116	BRCA1	S1423	Breast cancer type 1 susceptibility protein	0, 0	1048.57	23.6148	9.88786	0, 0	667.992	40.5757	9.51654	-36.2947	0.61462	0.291382	-0.323237	-1.46607	1	6	11	NP_009225	P38398
51	NK013	BRD2	Pan-specific	Bromodomain-containing protein-serine kinase 2	0, 0	129.854	29.479	6.8744	0, 0	146.798	33.5839	7.33054	13.0481	-0.721163	-0.717954	0.00320827	0.0145514	1	7	11	NP_005095	P25440
52	NK014	Btk	Pan-specific	Bruton's agammaglobulinemia tyrosine kinase	0, 0	2170.83	6.6896	10.9377	0, 0	1811.32	25.79	10.9557	-16.5608	1.07998	0.955873	-0.124107	-0.562899	1	8	11	NP_000052	Q06187
53	PK004	Btk	Y223	Bruton's agammaglobulinemia tyrosine kinase	0, 0	31.8194	1.5873	4.84549	0, 0	30.4388	32.8218	5.0607	-4.33883	-1.62052	-1.766	-0.145478	-0.65983	1	9	11	NP_000052	Q06187
54	NK015	BUB1A	Pan-specific	BUB1 mitotic checkpoint protein-serine kinase	0, 0	31.3855	35.7962	4.82568	0, 0	46.4257	21.6336	5.66971	47.9206	-1.6293	-1.48481	0.144498	0.655384	1	10	11	NP_004327	O43683
55	NN174	CA9	Pan-specific	Carbonic anhydrase 9	0, 0	1343.52	62.0051	10.2455	0, 0	1159.23	0.905833	10.3118	-13.717	0.773135	0.658578	-0.114557	-0.519584	2	6	1	NP_001207.2	Q16790
56	PN015	Caldesmon	S789	Caldesmon	0, 0	827.936	21.4415	9.54703	0, 0	625.65	29.3324	9.42207	-24.4325	0.463541	0.247761	-0.21578	-0.978687	2	7	1	NP_004333	Q05682
57	NN136-2	Calnexin	Pan-specific	Calnexin	0, 0	3238.36	6.06742	11.5147	0, 0	3042.57	8.40531	11.7039	-6.04593	1.33576	1.30136	-0.0343973	-0.156012	2	8	1	NP_001019820.1.	P27824
58	NN137-1	Calreticulin	Pan-specific	Calreticulin	0, 0	520.899	7.70485	8.87852	0, 0	585.569	6.5947	9.32655	12.4151	0.167206	0.203659	0.0364524	0.165333	2	9	1	NP_004334.1.	P27797
59	NK211	CAMK1a	Pan-specific	Calcium/calmodulin-dependent protein-serine kinase 1 alpha	0, 0	717.548	25.2463	9.34059	0, 0	595.87	28.0814	9.35171	-16.9574	0.372029	0.215274	-0.156755	-0.710976	2	10	1	NP_003647.1	Q14012
60	NK016-1	CaMK1d	Pan-specific	Calcium/calmodulin-dependent protein-serine kinase 1 delta	0, 0	674.457	12.424	9.25124	0, 0	784.674	15.1166	9.74881	16.3416	0.332424	0.398625	0.066201	0.30026	2	6	2	NP_003647	Q8IU85
61	NK016-2	CaMK1d	Pan-specific	Calcium/calmodulin-dependent protein-serine kinase 1 delta	0, 0	932.468	1.55642	9.71857	0, 0	682.584	0.157006	9.54772	-26.7982	0.539578	0.305777	-0.2338	-1.06042	2	7	2	NP_003647	Q8IU85
62	PK005-1	CaMK2a	T286	Calcium/calmodulin-dependent protein-serine kinase 2 alpha	0, 0	48.6089	26.6088	5.45681	0, 0	43.5911	122.51	5.57882	-10.3229	-1.34954	-1.52677	-0.177227	-0.803829	2	8	2	NP_741960	Q9UQM7
63	NK018-2	CAMK2b	Pan-specific	Calcium/calmodulin-dependent protein-serine kinase 2 beta	0, 0	30.3684	5.31432	4.77816	0, 0	23.7573	14.3951	4.70316	-21.7697	-1.65037	-1.93109	-0.280717	-1.27322	2	9	2	NP_742081	Q13554
64	NK019-2	CAMK2d	Pan-specific	Calcium/calmodulin-dependent protein-serine kinase 2 delta	0, 0	122.482	38.2549	6.79008	0, 0	123.805	26.852	7.08479	1.08054	-0.75854	-0.831425	-0.0728849	-0.330576	2	10	2	NP_742126	Q13557
65	NK021	CaMK4	Pan-specific	Calcium/calmodulin-dependent protein-serine kinase 4	0, 0	60.0506	20.4714	5.76176	0, 0	66.5321	50.3432	6.18884	10.7934	-1.21437	-1.24511	-0.0307447	-0.139445	2	6	3	NP_001735	Q16566
66	NK021-2	CaMK4	Pan-specific	Calcium/calmodulin-dependent protein-serine kinase 4	0, 0	16.4011	1.78377	3.88938	0, 0	19.7088	25.4564	4.43363	20.1678	-2.04434	-2.05554	-0.0111936	-0.0507698	2	7	3	NP_001735	Q16566
67	NK021-3	CaMK4	Pan-specific	Calcium/calmodulin-dependent protein-serine kinase 4	0, 0	156.682	2.38421	7.14535	0, 0	170.612	16.4411	7.54743	8.89083	-0.601059	-0.617808	-0.0167497	-0.0759699	2	8	3	NP_001735	Q16566
68	NK022	CaMKK (CaMKK1)	Pan-specific	Calcium/calmodulin-dependent protein-serine kinase kinase	0, 0	506.44	13.3494	8.8379	0, 0	533.315	3.4288	9.1917	5.30675	0.149203	0.141394	-0.00780916	-0.0354191	2	9	3	NP_006540	Q8N5S9
69	NN010	CAS	Pan-specific	Cellular apoptosis susceptibility protein (CSE1L)	0, 0	77.1545	12.9792	6.12334	0, 0	176.789	18.1063	7.59874	129.136	-1.05409	-0.59412	0.45997	2.08624	2	10	3	NP_001307	P55060
70	NK023	CASK/Lin2	Pan-specific	Calcium/calmodulin-dependent protein-serine kinase (Lin2 homolog)	0, 0	14.1101	32.7561	3.67231	0, 0	11.5544	14.7807	3.66323	-18.1123	-2.14056	-2.41125	-0.270688	-1.22773	2	6	4	NP_001119526.1	O14936
71	NN011	CASP1	Pan-specific	Caspase 1 (Interleukin-1 beta convertase)	0, 0	967.617	6.43606	9.77195	0, 0	860.229	16.4192	9.88143	-11.0982	0.56324	0.459862	-0.103378	-0.46888	2	7	4	NP_001214	P29466
72	NN011-2	CASP1	Pan-specific	Caspase 1 (Interleukin-1 beta convertase)	0, 0	18.0767	12.448	4.02972	0, 0	18.1611	10.8388	4.31564	0.466895	-1.98213	-2.11002	-0.127882	-0.580019	2	8	4	NP_001214	P29466
73	NN013	CASP3	Pan-specific	Caspase 3 (apopain, cysteine protease CPP32)	0, 0	254.225	0.394515	7.84362	0, 0	357.095	29.5692	8.61302	40.4639	-0.291535	-0.125799	0.165736	0.751712	2	9	4	NP_004337	P42574
74	NN013-3	CASP3	Pan-specific	Caspase 3 (apopain, cysteine protease CPP32)	0, 0	71.8465	9.29495	6.0205	0, 0	77.5266	11.2258	6.40948	7.90584	-1.09967	-1.14323	-0.043561	-0.197575	2	10	4	NP_004337	P42574
75	NN016	CASP6	Pan-specific	Caspase 6 (apoptotic protease Mch2)	0, 0	437.671	42.7694	8.62736	0, 0	659.31	16.8755	9.49767	50.6406	0.0558749	0.282668	0.226793	1.02864	2	6	5	NP_001217	P55212
76	NN017	CASP7	Pan-specific	Caspase 7 (ICE-like apoptotic protease 3 (ICE-LAP3), Mch3)	0, 0	752.276	7.69847	9.40877	0, 0	811.488	0.648558	9.79728	7.87108	0.402255	0.421007	0.0187525	0.0850536	2	7	5	NP_01218	P55210
77	NN017-2	CASP7	Pan-specific	Caspase 7 (ICE-like apoptotic protease 3 (ICE-LAP3), Mch3)	0, 0	596.721	31.0342	9.07457	0, 0	771.226	13.5725	9.72387	29.244	0.254111	0.38711	0.132998	0.603226	2	8	5	NP_01218	P55210
78	NN019-2	CASP9	Pan-specific	Caspase 9 (ICE-like apoptotic protease 6 (ICE-LAP6), Mch6, APAF3)	0, 0	28.5334	11.441	4.68824	0, 0	33.277	17.612	5.18931	16.6247	-1.69023	-1.70662	-0.0163871	-0.0743251	2	9	5	NP_033938	P55211
79	PN162	Catenin a	S641	Catenin (cadherin-associated protein) alpha	0, 0	330.944	6.13581	8.2241	0, 0	383.785	7.25442	8.71701	15.9669	-0.12288	-0.077783	0.0450966	0.204539	2	10	5	NP_001894.2	P35221
80	PN166	Catenin b	S33	Catenin (cadherin-associated protein) beta 1	0, 0	1830.98	38.236	10.6921	0, 0	1442.75	3.42746	10.6275	-21.2035	0.971098	0.804322	-0.166777	-0.75643	2	6	6	NP_001895	P35222
81	PN167	Catenin b	Y333	Catenin (cadherin-associated protein) beta 1	0, 0	1881.04	10.9354	10.731	0, 0	1917.09	1.15748	11.0376	1.91635	0.988349	0.993676	0.0053268	0.0241601	2	7	6	NP_001895	P35222
82	NN021	Catenin b1	Pan-specific	Catenin (cadherin-associated protein) beta 1	0, 0	3554.71	25.3157	11.6492	0, 0	4278.52	18.7646	12.1958	20.362	1.39536	1.52845	0.133084	0.603613	2	8	6	NP_001895	P35222
83	NN021-1	Catenin b1	Pan-specific	Catenin (cadherin-associated protein) beta 1	0, 0	1343.39	0.232387	10.2453	0, 0	1160.47	0.157529	10.3134	-13.6162	0.773072	0.65929	-0.113782	-0.516066	2	9	6	NP_001895	P35222
84	NN167	Caveolin 1	Pan-specific	Caveolin 1	0, 0	319.253	7.945	8.17221	0, 0	324.598	7.09485	8.47537	1.67434	-0.145879	-0.189356	-0.0434769	-0.197193	2	10	6	NP_001744.2	Q03135
85	PN147	Caveolin 1	Y14	Caveolin 1	0, 0	489.115	10.7171	8.78769	0, 0	354.89	2.08734	8.60409	-27.4424	0.126944	-0.129924	-0.256868	-1.16505	2	6	7	NP_001744.2	Q03135
86	NN022-1	Caveolin 2	Pan-specific	Caveolin 2	0, 0	235.128	12.0055	7.73096	0, 0	323.006	18.1798	8.46827	37.3745	-0.341475	-0.192632	0.148843	0.675089	2	7	7	NP_001224	P51636
87	PN018	Caveolin 2	S36	Caveolin 2	0, 0	536.972	13.064	8.92236	0, 0	766.389	2.97189	9.71479	42.7241	0.186641	0.382918	0.196277	0.890234	2	8	7	NP_001224	P51636
88	PN171	Cbl	Y700	Signal transduction protein CBL	0, 0	555.222	12.488	8.97058	0, 0	470.819	5.4861	9.01189	-15.2016	0.208014	0.058369	-0.149645	-0.67873	2	9	7	NP_005179.2	P22681
89	NP001	CD45	Pan-specific	Leukocyte common antigen CD45 receptor-tyrosine phosphatase (LCA, T200)	0, 0	173.723	20.7138	7.2943	0, 0	310.638	8.84358	8.41195	78.8125	-0.535034	-0.218639	0.316395	1.43504	2	10	7	NP_002829	P08575
90	NP002	Cdc25B	Pan-specific	Cell division cycle 25B phosphatase	0, 0	1188.14	10.2466	10.0681	0, 0	1299.48	13.8574	10.4766	9.37104	0.694537	0.734657	0.0401196	0.181966	2	6	8	NP_004349	P30305
91	NP003	Cdc25C	Pan-specific	Cell division cycle 25C phosphatase	0, 0	2862.94	35.9233	11.3369	0, 0	2199.57	5.97976	11.2359	-23.171	1.25696	1.08524	-0.171719	-0.778848	2	7	8	NP_001781	P30307
92	PP005	Cdc25C	S216	Cell division cycle 25C phosphatase	0, 0	80.6585	8.00891	6.18741	0, 0	69.1661	25.6518	6.24485	-14.2483	-1.02569	-1.21925	-0.19356	-0.877908	2	8	8	NP_002882.3	P30307
93	NK024	CDC2L5 (CHED)	Pan-specific	Cell division cycle 2-like protein-serine kinase 5	0, 0	275.037	0.00482897	7.95714	0, 0	375.449	1.72237	8.68533	36.5087	-0.241216	-0.092411	0.148805	0.674919	2	9	8	NP_003709	Q14004
94	NN023	Cdc34	Pan-specific	Cell division cycle 34 (ubiquitin-conjugating ligase)	0, 0	604.827	9.78595	9.09404	0, 0	870.095	11.5866	9.89789	43.8585	0.26274	0.467459	0.204719	0.928521	2	10	8	NP_004350	P49427
95	NN024	Cdc42	Pan-specific	Cell division control protein 42 homolog	0, 0	177.811	23.8156	7.32786	0, 0	369.345	38.5334	8.66168	107.717	-0.520158	-0.103331	0.416827	1.89056	2	6	9	NP_001782	P60953
96	NK025-1	CDK1 (CDC2)	Pan-specific	Cyclin-dependent protein-serine kinase 1	0, 0	1438.33	1.14348	10.3438	0, 0	1904.62	0.78937	11.0281	32.4189	0.816744	0.989331	0.172588	0.782786	2	7	9	NP_001777	P06493
97	NK025-2	CDK1 (CDC2)	Pan-specific	Cyclin-dependent protein-serine kinase 1	0, 0	476.622	11.8406	8.75036	0, 0	635.913	1.2309	9.44554	33.4208	0.110397	0.258599	0.148202	0.672184	2	8	9	NP_001777	P06493
98	NK025-3	CDK1 (CDC2)	Pan-specific	Cyclin-dependent protein-serine kinase 1	0, 0	755.621	8.12335	9.41518	0, 0	598.91	12.8698	9.35905	-20.7394	0.405093	0.218664	-0.186429	-0.845563	2	9	9	NP_001777	P06493
99	NK025-4	CDK1 (CDC2)	Pan-specific	Cyclin-dependent protein-serine kinase 1	0, 0	52.7693	25.8063	5.57528	0, 0	69.8628	18.6506	6.25931	32.3931	-1.29703	-1.21257	0.0844574	0.383064	2	10	9	NP_001777	P06493
100	NK025-5	CDK1 (CDC2)	Pan-specific	Cyclin-dependent protein-serine kinase 1	0, 0	405.785	0.626438	8.51823	0, 0	521.639	22.3458	9.15977	28.5506	0.00750026	0.126648	0.119148	0.540407	2	6	10	NP_001777	P06493
101	NK025-6	CDK1 (CDC2)	Pan-specific	Cyclin-dependent protein-serine kinase 1	0, 0	839.115	7.45009	9.56638	0, 0	1002.83	14.5019	10.1027	19.511	0.472118	0.562038	0.0899204	0.407842	2	7	10	NP_001777	P06493
102	PK006	CDK1/2	T14+Y15	Cyclin-dependent protein-serine kinase 1/2	0, 0	301.263	1.49678	8.08853	0, 0	310.475	0.230567	8.41119	3.05786	-0.182972	-0.21899	-0.036018	-0.163363	2	8	10	NP_001777	P06493
103	PK007-1	CDK1/2	Y15	Cyclin-dependent protein-serine kinase 1/2	0, 0	443.357	75.121	8.64598	0, 0	539.573	12.9385	9.20853	21.7016	0.0641303	0.149165	0.085035	0.385684	2	9	10	NP_001777	P06493
104	PK007-2	CDK1/2	Y15	Cyclin-dependent protein-serine kinase 1/2	0, 0	286.514	94.8742	8.01612	0, 0	199.726	37.0207	7.77473	-30.291	-0.215072	-0.512858	-0.297786	-1.35063	2	10	10	NP_001777	P06493
105	PK007-3	CDK1/2	Y15	Cyclin-dependent protein-serine kinase 1/2	0, 0	850.173	95.5576	9.58527	0, 0	600.18	8.74361	9.36211	-29.4049	0.48049	0.220076	-0.260415	-1.18113	2	6	11	NP_001777	P06493
106	PK008	CDK1/2	T161	Cyclin-dependent protein-serine kinase 1/2	0, 0	34.2864	45.9236	4.95322	0, 0	50.9201	3.35306	5.80302	48.5142	-1.57277	-1.42325	0.14952	0.67816	2	7	11	NP_001777	P06493
107	NK033	CDK10	Pan-specific	Cyclin-dependent protein-serine kinase 10 [PISSLRE]	0, 0	72.4951	48.7355	6.03347	0, 0	76.8918	11.3378	6.39761	6.06488	-1.09393	-1.14871	-0.0547845	-0.24848	2	8	11	NP_003665	Q15131
108	NK026-2	CDK2	Pan-specific	Cyclin-dependent protein-serine kinase 2	0, 0	47.0883	5.19231	5.41095	0, 0	62.8567	18.9793	6.10685	33.4869	-1.36987	-1.28296	0.086906	0.39417	2	9	11	NP_001789	P24941
109	NK026-3	CDK2	Pan-specific	Cyclin-dependent protein-serine kinase 2	0, 0	423.763	9.2662	8.58077	0, 0	558.295	15.4472	9.25774	31.747	0.0352238	0.171887	0.136663	0.619846	2	10	11	NP_001789	P24941
110	NK026-4	CDK2	Pan-specific	Cyclin-dependent protein-serine kinase 2	0, 0	35.3632	33.875	4.99783	0, 0	34.7399	31.951	5.25138	-1.76266	-1.55299	-1.67796	-0.124965	-0.56679	3	6	1	NP_001789	P24941
111	NK026-5	CDK2	Pan-specific	Cyclin-dependent protein-serine kinase 2	0, 0	1032.8	21.6556	9.86599	0, 0	933.066	18.6743	9.99869	-9.65624	0.604928	0.514004	-0.0909248	-0.412398	3	7	1	NP_001789	P24941
112	NK026-6	CDK2	Pan-specific	Cyclin-dependent protein-serine kinase 2	0, 0	1194.81	10.2696	10.0762	0, 0	1334.1	5.02191	10.5145	11.6576	0.698118	0.752169	0.0540515	0.245155	3	8	1	NP_001789	P24941
113	NK026-7	CDK2	Pan-specific	Cyclin-dependent protein-serine kinase 2	0, 0	2752.74	13.3098	11.2803	0, 0	3403.26	1.55716	11.8656	23.6316	1.23186	1.37599	0.14413	0.653715	3	9	1	NP_001789	P24941
114	NK027	CDK4	Pan-specific	Cyclin-dependent protein-serine kinase 4	0, 0	117.142	61.2609	6.72577	0, 0	113.199	11.641	6.95558	-3.36544	-0.787048	-0.891084	-0.104035	-0.471861	3	10	1	NP_000066	P11802
115	NK027-2	CDK4	Pan-specific	Cyclin-dependent protein-serine kinase 4	0, 0	992.284	26.9672	9.80827	0, 0	998.868	38.0943	10.097	0.663527	0.579339	0.559399	-0.0199403	-0.0904411	3	6	2	NP_000066	P11802
116	NK028-1	CDK5	Pan-specific	Cyclin-dependent protein-serine kinase 5	0, 0	355.929	15.5824	8.3291	0, 0	409.231	19.4419	8.80963	14.9754	-0.0763346	-0.0350201	0.0413145	0.187386	3	7	2	NP_004926	Q00535
117	NK028-2	CDK5	Pan-specific	Cyclin-dependent protein-serine kinase 5	0, 0	219.826	24.7658	7.63387	0, 0	298.086	63.311	8.35244	35.6008	-0.38451	-0.246115	0.138395	0.627701	3	8	2	NP_004926	Q00535
118	NK028-4	CDK5	Pan-specific	Cyclin-dependent protein-serine kinase 5	0, 0	1745.03	19.6977	10.6227	0, 0	1360.34	12.2942	10.5426	-22.0449	0.940352	0.765144	-0.175208	-0.794669	3	9	2	NP_004926	Q00535
119	NK028-5	CDK5	Pan-specific	Cyclin-dependent protein-serine kinase 5	0, 0	1020.78	8.46736	9.84911	0, 0	1063.78	5.04814	10.1878	4.21255	0.597444	0.601339	0.00389426	0.0176628	3	10	2	NP_004926	Q00535
120	NK029	CDK6	Pan-specific	Cyclin-dependent protein-serine kinase 6	0, 0	321.015	18.7299	8.18015	0, 0	365.936	18.9105	8.64831	13.9935	-0.142359	-0.109506	0.0328529	0.149007	3	6	3	NP_001250	Q00534
121	NK029-2	CDK6	Pan-specific	Cyclin-dependent protein-serine kinase 6	0, 0	142.389	21.4106	7.00735	0, 0	175.724	80.6423	7.59003	23.4111	-0.66223	-0.598143	0.0640869	0.290672	3	7	3	NP_001250	Q00534
122	NK029-3	CDK6	Pan-specific	Cyclin-dependent protein-serine kinase 6	0, 0	867.68	8.61433	9.61467	0, 0	1049.03	17.7624	10.1677	20.9005	0.493525	0.592037	0.0985118	0.446809	3	8	3	NP_001250	Q00534
123	PK165	CDK6	Y13	Cyclin-dependent protein-serine kinase 6	0, 0	656.485	0.902579	9.21228	0, 0	826.982	113.612	9.82457	25.9711	0.315152	0.433606	0.118454	0.537258	3	9	3	NP_001250	Q00534
124	NK030-2	CDK7	Pan-specific	Cyclin-dependent protein-serine kinase 7	0, 0	3059.9	28.0708	11.4329	0, 0	2900.49	4.79116	11.6349	-5.20988	1.29951	1.2695	-0.0300051	-0.136091	3	10	3	NP_001790	P50613
125	NK030-3	CDK7	Pan-specific	Cyclin-dependent protein-serine kinase 7	0, 0	32.3219	19.2492	4.86809	0, 0	41.6029	19.1812	5.51147	28.7144	-1.6105	-1.55787	0.0526357	0.238734	3	6	4	NP_001790	P50613
126	NK031-2	CDK8	Pan-specific	Cyclin-dependent protein-serine kinase 8	0, 0	54.9551	7.93132	5.63384	0, 0	86.0549	14.8801	6.56004	56.5913	-1.27107	-1.07371	0.197357	0.895132	3	7	4	NP_001252	P49336
127	NK031-4	CDK8	Pan-specific	Cyclin-dependent protein-serine kinase 8	0, 0	77.2696	6.69686	6.12549	0, 0	108.197	20.5503	6.89037	40.0253	-1.05314	-0.921191	0.131946	0.598454	3	8	4	NP_001252	P49336
128	NK031-5	CDK8	Pan-specific	Cyclin-dependent protein-serine kinase 8	0, 0	878.875	8.10594	9.63317	0, 0	994.595	6.10995	10.0908	13.1669	0.501723	0.556542	0.0548189	0.248636	3	9	4	NP_001252	P49336
129	NK032	CDK9	Pan-specific	Cyclin-dependent protein-serine kinase 9	0, 0	1249.24	15.7141	10.1405	0, 0	1881.57	0.414635	11.0106	50.6176	0.726604	0.98122	0.254615	1.15483	3	10	4	NP_001252	P50750
130	NK199	CDKL1	Pan-specific	Cyclin-dependent kinase-like 1	0, 0	26.9817	16.8564	4.60757	0, 0	33.5433	7.62109	5.20081	24.3186	-1.72599	-1.70131	0.0246811	0.111943	3	6	5	NP_004187.2	Q00532
131	NK034	Chk1	Pan-specific	Checkpoint protein-serine kinase 1	0, 0	1910.48	31.7042	10.7534	0, 0	2296.9	0.53293	11.2983	20.2266	0.998279	1.11408	0.115803	0.525233	3	7	5	NP_001265	O14757
132	NK034-2	Chk1	Pan-specific	Checkpoint protein-serine kinase 1	0, 0	1364.56	2.05093	10.2679	0, 0	1357.06	9.25733	10.5391	-0.550068	0.783074	0.763536	-0.0195381	-0.0886168	3	8	5	NP_001265	O14757
133	PK162	Chk1	S280	Checkpoint protein-serine kinase 1	0, 0	809.94	8.60489	9.51533	0, 0	819.698	2.43024	9.8118	1.20475	0.449487	0.427713	-0.0217744	-0.0987596	3	9	5	NP_001265	O14757
134	NK035	Chk2	Pan-specific	Checkpoint protein-serine kinase 2	0, 0	661.082	1.98114	9.22234	0, 0	1004.4	2.02745	10.105	51.9332	0.319614	0.563079	0.243465	1.10426	3	10	5	NP_009125	O96017
135	PK119	Chk2	T68	Checkpoint protein-serine kinase 2	0, 0	1360.29	7.8663	10.2634	0, 0	1446.97	17.1895	10.6317	6.37212	0.781069	0.806271	0.0252019	0.114305	3	6	6	NP_009125	O96017
136	NN025	c-IAP1	Pan-specific	Cellular inhibitor of apoptosis protein 1 (baculoviral IAP repeat-containing protein 3, apoptosis inhibitor 2 (API2))	0, 0	1740.66	145.276	10.6191	0, 0	1735.36	2.47954	10.8939	-0.304637	0.93875	0.927335	-0.0114151	-0.0517742	3	7	6	NP_001156	Q13490
137	NK036	CK1d	Pan-specific	Casein protein-serine kinase 1 delta	0, 0	1669.35	22.6322	10.5587	0, 0	1741.27	14.5858	10.8988	4.30837	0.911999	0.929601	0.0176019	0.0798351	3	8	6	NP_001884	P48730
138	NK037-1	CK1e	Pan-specific	Casein protein-serine kinase 1 epsilon	0, 0	8338.57	4.83612	12.8792	0, 0	8499.7	3.77269	13.1861	1.93239	1.94062	1.98569	0.0450764	0.204448	3	9	6	NP_001885	P49674
139	NK198	CK1g	Pan-specific	Casein kinase I gamma 1 isoform	0, 0	69.4869	20.8986	5.97233	0, 0	76.5562	3.56867	6.3913	10.1736	-1.12103	-1.15163	-0.0305959	-0.13877	3	10	6	NP_071331	Q9HCP0
140	NK040	CK1g2	Pan-specific	Casein protein-serine kinase 1 gamma 2	0, 0	150.801	13.7318	7.09015	0, 0	169.273	7.87935	7.53607	12.2498	-0.625526	-0.623056	0.00246945	0.0112004	3	6	7	NP_001310	P78368
141	NK041	CK2a	Pan-specific	Casein protein-serine kinase 2 alpha/ alpha prime	0, 0	69.9506	4.71933	5.98192	0, 0	81.6115	12.4048	6.48356	16.6702	-1.11678	-1.10903	0.00774662	0.0351355	3	7	7	NP_001887	P68400
142	PK167	CK2a	T360/S362	Casein protein-serine kinase 2 alpha/ alpha prime	0, 0	2927.09	0.177252	11.3689	0, 0	2973.27	5.45677	11.6707	1.57757	1.27113	1.28601	0.0148815	0.0674964	3	8	7	NP_001887	P68400
143	PN130	c-Myc	T58/S62	Myc proto-oncogene protein	0, 0	182.051	13.3463	7.36186	0, 0	247.323	108.131	8.08311	35.8534	-0.505088	-0.370474	0.134614	0.610554	3	9	7	NP_002458.2	P01106
144	NN026	Cofilin 1	Pan-specific	Cofilin 1	0, 0	247.847	0.676572	7.80696	0, 0	435.399	2.95247	8.89905	75.6726	-0.307785	0.00626988	0.314055	1.42442	3	10	7	NP_005498	P23528
145	PN019	Cofilin 1	S3	Cofilin 1	0, 0	402.747	6.57563	8.50739	0, 0	594.592	0.241445	9.34861	47.6341	0.00269434	0.213845	0.21115	0.95769	3	6	8	NP_005498	P23528
146	PN020	Cofilin 2	S3	Cofilin 2	0, 0	2249.29	0.747253	10.9889	0, 0	3057.31	24.0012	11.7109	35.9234	1.10269	1.30458	0.201892	0.9157	3	7	8	NP_068733	Q9Y281
147	PN148	Connexin 43	S368	Gap junction alpha-1 protein	0, 0	1046.25	5.71158	9.88467	0, 0	1599.83	16.4176	10.7766	52.9111	0.613207	0.873168	0.259961	1.17908	3	8	8	NP_000156.1	P17302
148	PN022-2	Cortactin	Y466	Cortactin (amplaxin) (mouse)	0, 0	1037.85	8.29314	9.87304	0, 0	1501.58	7.55465	10.6851	44.6814	0.608051	0.830945	0.222894	1.01096	3	9	8	NP_031829	Q14247
149	NK042	COT	Pan-specific	Osaka thyroid oncogene protein-serine kinase (Tpl2)	0, 0	95.1339	8.62722	6.42554	0, 0	91.2288	1.78528	6.64427	-4.10479	-0.92013	-1.03482	-0.114692	-0.520194	3	10	8	NP_005195	P41279
150	NK042-2	COT	Pan-specific	Osaka thyroid oncogene protein-serine kinase (Tpl2)	0, 0	291.91	18.1999	8.04304	0, 0	270.089	2.65094	8.21015	-7.47555	-0.203139	-0.311817	-0.108678	-0.49292	3	6	9	NP_005195	P41279
151	NN027	COX2	Pan-specific	Cyclo-oxygenase 2 (prostaglandin G/H synthase 2 precursor)	0, 0	247.99	16.3226	7.80779	0, 0	345.848	6.96232	8.56685	39.4604	-0.307416	-0.147117	0.1603	0.727052	3	7	9	NP_000954	P35354
152	NK043	CPG16/CaMKinase VI	Pan-specific	Serine/threonine-protein kinase DCAMKL1	0, 0	235.977	5.40848	7.73616	0, 0	344.715	23.7977	8.56212	46.0801	-0.33917	-0.149301	0.189869	0.861166	3	8	9	NP_004725	O15075
153	PN023	CREB1	S129+S133	cAMP response element binding protein 1	0, 0	391.518	2.04414	8.46659	0, 0	644.827	5.93278	9.46563	64.6993	-0.0153894	0.267872	0.283262	1.28476	3	9	9	NP_004370	P16220
154	PN024	CREB1	S133	cAMP response element binding protein 1	0, 0	233.575	10.1986	7.7214	0, 0	280.361	7.88166	8.264	20.0301	-0.345712	-0.286952	0.0587599	0.26651	3	10	9	NP_004370	P16220
155	PN024-2	CREB1	S133	cAMP response element binding protein 1	0, 0	14.4643	27.563	3.70808	0, 0	13.1596	2.07133	3.8509	-9.01996	-2.12471	-2.3246	-0.19989	-0.906618	3	6	10	NP_004370	P16220
156	NN149-1	Crystallin aB	Pan-specific	Crystallin alpha B (heat-shock 20 kDa like-protein)	0, 0	4280.37	4.65164	11.9172	0, 0	4566.96	12.9341	12.2899	6.69547	1.51416	1.5719	0.0577437	0.261902	3	7	10	NP_001876	P02511
157	NN149-2	Crystallin aB	Pan-specific	Crystallin alpha B (heat-shock 20 kDa like-protein)	0, 0	299.913	1.22749	8.08206	0, 0	404.7	0.91972	8.79356	34.9388	-0.185842	-0.0424365	0.143405	0.650428	3	8	10	NP_001876	P02511
158	NN149-3	Crystallin aB	Pan-specific	Crystallin alpha B (heat-shock 20 kDa like-protein)	0, 0	1383.11	7.10536	10.2874	0, 0	1391.5	8.1218	10.5753	0.606695	0.791707	0.780232	-0.0114752	-0.0520468	3	9	10	NP_001876	P02511
159	PN025	Crystallin aB	S19	Crystallin alpha B (heat-shock 20 kDa like-protein)	0, 0	4048.46	0.550757	11.8368	0, 0	4620.35	6.52457	12.3066	14.126	1.47854	1.57965	0.101108	0.458582	3	10	10	NP_001876	P02511
160	PN110	Crystallin aB	S45	Crystallin alpha B (heat-shock 20 kDa like-protein)	0, 0	3458.75	5.30705	11.6097	0, 0	3848.65	10.7317	12.043	11.2729	1.37786	1.45791	0.0800518	0.363082	3	6	11	NP_001876	P02511
161	NK044	Csk	Pan-specific	C-terminus of Src tyrosine kinase	0, 0	212.592	4.43056	7.5856	0, 0	284.412	11.6441	8.28469	33.7828	-0.405908	-0.277395	0.128513	0.58288	3	7	11	NP_004374	P41240
162	NK044-2	Csk	Pan-specific	C-terminus of Src tyrosine kinase	0, 0	1310.38	60.9391	10.2094	0, 0	1034.86	2.94142	10.1481	-21.0259	0.757161	0.582978	-0.174183	-0.790023	3	8	11	NP_004374	P41240
163	NN028	Cyclin A	Pan-specific	Cyclin A1	0, 0	5841.49	25.2024	12.3658	0, 0	5631.56	4.04849	12.5922	-3.59387	1.71301	1.71148	-0.0015293	-0.00693627	3	9	11	NP_003905	P78396
164	NN029	Cyclin B1	Pan-specific	Cyclin B1	0, 0	840.749	35.6638	9.56919	0, 0	850.531	11.1546	9.86508	1.16345	0.473362	0.452309	-0.0210524	-0.0954849	3	10	11	NP_114172	P14635
165	PN190	Cyclin B1	S147	Cyclin B1	0, 0	929.845	102.077	9.7145	0, 0	501.476	33.8593	9.10289	-46.0689	0.537776	0.10039	-0.437387	-1.98381	4	6	1	NP_114172	P14635
166	NN030-1	Cyclin D1	Pan-specific	Cyclin D1 (PRAD1)	0, 0	2854.77	16.7653	11.3328	0, 0	3026.82	25.3528	11.6964	6.02672	1.25513	1.2979	0.0427714	0.193993	4	7	1	NP_444284	P24385
167	NN030-2	Cyclin D1	Pan-specific	Cyclin D1 (PRAD1)	0, 0	170.225	61.129	7.26496	0, 0	66.8231	16.6248	6.19513	-60.7444	-0.54804	-1.2422	-0.694163	-3.14844	4	8	1	NP_444284	P24385
168	NN031	Cyclin E	Pan-specific	Cyclin E1	0, 0	902.757	128.59	9.67185	0, 0	628.562	6.82481	9.42877	-30.3731	0.51887	0.250854	-0.268015	-1.21561	4	9	1	NP_001229	P24864
169	PN191	Cyclin E	T395	Cyclin E1	0, 0	945.471	15.4004	9.73854	0, 0	506.969	12.226	9.11861	-46.3792	0.548433	0.107647	-0.440787	-1.99923	4	10	1	NP_001229	P24864
170	NN032	Cyclin G1	Pan-specific	Cyclin G1	0, 0	2111.19	34.1769	10.8975	0, 0	1800.36	13.4113	10.9469	-14.7229	1.06216	0.951829	-0.110336	-0.500437	4	6	2	NP_004051	P51959
171	NN033	CytoC	Pan-specific	Cytochrome C	0, 0	2748.56	20.839	11.2781	0, 0	1350.14	8.88639	10.5318	-50.8781	1.23088	0.760133	-0.470751	-2.13513	4	7	2	NP_061820	P99999
172	PN026	Dab1	Y198	Disabled homolog 1	0, 0	644.644	18.3115	9.18601	0, 0	636.761	22.4577	9.44747	-1.22273	0.303511	0.259487	-0.0440241	-0.199675	4	8	2	NP_066566	O75553
173	NK210	DAPK1	Pan-specific	Death-associated protein kinase 1	0, 0	49.3184	6.68367	5.47771	0, 0	54.4807	733.959	5.90053	10.4672	-1.34028	-1.37823	-0.0379505	-0.172128	4	9	2	NP_004929	P53355
174	NK046	DAPK2	Pan-specific	Death-associated protein kinase 2	0, 0	35.3444	6.45455	4.99707	0, 0	52.2553	75.2101	5.84036	47.846	-1.55333	-1.40601	0.147325	0.668206	4	10	2	NP_055141	Q9UIK4
175	NN034	DAXX	Pan-specific	Death-associated protein 6 (BING2)	0, 0	6588.97	44.6978	12.5395	0, 0	5442.85	7.84398	12.543	-17.3945	1.79002	1.68878	-0.101237	-0.459168	4	6	3	NP_001341	Q9UER7
176	NN163	DDIT3(CHOP)	Pan-specific	DNA damage-inducible transcript 3 protein	0, 0	1063.63	70.3531	9.90843	0, 0	1182.14	21.8823	10.34	11.1424	0.62374	0.671615	0.0478746	0.21714	4	7	3	NP_001181986.1	P35639
177	NN035-NN126	DFF35	Pan-specific	DNA fragmentation factor alpha (ICAD) 35-kDa subunit	0, 0	16.4952	48.4	3.89763	0, 0	98.2988	24.6066	6.75196	495.925	-2.04069	-0.985101	1.05559	4.7877	4	8	3	NP_004392	O00273
178	NK219	DGKz	Pan-specific	Diacylglycerol kinase zeta	0, 0	118.813	5.01108	6.74621	0, 0	177.295	55.3655	7.60286	49.2216	-0.777989	-0.592216	0.185773	0.842591	4	9	3	NP_963290	Q13574
179	NK048	DNAPK	Pan-specific	DNA-activated protein-serine kinase	0, 0	976.775	31.0344	9.78554	0, 0	628.377	4.4958	9.42834	-35.6682	0.569265	0.250658	-0.318606	-1.44507	4	10	3	NP_008835	P78527
180	NK048-2	DNAPK	Pan-specific	DNA-activated protein-serine kinase	0, 0	23.6637	52.2832	4.41826	0, 0	35.8152	3.57143	5.29536	51.3509	-1.80991	-1.65765	0.152251	0.690548	4	6	4	NP_008835	P78527
181	PN027	Dok2	Y139	Docking protein 2	0, 0	542.645	23.4914	8.93752	0, 0	475.342	5.12014	9.02568	-12.4028	0.193361	0.0647367	-0.128625	-0.583388	4	7	4	NP_034201	O60496
182	PN027-2	Dok2	Y139	Docking protein 2	0, 0	808.725	9.13306	9.51316	0, 0	972.969	2.01557	10.0591	20.309	0.448527	0.541899	0.0933717	0.423495	4	8	4	NP_034201	O60496
183	NK050	DRAK2 (STK17B)	Pan-specific	DAP kinase-related apoptosis-inducing protein-serine kinase 2 (STK17B)	0, 0	105.907	26.7879	6.58031	0, 0	114.246	28.3959	6.96885	7.8734	-0.851526	-0.884956	-0.0334304	-0.151627	4	9	4	NP_004217	O94768
184	NK051	eEF2K	Pan-specific	Elongation factor-2 protein-serine kinase	0, 0	62.2642	43.0301	5.81399	0, 0	58.8958	103.649	6.01295	-5.40987	-1.19122	-1.32632	-0.135106	-0.612783	4	10	4	NP 037434	O00418
185	NN175	EFNA5	Pan-specific	Ephrin-A5	0, 0	1115.96	16.0113	9.97772	0, 0	545.798	27.0954	9.22508	-51.0915	0.654454	0.156806	-0.497648	-2.25713	4	6	5	NP_001953.1	P52803
186	PN173	EFNB2	Y316	EPH-related receptor tyrosine kinase ligand 5	0, 0	417.673	28.5424	8.55989	0, 0	190.199	10.5746	7.70422	-54.4622	0.0259658	-0.545415	-0.571381	-2.59155	4	7	5	NP_004084.1	P52799
187	NK052-1	EGFR	Pan-specific	Epidermal growth factor receptor-tyrosine kinase	0, 0	3644.67	0.573916	11.6852	0, 0	3631.95	2.55886	11.9594	-0.348956	1.41135	1.41931	0.00796375	0.0361203	4	8	5	NP_005219	P00533
188	PK010	EGFR	Y1172	Epidermal growth factor receptor-tyrosine kinase	0, 0	1137.2	0.793914	10.0049	0, 0	1405.94	2.10275	10.5902	23.6319	0.666513	0.787109	0.120595	0.546971	4	9	5	NP_005219	P00533
189	PK010-2	EGFR	Y1172	Epidermal growth factor receptor-tyrosine kinase	0, 0	1070.97	14.15	9.91835	0, 0	1278.73	4.50574	10.4533	19.3994	0.628138	0.723931	0.0957938	0.434481	4	10	5	NP_005219	P00533
190	PK011-1	EGFR	Y1197	Epidermal growth factor receptor-tyrosine kinase	0, 0	718.302	13.7097	9.3421	0, 0	465.833	6.13991	8.99653	-35.148	0.372702	0.0512769	-0.321425	-1.45785	4	6	6	NP_005219	P00533
191	PK121	EGFR	T693	Epidermal growth factor receptor-tyrosine kinase	0, 0	1605.77	37.3611	10.5027	0, 0	1025.35	34.6426	10.1348	-36.1458	0.887163	0.576828	-0.310335	-1.40755	4	7	6	NP_005219	P00533
192	PK122-1	EGFR	Y1092	Epidermal growth factor receptor-tyrosine kinase	0, 0	664.113	9.97273	9.22894	0, 0	862.316	25.9587	9.88493	29.8447	0.32254	0.461476	0.138936	0.630157	4	8	6	NP_005219	P00533
193	PK123	EGFR	Y1110	Epidermal growth factor receptor-tyrosine kinase	0, 0	1726.25	13.8607	10.6071	0, 0	1677.18	36.7117	10.8447	-2.84266	0.933434	0.904619	-0.0288143	-0.13069	4	9	6	NP_005219	P00533
194	NN038-1	eIF2a	Pan-specific	Eukaryotic translation initiation factor 2 alpha	0, 0	511.638	23.5948	8.85264	0, 0	394.043	58.9501	8.75506	-22.9841	0.155734	-0.0602129	-0.215947	-0.979446	4	10	6	NP_004085	P05198
195	PN028-1	eIF2a	S52	Eukaryotic translation initiation factor 2 alpha	0, 0	981.036	14.2344	9.79182	0, 0	1292.14	8.17352	10.4684	31.7113	0.572048	0.73088	0.158832	0.720395	4	6	7	NP_004085	P05198
196	PN028-2	eIF2a	S52	Eukaryotic translation initiation factor 2 alpha	0, 0	300.668	10.642	8.08568	0, 0	333.545	42.311	8.5146	10.9347	-0.184234	-0.171244	0.0129906	0.0589199	4	7	7	NP_004085	P05198
197	PN172	eIF4B	S422	Eukaryotic translation initiation factor 4B	0, 0	221.465	16.8234	7.64459	0, 0	207.757	16.7894	7.83161	-6.18966	-0.379759	-0.486596	-0.106837	-0.48457	4	8	7	NP_001408.2	P23588
198	NN039-1	eIF4E	Pan-specific	Eukaryotic translation initiation factor 4 (mRNA cap binding protein)	0, 0	319.8	8.23196	8.17468	0, 0	419.456	16.5231	8.84523	31.1621	-0.144785	-0.0185798	0.126205	0.572414	4	9	7	NP_001959	P06730
199	PN030-1	eIF4E	S209	Eukaryotic translation initiation factor 4 (mRNA cap binding protein)	0, 0	2205.19	0.192308	10.9603	0, 0	2298.87	7.69654	11.2996	4.24806	1.09002	1.11465	0.0246282	0.111704	4	10	7	NP_001959	P06730
200	PN030-2	eIF4E	S209	Eukaryotic translation initiation factor 4 (mRNA cap binding protein)	0, 0	146.253	1.44695	7.04598	0, 0	517.063	45.6004	9.14705	253.54	-0.645108	0.120778	0.765887	3.47375	4	6	8	NP_001959	P06730
201	PN031	eIF4G	S1107	Eukaryotic translation initiation factor 4 gamma 1	0, 0	1734.99	22.5284	10.6144	0, 0	1562.84	11.9098	10.7428	-9.9221	0.936661	0.857584	-0.0790773	-0.358662	4	7	8	NP_004944	Q04637
202	PN193	eIF4G	S1232	Eukaryotic translation initiation factor 4 gamma 1	0, 0	965.1	54.3962	9.76819	0, 0	776.964	13.6378	9.73456	-19.494	0.561575	0.392047	-0.169528	-0.768908	4	8	8	NP_004944	Q04637
203	NN168	Elk-1	Pan-specific	ETS domain-containing protein Elk-1	0, 0	567.885	116.638	9.00311	0, 0	448.71	10.64	8.9425	-20.9857	0.222435	0.0263297	-0.196106	-0.889454	4	9	8	NP_001107595.1	P19419
204	PN149	Elk-1	S383	ETS domain-containing protein Elk-1	0, 0	686.006	19.6817	9.27573	0, 0	839.262	16.0095	9.84584	22.3404	0.343282	0.443425	0.100144	0.45421	4	10	8	NP_001107595.1	P19419
205	PN170	Elk-1	S389	ETS domain-containing protein Elk-1	0, 0	179.959	2.05033	7.34518	0, 0	245.075	9.58333	8.06994	36.1837	-0.512479	-0.376554	0.135924	0.616497	4	6	9	NP_001107595.1	P19419
206	NN173	Epcam	Pan-specific	Epithelial cell adhesion molecule	0, 0	982.77	53.6293	9.79437	0, 0	829.202	7.1121	9.82844	-15.626	0.573177	0.435392	-0.137785	-0.624937	4	7	9	NP_002345.2	P16422
207	NK053	EphA1	Pan-specific	Ephrin type-A receptor 1 protein-tyrosine kinase	0, 0	305.736	162.696	8.1098	0, 0	185.892	6.5714	7.67118	-39.1984	-0.173545	-0.560672	-0.387127	-1.75585	4	8	9	NP_005223	P21709
208	PN198	ER-alpha	S104	estrogen receptor alpha	0, 0	544.353	81.9069	8.94205	0, 0	358.176	22.6874	8.61738	-34.2014	0.195371	-0.123784	-0.319155	-1.44756	4	9	9	NP_000116.2	P03372
209	NK054-1	ErbB2 (HER2)	Pan-specific	ErbB2 (Neu) receptor-tyrosine kinase	0, 0	126.845	75.2774	6.84058	0, 0	103.819	6.47059	6.83079	-18.1525	-0.736157	-0.948704	-0.212547	-0.964023	4	10	9	NP_004439	P04626
210	NK054-2	ErbB2 (HER2)	Pan-specific	ErbB2 (Neu) receptor-tyrosine kinase	0, 0	1951.98	55.1546	10.7844	0, 0	1699.88	13.6881	10.8641	-12.9152	1.01202	0.913574	-0.0984502	-0.44653	4	6	10	NP_004439	P04626
211	PK013-1	ErbB2 (HER2)	Y1248	ErbB2 (Neu) receptor-tyrosine kinase	0, 0	2194.94	20.3306	10.9536	0, 0	2105.52	0.791959	11.1728	-4.07393	1.08704	1.05613	-0.030915	-0.140218	4	7	10	NP_004439	P04626
212	PK013-2	ErbB2 (HER2)	Y1248	ErbB2 (Neu) receptor-tyrosine kinase	0, 0	14.6624	44.5183	3.7277	0, 0	11.5417	5.0077	3.66164	-21.2838	-2.11601	-2.41199	-0.295978	-1.34243	4	8	10	NP_004439	P04626
213	PK134	ErbB2 (HER2)	T686	ErbB2 (Neu) receptor-tyrosine kinase	0, 0	3290.06	6.47904	11.5376	0, 0	3244.29	2.48077	11.7965	-1.39095	1.34588	1.34412	-0.0017635	-0.00799852	4	9	10	NP_004439	P04626
214	PK163	ErbB3	Y1328	Tyrosine kinase-type cell surface receptor HER3	0, 0	1855.22	85.1911	10.711	0, 0	1279.17	36.974	10.4539	-31.0503	0.979512	0.724163	-0.255349	-1.15816	4	10	10	NP_001005915.1	P21860
215	NK055-NK056	Erk1 (MAPK3)+ Erk2 (MAPK1)	Pan-specific	Extracellular regulated protein-serine kinase 1 (p44 MAP kinase)+Extracellular regulated protein-serine kinase 2 (p42 MAP kinase)	0, 0	860.88	77.6006	9.60332	0, 0	749.316	58.7544	9.68229	-12.9593	0.488494	0.367911	-0.120583	-0.546914	4	7	11	AAA36142.1, NP_002736	P27361
216	NK055-NK056-2	Erk1 (MAPK3)+ Erk2 (MAPK1)	Pan-specific	Extracellular regulated protein-serine kinase 1 (p44 MAP kinase)+Extracellular regulated protein-serine kinase 2 (p42 MAP kinase)	0, 0	4246.9	16.4157	11.9059	0, 0	3836.47	8.79633	12.0384	-9.66439	1.50914	1.4558	-0.0533408	-0.241932	4	8	11	AAA36142.1, NP_002736	P27361
217	NK055-NK056-4	Erk1 (MAPK3)+ Erk2 (MAPK1)	Pan-specific	Extracellular regulated protein-serine kinase 1 (p44 MAP kinase)+Extracellular regulated protein-serine kinase 2 (p42 MAP kinase)	0, 0	3079.79	74.7532	11.4423	0, 0	2001.37	14.2104	11.0996	-35.0161	1.30365	1.02234	-0.281314	-1.27593	4	9	11	AAA36142.1, NP_002736	P27361
218	NK055-NK056-5	Erk1 (MAPK3)+ Erk2 (MAPK1)	Pan-specific	Extracellular regulated protein-serine kinase 1 (p44 MAP kinase)+Extracellular regulated protein-serine kinase 2 (p42 MAP kinase)	0, 0	1506.63	9.7699	10.4108	0, 0	1852.17	28.1809	10.9879	22.9344	0.846411	0.970727	0.124316	0.563846	4	10	11	AAA36142.1, NP_002736	P27361
219	NK055-NK056-6	Erk1 (MAPK3)+ Erk2 (MAPK1)	Pan-specific	Extracellular regulated protein-serine kinase 1 (p44 MAP kinase)+Extracellular regulated protein-serine kinase 2 (p42 MAP kinase)	0, 0	48.786	30.6646	5.46205	0, 0	58.5191	18.7136	6.00369	19.9505	-1.34722	-1.3306	0.0166233	0.0753967	5	6	1	AAA36142.1, NP_002736	P27361
220	NK055-NK056-8	Erk1 (MAPK3)+ Erk2 (MAPK1)	Pan-specific	Extracellular regulated protein-serine kinase 1 (p44 MAP kinase)+Extracellular regulated protein-serine kinase 2 (p42 MAP kinase)	0, 0	17.4913	11.0473	3.98222	0, 0	13.8536	17.6471	3.92505	-20.7968	-2.00319	-2.29036	-0.287172	-1.30249	5	7	1	AAA36142.1, NP_002736	P27361
221	PK168-PK169	Erk1 (MAPK3)+ Erk2 (MAPK1)	Y204	Extracellular regulated protein-serine kinase 1 (p44 MAP kinase)+Extracellular regulated protein-serine kinase 2 (p42 MAP kinase)	0, 0	608.918	21.7475	9.10376	0, 0	498.321	5.38964	9.09379	-18.1629	0.26705	0.0961846	-0.170866	-0.774978	5	8	1	AAA36142.1, NP_002736	P27361
222	PK170-PK171	Erk1 (MAPK3)+ Erk2 (MAPK1)	T202	Extracellular regulated protein-serine kinase 1 (p44 MAP kinase)+Extracellular regulated protein-serine kinase 2 (p42 MAP kinase)	0, 0	583.701	0.0576583	9.04274	0, 0	742.559	5.91836	9.66922	27.2155	0.240003	0.361877	0.121873	0.552767	5	9	1	AAA36142.1, NP_002736	P27361
223	NK056	Erk2 (MAPK1)	Pan-specific	Extracellular regulated protein-serine kinase 2 (p42 MAP kinase)	0, 0	108.495	4.64138	6.61514	0, 0	115.997	75.1276	6.9908	6.91459	-0.836088	-0.874823	-0.038735	-0.175686	5	10	1	NP_002736	P28482
224	NK057-2	Erk3 (MAPK6)	Pan-specific	Extracellular regulated protein-serine kinase 3	0, 0	3310.56	8.76979	11.5465	0, 0	2097.71	20.0396	11.1675	-36.636	1.34986	1.05365	-0.296206	-1.34347	5	6	2	NP_002739	Q16659
225	NK058	Erk4 (MAPK4)	Pan-specific	Extracellular regulated protein-serine kinase 4	0, 0	81.7996	17.86	6.20768	0, 0	102.283	30.5866	6.80929	25.0415	-1.0167	-0.958632	0.0580721	0.263391	5	7	2	NP_002738	P31152
226	NK206-1	Erk5 (MAPK7)	Pan-specific	Extracellular regulated protein-serine kinase 5 (Big MAP kinase 1 (BMK1))	0, 0	40.917	17.4321	5.20828	0, 0	35.5119	11.9451	5.28309	-13.2098	-1.45971	-1.66332	-0.20361	-0.923491	5	8	2	NP_620602	Q13164
227	NK206-2	Erk5 (MAPK7)	Pan-specific	Extracellular regulated protein-serine kinase 5 (Big MAP kinase 1 (BMK1))	0, 0	22.7594	30.8487	4.36205	0, 0	45.0905	166.63	5.62761	98.1176	-1.83482	-1.50424	0.330576	1.49936	5	9	2	NP_620602	Q13164
228	NK206-3	Erk5 (MAPK7)	Pan-specific	Extracellular regulated protein-serine kinase 5 (Big MAP kinase 1 (BMK1))	0, 0	1751.52	22.1114	10.6281	0, 0	1082.39	49.8949	10.2129	-38.2029	0.942728	0.612892	-0.329836	-1.496	5	10	2	NP_620602	Q13164
229	PK016	Erk5 (MAPK7)	T218+Y220	Extracellular regulated protein-serine kinase 5 (Big MAP kinase 1 (BMK1))	0, 0	824.785	3.98333	9.54153	0, 0	1011.68	17.6682	10.1154	22.6604	0.461102	0.567891	0.106789	0.484349	5	6	3	NP_620602	Q13164
230	PK016-3	Erk5 (MAPK7)	T218+Y220	Extracellular regulated protein-serine kinase 5 (Big MAP kinase 1 (BMK1))	0, 0	877.164	14.8732	9.63036	0, 0	1024.13	15.8936	10.133	16.7547	0.500477	0.576035	0.0755582	0.342701	5	7	3	NP_620602	Q13164
231	NN040	ERP57	Pan-specific	ER protein 57 kDa (protein disulfide isomerase-associated 3; 58 kDa glucose regulated protein)	0, 0	304.608	4.51381	8.10447	0, 0	248.951	8.6577	8.09258	-18.2716	-0.175909	-0.366101	-0.190193	-0.862635	5	8	3	NP_005304	P30101
232	NN041	ERP72	Pan-specific	ER protein 72 kDa (protein disulfide isomerase-associated 4)	0, 0	70.2893	12.3201	5.98889	0, 0	77.4992	22.9437	6.40897	10.2575	-1.11369	-1.14347	-0.0297829	-0.135083	5	9	3	NP_004902	P13667
233	PN174	Ezrin	T567	cytovillin 2	0, 0	84.7469	39.9549	6.25875	0, 0	69.4798	13.9944	6.25138	-18.015	-0.994067	-1.21623	-0.222165	-1.00765	5	10	3	NP_001104547.1	P15311
234	PN175	Ezrin	Y353	cytovillin 2	0, 0	909.568	51.2978	9.68269	0, 0	700.01	18.8374	9.58409	-23.0393	0.523676	0.32257	-0.201106	-0.912134	5	6	4	NP_001104547.1	P15311
235	NK060	FAK	Pan-specific	Focal adhesion protein-tyrosine kinase	0, 0	664.041	65.0704	9.22879	0, 0	335.627	10.318	8.52357	-49.457	0.322471	-0.1671	-0.489571	-2.22049	5	7	4	NP_005598	Q05397
236	PK017	FAK	Y397	Focal adhesion protein-tyrosine kinase	0, 0	5014.41	0.725868	12.1455	0, 0	5399.86	19.0009	12.5316	7.68698	1.61538	1.6835	0.0681194	0.308961	5	8	4	NP_005598	Q05397
237	PK017-1	FAK	Y397	Focal adhesion protein-tyrosine kinase	0, 0	190.789	1.19363	7.42949	0, 0	331.691	26.8677	8.50655	73.8523	-0.475108	-0.174957	0.30015	1.36136	5	9	4	NP_005598	Q05397
238	PK018-3	FAK	Y576	Focal adhesion protein-tyrosine kinase	0, 0	18.1786	15.2834	4.03782	0, 0	13.6721	19.1667	3.90602	-24.7897	-1.97854	-2.29915	-0.320604	-1.45413	5	10	4	NP_005598	Q05397
239	PK020	FAK	S722	Focal adhesion protein-tyrosine kinase	0, 0	587.106	18.9781	9.05113	0, 0	710.555	18.4583	9.60566	21.0267	0.243722	0.33253	0.0888073	0.402793	5	6	5	NP_005598	Q05397
240	PK020-3	FAK	S722	Focal adhesion protein-tyrosine kinase	0, 0	429.051	19.3374	8.59866	0, 0	559.923	30.6106	9.26194	30.5026	0.0431548	0.173826	0.130671	0.592672	5	7	5	NP_005598	Q05397
241	PK021	FAK	S732	Focal adhesion protein-tyrosine kinase	0, 0	648.077	9.24828	9.19368	0, 0	764	2.74746	9.71029	17.8873	0.306909	0.380839	0.0739301	0.335316	5	8	5	NP_005598	Q05397
242	PK022-2	FAK	S843	Focal adhesion protein-tyrosine kinase	0, 0	219.495	28.6472	7.6317	0, 0	324.495	3.95239	8.47491	47.8372	-0.385473	-0.189568	0.195906	0.888547	5	9	5	NP_005598	Q05397
243	PK024	FAK	S910	Focal adhesion protein-tyrosine kinase	0, 0	440.577	3.72467	8.63691	0, 0	720.483	4.76121	9.62568	63.5316	0.0601075	0.341773	0.281665	1.27752	5	10	5	NP_005598	Q05397
244	PK151	FAK	Y576/Y577	Focal adhesion protein-tyrosine kinase	0, 0	1234.01	5.55129	10.1228	0, 0	1054.21	35.3912	10.1748	-14.5703	0.718762	0.595321	-0.123441	-0.559878	5	6	6	NP_005598	Q05397
245	NN042	FAS	Pan-specific	Tumor necrosis factor superfamily member 6 (Apo1, CD95)	0, 0	881.964	5.75605	9.63823	0, 0	939.147	32.6823	10.0081	6.48369	0.503967	0.518331	0.0143639	0.0651487	5	7	6	NP_003789	P25445
246	NN043	FasL	Pan-specific	Tumor necrosis factor ligand, member 6	0, 0	277.125	1.73801	7.96805	0, 0	442.866	2.50976	8.92358	59.8072	-0.236379	0.0175966	0.253975	1.15193	5	8	6	NP_000630	P48023
247	NK061	Fes	Pan-specific	Fes/Fps protein-tyrosine kinase	0, 0	137.788	9.67254	6.95997	0, 0	197.275	22.8315	7.75692	43.1726	-0.683234	-0.521082	0.162153	0.735458	5	9	6	NP_001996	P07332
248	NN172	FHL2	Pan-specific	Four and a half LIM domains protein 2	0, 0	606.909	29.7365	9.09899	0, 0	450.406	22.4736	8.94794	-25.7869	0.264937	0.0288426	-0.236095	-1.07083	5	10	6	NP_001034581.1	Q14192
249	NN127	FKBP52	Pan-specific	FK506-binding protein 4	0, 0	320.7	0.648137	8.17873	0, 0	250.56	7.82649	8.10187	-21.8707	-0.142988	-0.36181	-0.218822	-0.992487	5	6	7	NP_002005	Q02790
250	PN194	FKHR	S256	Forkhead box protein O1	0, 0	403.813	28.6265	8.5112	0, 0	285.194	19.8911	8.28866	-29.3747	0.00438534	-0.275565	-0.279951	-1.26974	5	7	7	NP_002006.2	Q12778
251	PN195	FKHR	S319	Forkhead box protein O1	0, 0	185.841	15.1365	7.39158	0, 0	180.166	36.9728	7.62604	-3.05367	-0.491913	-0.581515	-0.0896024	-0.4064	5	8	7	NP_002006.2	Q12778
252	PN145-PN032	FKHRL1	T32	Forkhead-like transcription factor 1 (FOXO3A)	0, 0	20.4828	14.2014	4.21	0, 0	17.2445	26.9868	4.24092	-15.8097	-1.90222	-2.14451	-0.242293	-1.09894	5	9	7	NP_001446	O43524
253	PN145-PN032-PN153	FKHRL1	T32	Forkhead-like transcription factor 1 (FOXO3A)	0, 0	246.8	8.62748	7.80085	0, 0	216.539	10.0715	7.89134	-12.2613	-0.310492	-0.459018	-0.148526	-0.673652	5	10	7	NP_001446	O43524
254	NN044	Fos	Pan-specific	Fos-c FBJ murine osteosarcoma oncoprotein-related transcription factor	0, 0	2711.73	10.4007	11.2587	0, 0	2766.72	38.805	11.5668	2.02773	1.22226	1.23805	0.0157924	0.0716279	5	6	8	NP_005243	P01100
255	PN033	Fos	T232	Fos-c FBJ murine osteosarcoma oncoprotein-related transcription factor	0, 0	762.158	6.62971	9.4276	0, 0	842.393	10.6416	9.85121	10.5274	0.410601	0.445906	0.0353049	0.160129	5	7	8	NP_005243	P01100
256	PN146	FRS2	Y348	Fibroblast growth factor receptor substrate 2	0, 0	1144.53	3.42202	10.0142	0, 0	1533.18	1.54835	10.7152	33.9572	0.670622	0.844821	0.174198	0.790092	5	8	8	NP_001036020.1	Q8WU20
257	NK065	Fyn	Pan-specific	Fyn proto-oncogene-encoded protein-tyrosine kinase	0, 0	1327.8	61.3765	10.2285	0, 0	1222.83	30.3856	10.3889	-7.9054	0.765608	0.694159	-0.0714495	-0.324065	5	9	8	NP_002028	P06241
258	PN192	Gab1	Y627	GRB2-associated binder 1	0, 0	592.289	11.9769	9.06381	0, 0	745.864	155.169	9.67563	25.9291	0.249343	0.364835	0.115492	0.523823	5	10	8	NP_002030.2	Q13480
259	PN098	GAP-43	S41	Growth associated protein 43 (Neuromodulin)	0, 0	73.0894	55.8069	6.04525	0, 0	74.8206	53.9755	6.35822	2.36861	-1.08871	-1.1669	-0.0781954	-0.354662	5	6	9	NP_002036	P17677
260	PN196	GATA1	S142	Erythroid transcription factor	0, 0	544.43	40.6656	8.94226	0, 0	428.602	18.0746	8.87635	-21.2751	0.195462	-0.00421158	-0.199673	-0.905636	5	7	9	NP_002040.1	P15976
261	NK066	GCK	Pan-specific	Germinal centre protein-serine kinase	0, 0	1017.49	0.88321	9.84445	0, 0	920.239	11.399	9.97872	-9.55789	0.59538	0.504783	-0.0905975	-0.410913	5	8	9	NP_004570	Q12851
262	PN034	GFAP	S8	Glial fibrillary acidic protein	0, 0	809.684	13.4748	9.51487	0, 0	953.66	6.84292	10.0302	17.7818	0.449285	0.528546	0.0792611	0.359496	5	9	9	NP_002046	P14136
263	PN178	GluR1	S849	Glutamate receptor 1	0, 0	1944.79	10.1058	10.7791	0, 0	2056.4	18.5598	11.1388	5.73905	1.00966	1.0404	0.0307423	0.139435	5	10	9	NP_000818.2	P42261
264	NN045	GNB2L1	Pan-specific	Guanine nucleotide-binding protein beta (receptor for activated C kinase 1 (RACK1))	0, 0	118.451	19.8232	6.7418	0, 0	167.351	31.1612	7.51959	41.2827	-0.77994	-0.630665	0.149275	0.677049	5	6	10	NP_006089	P63244
265	NK067	GRK2 (BARK1)	Pan-specific	G protein-coupled receptor-serine kinase 2	0, 0	1793.65	27.6636	10.6623	0, 0	1915.59	15.9102	11.0364	6.7984	0.957927	0.993156	0.0352289	0.159784	5	7	10	NP_001610	P25098
266	PK025	GRK2 (BARK1)	S670	G protein-coupled receptor-serine kinase 2	0, 0	605.845	3.99386	9.09646	0, 0	834.519	4.63586	9.83766	37.7445	0.263816	0.43965	0.175834	0.797511	5	8	10	NP_001610	P25098
267	NK068	GRK3 (BARK2)	Pan-specific	G protein-coupled receptor-serine kinase 3	0, 0	125.72	26.2493	6.82773	0, 0	110.546	4.6953	6.92136	-12.0696	-0.741852	-0.906882	-0.16503	-0.748509	5	9	10	NP_005151	P35626
268	NN046	GroEL	Pan-specific	GroEL homolog (may correspond to Hsp60)	0, 0	1869.28	13.0684	10.7219	0, 0	1981.13	10.6894	11.085	5.98315	0.98434	1.01556	0.0312241	0.14162	5	10	10	NP_002147	P10809
269	NN047	Grp75	Pan-specific	Glucose regulated protein 75	0, 0	401.561	26.5221	8.50313	0, 0	520.198	11.5344	9.15577	29.5442	0.00080764	0.124806	0.123998	0.562404	5	6	11	NP_004125	P38646
270	NN048	Grp78	Pan-specific	Glucose regulated protein 78	0, 0	4554.75	10.3241	12.0068	0, 0	4296.31	2.29851	12.2017	-5.67403	1.55389	1.53121	-0.0226842	-0.102886	5	7	11	NP_005338	P11021
271	NN048-2	Grp78	Pan-specific	Glucose regulated protein 78	0, 0	4585.49	0.136946	12.0165	0, 0	4369.24	8.8395	12.226	-4.71598	1.5582	1.54242	-0.0157735	-0.0715422	5	8	11	NP_005338	P11021
272	NN049	Grp94	Pan-specific	Glucose regulated protein 94 (endoplasmin)	0, 0	113.152	16.7894	6.67577	0, 0	178.597	31.677	7.61342	57.8383	-0.80921	-0.587341	0.221869	1.00631	5	9	11	NP_003290	P14625
273	NK069-NK070	GSK3a	Pan-specific	Glycogen synthase-serine kinase 3 alpha	0, 0	781.668	5.26792	9.46407	0, 0	823.586	14.9477	9.81863	5.36263	0.426765	0.430865	0.00409964	0.0185943	5	10	11	NP_063937	P49840
274	NK069-NK070-2	GSK3a	Pan-specific	Glycogen synthase-serine kinase 3 alpha	0, 0	183.861	6.5367	7.37613	0, 0	122.747	8.02022	7.0724	-33.2394	-0.498763	-0.837147	-0.338384	-1.53477	6	6	1	NP_063937	P49840
275	PK026-PK027-1	GSK3a	S21	Glycogen synthase-serine kinase 3 alpha	0, 0	104.92	13.9445	6.5668	0, 0	92.5002	19.2587	6.66424	-11.8373	-0.857515	-1.0256	-0.168088	-0.762378	6	7	1	NP_063937	P49840
276	PK028-PK029-1	GSK3a	Y279	Glycogen synthase-serine kinase 3 alpha	0, 0	186.277	5.81489	7.39496	0, 0	192.565	5.87977	7.72206	3.37559	-0.490414	-0.537181	-0.0467668	-0.212115	6	8	1	NP_063937	P49840
277	NK070	GSK3b	Pan-specific	Glycogen synthase-serine kinase 3 beta	0, 0	99.6461	23.5285	6.4924	0, 0	112.333	1.88661	6.9445	12.732	-0.890495	-0.896202	-0.00570655	-0.0258825	6	9	1	NP_002084	P49841
278	NK070-1	GSK3b	Pan-specific	Glycogen synthase-serine kinase 3 beta	0, 0	56.6529	1.17304	5.67773	0, 0	75.2301	3.17496	6.36609	32.7913	-1.25161	-1.16326	0.0883488	0.400714	6	10	1	NP_002084	P49841
279	NK071	Haspin	Pan-specific	Haploid germ cell-specific nuclear protein-serine kinase	0, 0	96.4332	8.23356	6.44511	0, 0	107.779	5.08035	6.88479	11.7653	-0.911455	-0.923771	-0.0123158	-0.0558595	6	6	2	NP_114171	Q8TF76
280	NN169	HDAC4	Pan-specific	Histone deacetylase 4	0, 0	330.458	28.7977	8.22198	0, 0	231.664	24.3828	7.98875	-29.896	-0.123819	-0.414042	-0.290223	-1.31633	6	7	2	NP_006028.2	P56524
281	PN179-PN180-PN181	HDAC4	S246	Histone deacetylase 4	0, 0	2185.96	1.00917	10.9477	0, 0	2062.83	5.2272	11.1433	-5.63315	1.08442	1.04248	-0.0419406	-0.190225	6	8	2	NP_006028.2	P56524
282	PN188	HDAC5	S498	Histone deacetylase 5	0, 0	695.993	14.5697	9.29658	0, 0	636.373	0.288794	9.44659	-8.56619	0.352525	0.259081	-0.0934437	-0.423822	6	9	2	NP_001015053.1	Q9UQL6
283	NN050	hHR23B	Pan-specific	UV excison repair protein RAD23 homolog B	0, 0	480.552	0.304926	8.76221	0, 0	943.885	12.6255	10.0153	96.4167	0.115649	0.521683	0.406034	1.8416	6	10	2	NP_002865	P54727
284	NN051	Hip	Pan-specific	Hsp70/Hsc70 interacting protein (ST13)	0, 0	1948.99	37.5205	10.7822	0, 0	1047.12	62.9114	10.1651	-46.2738	1.01104	0.590824	-0.42022	-1.90595	6	6	3	NP_003923	P50502
285	PN035	Histone H1	phospho CDK1 sites	Histone H1 phosphorylated	0, 0	1281.3	26.1689	10.177	0, 0	1295.28	3.04127	10.4719	1.09138	0.74281	0.732501	-0.0103094	-0.0467592	6	7	3	NP_005316	Q02539
286	PN036	Histone H2A.X	S140	Histone H2A variant X	0, 0	1268.02	33.7432	10.162	0, 0	1037.35	17.1175	10.1515	-18.1912	0.736148	0.584581	-0.151567	-0.687446	6	8	3	NP_002096	P16104
287	PN037	Histone H2B	S15	Histone H2B	0, 0	5562.13	11.27	12.2951	0, 0	5280.93	10.1934	12.4994	-5.05561	1.68168	1.66866	-0.0130115	-0.0590147	6	9	3	NP_778225	P33778
288	PN038	Histone H3	S11	Histone H3.3	0, 0	239.9	3.70746	7.75995	0, 0	241.594	1.03592	8.0493	0.706019	-0.328625	-0.386084	-0.0574594	-0.260612	6	10	3	NP_003521	P84243
289	PN039	Histone H3	S29	Histone H3.3	0, 0	3506.49	6.34065	11.6295	0, 0	3270.09	0.706844	11.808	-6.74175	1.38663	1.3494	-0.0372312	-0.168865	6	6	4	NP_003521	P84243
290	PN100	Histone H3	T12	Histone H3.3	0, 0	955.725	37.1679	9.75411	0, 0	938.317	2.6301	10.0068	-1.82138	0.555332	0.517742	-0.0375898	-0.170492	6	7	4	NP_003521	P84243
291	PN101	Histone H3	T4	Histone H3.3	0, 0	4785.13	0.33412	12.078	0, 0	4535.66	0.484361	12.28	-5.21338	1.58545	1.56732	-0.0181253	-0.082209	6	8	4	NP_003521	P84243
292	PN101-2	Histone H3	T4	Histone H3.3	0, 0	2706.07	11.1081	11.2556	0, 0	2140.71	0.940663	11.1967	-20.8921	1.22092	1.06717	-0.153749	-0.69734	6	9	4	NP_003521	P84243
293	NN052	HO1	Pan-specific	Heme oxygenase 1	0, 0	7.58685	3.11111	2.77716	0, 0	4.65132	11.1111	2.3505	-38.6923	-2.53736	-3.01738	-0.480014	-2.17715	6	10	4	NP_002124	P09601
294	NN053	HO2	Pan-specific	Heme oxygenase 2	0, 0	4640.69	16.0545	12.0338	0, 0	4328.83	2.06959	12.2126	-6.72018	1.56585	1.53623	-0.0296158	-0.134325	6	6	5	NP_002125	P30519
295	NK072	Hpk1 (MAP4K1)	Pan-specific	Hematopoetic progenitor protein-serine kinase 1	0, 0	3051.87	16.5405	11.4291	0, 0	2717.74	9.88237	11.541	-10.9482	1.29782	1.22615	-0.0716733	-0.325081	6	7	5	NP_009112	Q92918
296	NN054	Hsc70	Pan-specific	Heat shock 70 kDa protein 8	0, 0	1432.15	14.9806	10.3376	0, 0	1158.71	2.82322	10.3112	-19.0931	0.813989	0.658278	-0.155711	-0.706241	6	8	5	NP_006588	P11142
297	NN054-2	Hsc70	Pan-specific	Heat shock 70 kDa protein 8	0, 0	8879.21	4.41832	12.9699	0, 0	8129.04	13.6756	13.1217	-8.44862	1.98079	1.95599	-0.0247998	-0.112482	6	9	5	NP_006588	P11142
298	NN055	HSF4	Pan-specific	Heat shock transcription factor 4	0, 0	233.752	12.968	7.72249	0, 0	347.248	59.4603	8.57268	48.554	-0.345227	-0.144424	0.200803	0.91076	6	10	5	NP_001529	Q9ULV5
299	NN062	Hsp105	Pan-specific	Heat shock 105 kDa protein	0, 0	1873.56	58.0509	10.7252	0, 0	1177.95	24.3123	10.3349	-37.1277	0.985801	0.669249	-0.316552	-1.43575	6	6	6	NP_006635	Q92598
300	NN152-1	Hsp27	Pan-specific	Heat shock 27 kDa protein beta 1 (HspB1)	0, 0	6010.41	6.83839	12.4069	0, 0	5622.62	2.19541	12.5899	-6.45207	1.73124	1.71043	-0.0208181	-0.0944223	6	7	6	NP_001531	P04792
301	PN040-1	Hsp27	S15	Heat shock 27 kDa protein beta 1 (HspB1)	0, 0	39.4715	14.2597	5.1564	0, 0	41.213	7.31905	5.49788	4.41193	-1.48271	-1.56414	-0.0814332	-0.369348	6	8	6	NP_001531	P04792
302	PN040-2	Hsp27	S15	Heat shock 27 kDa protein beta 1 (HspB1)	0, 0	1756.88	3.79786	10.6325	0, 0	2092.56	21.5349	11.1639	19.1067	0.94468	1.05202	0.107337	0.486836	6	9	6	NP_001531	P04792
303	PN041	Hsp27	S78	Heat shock 27 kDa protein beta 1 (HspB1)	0, 0	3527.4	33.0159	11.638	0, 0	3634.44	22.0025	11.9604	3.03459	1.39043	1.41977	0.0293353	0.133053	6	10	6	NP_001531	P04792
304	PN042-1	Hsp27	S82	Heat shock 27 kDa protein beta 1 (HspB1)	0, 0	905.814	13.3319	9.67673	0, 0	1096.99	3.02743	10.2322	21.1058	0.521031	0.621819	0.100788	0.457131	6	6	7	NP_001531	P04792
305	PN042-2	Hsp27	S82	Heat shock 27 kDa protein beta 1 (HspB1)	0, 0	12.4311	21.9324	3.48954	0, 0	16.0544	37.6856	4.13775	29.1463	-2.22158	-2.19215	0.0294268	0.133468	6	7	7	NP_001531	P04792
306	PN042-3	Hsp27	S82	Heat shock 27 kDa protein beta 1 (HspB1)	0, 0	1036.5	20.4157	9.87117	0, 0	1220.62	1.25615	10.3862	17.7627	0.607221	0.692949	0.0857286	0.38883	6	8	7	NP_001531	P04792
307	NN057	Hsp40	Pan-specific	DnaJ homolog, subfamily B member 1	0, 0	61.2437	1.87612	5.79015	0, 0	48.9182	11.5222	5.74516	-20.1254	-1.20178	-1.44997	-0.248185	-1.12566	6	9	7	NP_006136	P25685
308	NN057-2	Hsp40	Pan-specific	DnaJ homolog, subfamily B member 1	0, 0	6699.04	12.5603	12.5634	0, 0	6052.61	2.16554	12.6962	-9.64963	1.80061	1.75952	-0.0410974	-0.186401	6	10	7	NP_006136	P25685
309	NN057-3	Hsp40	Pan-specific	DnaJ homolog, subfamily B member 1	0, 0	6614.16	13.1355	12.545	0, 0	6233.98	11.9166	12.7388	-5.74798	1.79246	1.77918	-0.0132749	-0.0602093	6	6	8	NP_006136	P25685
310	NN058	Hsp47	Pan-specific	Heat shock 47 kDa protein (collagen-binding protein 1, colligin 1)	0, 0	3390.57	7.97724	11.581	0, 0	3075.83	1.89453	11.7196	-9.28282	1.36513	1.3086	-0.0565285	-0.25639	6	7	8	NP_001226	P29043
311	NN059-1	Hsp60	Pan-specific	Heat shock 60 kDa protein 1 (chaperonin, CPN60)	0, 0	2422.97	15.7092	11.0962	0, 0	1909.47	3.80023	11.0318	-21.193	1.15025	0.991023	-0.159229	-0.722196	6	8	8	NP_002147	P10809
312	NN059-2	Hsp60	Pan-specific	Heat shock 60 kDa protein 1 (chaperonin, CPN60)	0, 0	16034.5	3.35205	13.8225	0, 0	12622.4	3.07199	13.7566	-21.2796	2.35876	2.24911	-0.109649	-0.497321	6	9	8	NP_002147	P10809
313	NN059-3	Hsp60	Pan-specific	Heat shock 60 kDa protein 1 (chaperonin, CPN60)	0, 0	4395.35	3.568	11.9554	0, 0	3043.56	18.2199	11.7044	-30.7549	1.53111	1.30158	-0.229536	-1.04108	6	10	8	NP_002147	P10809
314	NN060	Hsp70	Pan-specific	Heat shock 70 kDa protein 1	0, 0	1793.89	17.0413	10.6625	0, 0	1588.35	0.091944	10.7662	-11.4581	0.958013	0.868368	-0.0896451	-0.406593	6	6	9	NP_005336	P08107
315	NN060-2	Hsp70	Pan-specific	Heat shock 70 kDa protein 1	0, 0	2774.45	7.31681	11.2916	0, 0	2681.89	15.3604	11.5219	-3.33617	1.23688	1.21731	-0.0195735	-0.0887772	6	7	9	NP_005336	P08107
316	NN060-3	Hsp70	Pan-specific	Heat shock 70 kDa protein 1	0, 0	8030.77	13.0689	12.825	0, 0	6656.45	2.79892	12.8334	-17.1131	1.91657	1.82286	-0.0937028	-0.424997	6	8	9	NP_005336	P08107
317	NN164	Hsp90a	Pan-specific	Heat shock 90 kDa protein alpha	0, 0	1105.85	9.53912	9.96459	0, 0	1011.77	0.172861	10.1155	-8.50747	0.648633	0.567945	-0.0806885	-0.36597	6	9	9	NP_005339	P07900
318	NN061	Hsp90a/b	Pan-specific	Heat shock 90 kDa protein alpha/beta	0, 0	3555.73	55.1931	11.6496	0, 0	2831.44	8.53286	11.6002	-20.3698	1.39555	1.25345	-0.142095	-0.644484	6	10	9	NP_005339	P07900
319	NN061-16	Hsp90a/b	Pan-specific	Heat shock 90 kDa protein alpha/beta	0, 0	7811.2	30.1905	12.785	0, 0	6851.77	10.6913	12.8751	-12.2827	1.89884	1.84213	-0.0567095	-0.257211	6	6	10	NP_005339	P07900
320	NN061-2	Hsp90a/b	Pan-specific	Heat shock 90 kDa protein alpha/beta	0, 0	587.596	15.7191	9.05234	0, 0	548.317	32.5355	9.23172	-6.68473	0.244256	0.159873	-0.0843831	-0.382727	6	7	10	NP_005339	P07900
321	NN061-3	Hsp90a/b	Pan-specific	Heat shock 90 kDa protein alpha/beta	0, 0	37.8247	2.10526	5.09491	0, 0	57.763	8.51029	5.98493	52.7126	-1.50996	-1.33926	0.170704	0.774244	6	8	10	NP_005339	P07900
322	NN061-4	Hsp90a/b	Pan-specific	Heat shock 90 kDa protein alpha/beta	0, 0	456.048	15.3393	8.6867	0, 0	498.845	17.0839	9.0953	9.38444	0.0821777	0.0968852	0.0147075	0.0667071	6	9	10	NP_005339	P07900
323	NN165	Hsp90b	Pan-specific	Heat shock 90 kDa protein beta	0, 0	2189.5	3.73537	10.95	0, 0	2233.69	0.177291	11.2581	2.01812	1.08546	1.09549	0.0100345	0.0455122	6	10	10	NP_031381	P08238
324	NN165-1	Hsp90b	Pan-specific	Heat shock 90 kDa protein beta	0, 0	8514.76	5.60561	12.9094	0, 0	7028.82	3.6277	12.9119	-17.4513	1.95399	1.85912	-0.0948684	-0.430284	6	6	11	NP_031381	P08238
325	PN176	Hsp90b	S255	Heat shock 90 kDa protein beta	0, 0	406.982	58.4156	8.52248	0, 0	140.861	6.91692	7.27099	-65.3888	0.009383	-0.745452	-0.754835	-3.42362	6	7	11	NP_031381	P08238
326	NN063	HspBP1	Pan-specific	Hsp70 binding protein 1	0, 0	414.042	11.2854	8.54729	0, 0	1092.41	7.14854	10.2262	163.84	0.0203816	0.619029	0.598647	2.71522	6	8	11	NP_036399	Q9NZL4
327	PN103	Huntingtin	S421	Huntington's disease protein	0, 0	160.054	2.88285	7.17607	0, 0	204.387	2.61851	7.80802	27.6987	-0.58744	-0.49749	0.0899506	0.407979	6	9	11	NP_002102	P42858
328	NN130	I1PP2A	Pan-specific	Acidic leucine-rich nuclear phosphoprotein 32 family member A	0, 0	7250.58	0.626332	12.6775	0, 0	6246.68	4.24984	12.7417	-13.8458	1.85121	1.78054	-0.0706697	-0.320529	6	10	11	NP_006296	P39687
329	NN131	I2PP2A	Pan-specific	Protein SET	0, 0	5152.48	1.0545	12.1847	0, 0	4692.08	28.0151	12.3289	-8.93537	1.63275	1.58991	-0.0428405	-0.194307	7	6	1	NP_003002	Q01105
330	NK073	ICK	Pan-specific	Intestinal cell protein-serine kinase (MAK-related kinase (MRK)	0, 0	34.5254	54.7987	4.96324	0, 0	39.8965	21.0253	5.45105	15.5568	-1.56833	-1.58577	-0.0174396	-0.0790989	7	7	1	NP_057597	Q9UPZ9
331	NK074	IGF1R	Pan-specific	Insulin-like growth factor 1 receptor protein-tyrosine kinase	0, 0	66.8118	27.37	5.91569	0, 0	53.3078	25.7305	5.86913	-20.2121	-1.14613	-1.39273	-0.246592	-1.11844	7	8	1	NP_000866	P08069
332	PK152	IGF1R	Y1280	Insulin-like growth factor 1 receptor protein-tyrosine kinase	0, 0	2085.36	34.0581	10.8797	0, 0	1583.54	20.1405	10.7618	-24.064	1.05429	0.866348	-0.187945	-0.852439	7	9	1	NP_000866	P08069
333	PK153	IGF1R	Y1165/Y1166	Insulin-like growth factor 1 receptor protein-tyrosine kinase	0, 0	859.428	50.6795	9.60089	0, 0	490.887	9.62724	9.0721	-42.8821	0.487414	0.0861724	-0.401242	-1.81987	7	10	1	NP_000866	P08069
334	PK139	IGF1Rb/IRb	Y1161/Y1185	Insulin-like growth factor 1 /Insulin receptorreceptor beta	0, 0	47.0141	40.1436	5.40868	0, 0	32.7663	116.203	5.167	-30.3054	-1.37088	-1.71692	-0.346042	-1.56951	7	6	2	NP_000866	P08069
335	NN064	IkBa	Pan-specific	Inhibitor of NF-kappa-B alpha (MAD3)	0, 0	5387.49	98.0581	12.2491	0, 0	4782.95	29.0645	12.3565	-11.2211	1.66127	1.60269	-0.0585861	-0.265722	7	7	2	NP_065390	P25963
336	NN064-2	IkBa	Pan-specific	Inhibitor of NF-kappa-B alpha (MAD3)	0, 0	1383.29	50.7267	10.2875	0, 0	739.207	8.74554	9.66269	-46.5615	0.791788	0.358863	-0.432925	-1.96357	7	8	2	NP_065390	P25963
337	NN064-4	IkBa	Pan-specific	Inhibitor of NF-kappa-B alpha (MAD3)	0, 0	17.2732	1.74035	3.96412	0, 0	13.4651	24.3769	3.88401	-22.0463	-2.01121	-2.30931	-0.298098	-1.35205	7	9	2	NP_065390	P25963
338	PN164	IkBa	Y42	Inhibitor of NF-kappa-B alpha (MAD3)	0, 0	327.85	29.1006	8.21055	0, 0	247.371	27.3976	8.08339	-24.5476	-0.128885	-0.370344	-0.241458	-1.09516	7	10	2	NP_065390	P25963
339	NN065	IkBb	Pan-specific	Inhibitor of NF-kappa-B beta (thyroid receptor interacting protein 9)	0, 0	3052.1	14.5129	11.4292	0, 0	2207.16	2.04641	11.2408	-27.6838	1.29787	1.08753	-0.21034	-0.954015	7	6	3	NP_002494	Q15653
340	PN168	IkBe	S161	NF-kappa-B inhibitor epsilon	0, 0	474.658	88.5572	8.7444	0, 0	383.78	21.0665	8.71699	-19.146	0.107756	-0.0777925	-0.185549	-0.841572	7	7	3	NP_004547.2	O00221
341	NK075-1	IKKa	Pan-specific	Inhibitor of NF-kappa-B protein-serine kinase alpha (CHUK)	0, 0	40.4233	19.337	5.19077	0, 0	73.4918	5.38341	6.33237	81.8053	-1.46747	-1.17884	0.288633	1.30912	7	8	3	NP_001269	O15111
342	NK075-2	IKKa	Pan-specific	Inhibitor of NF-kappa-B protein-serine kinase alpha (CHUK)	0, 0	492.886	10.9521	8.79877	0, 0	600.834	41.0632	9.36368	21.9012	0.131855	0.220801	0.0889457	0.403421	7	9	3	NP_001269	O15111
343	NK075-3	IKKa	Pan-specific	Inhibitor of NF-kappa-B protein-serine kinase alpha (CHUK)	0, 0	2051.05	8.08373	10.8558	0, 0	2699.21	40.2137	11.5312	31.6014	1.04368	1.22159	0.17791	0.806928	7	10	3	NP_001269	O15111
344	NK075-4	IKKa	Pan-specific	Inhibitor of NF-kappa-B protein-serine kinase alpha (CHUK)	0, 0	310.647	21.4044	8.13279	0, 0	342.838	48.3932	8.55424	10.3626	-0.163355	-0.152939	0.0104159	0.0472422	7	6	4	NP_001269	O15111
345	NK075-5	IKKa	Pan-specific	Inhibitor of NF-kappa-B protein-serine kinase alpha (CHUK)	0, 0	73.9837	77.6153	6.06279	0, 0	109.743	36.1522	6.91084	48.334	-1.08093	-0.911741	0.169187	0.767364	7	7	4	NP_001269	O15111
346	NK075-6	IKKa	Pan-specific	Inhibitor of NF-kappa-B protein-serine kinase alpha (CHUK)	0, 0	211.456	41.4983	7.57787	0, 0	380.769	6.48318	8.70563	80.0705	-0.409336	-0.0830387	0.326298	1.47995	7	8	4	NP_001269	O15111
347	PK030-PK031	IKKa	S180	Inhibitor of NF-kappa-B protein-serine kinase alpha (CHUK)	0, 0	33.9599	51.6248	4.93941	0, 0	54.3758	3.62636	5.89775	60.1178	-1.57889	-1.37951	0.199377	0.904294	7	9	4	NP_001269	O15111
348	PK154	IKKa	T23	Inhibitor of NF-kappa-B protein-serine kinase alpha (CHUK)	0, 0	1564.6	38.1652	10.4652	0, 0	1379.63	13.4861	10.5629	-11.8219	0.870554	0.774525	-0.0960289	-0.435548	7	10	4	NP_001269	O15111
349	NK076-1	IKKb	Pan-specific	Inhibitor of NF-kappa-B protein-serine kinase beta	0, 0	14.5196	14.1878	3.71359	0, 0	15.0457	43.4077	4.04413	3.62308	-2.12227	-2.23538	-0.113111	-0.513026	7	6	5	NP_001547	O14920
350	NK076-2	IKKb	Pan-specific	Inhibitor of NF-kappa-B protein-serine kinase beta	0, 0	108.969	79.076	6.62144	0, 0	389.702	44.5621	8.73909	257.625	-0.833296	-0.067591	0.765705	3.47292	7	7	5	NP_001547	O14920
351	NK076-3	IKKb	Pan-specific	Inhibitor of NF-kappa-B protein-serine kinase beta	0, 0	72.577	43.1983	6.0351	0, 0	90.8968	0.48076	6.63902	25.242	-1.0932	-1.03725	0.0559544	0.253786	7	8	5	NP_001547	O14920
352	NK076-4	IKKb	Pan-specific	Inhibitor of NF-kappa-B protein-serine kinase beta	0, 0	12.1522	133.333	3.45681	0, 0	16.089	34.1829	4.14086	32.3955	-2.23609	-2.19072	0.0453746	0.2058	7	9	5	NP_001547	O14920
353	NN161	IKKg (NEMO)	Pan-specific	I-kappa-B kinase gamma/NF-kappa-B essential modulator	0, 0	154.665	24.5102	7.12666	0, 0	297.83	18.4846	8.3512	92.5637	-0.609343	-0.246688	0.362655	1.64485	7	10	5	NP_003630	Q9Y6K9
354	NK078-2	ILK1	Pan-specific	Integrin-linked protein-serine kinase 1	0, 0	285.284	50.2451	8.00991	0, 0	659.006	8.41474	9.49701	131	-0.217822	0.282361	0.500184	2.26863	7	6	6	NP_034692	Q13418
355	NK078-3	ILK1	Pan-specific	Integrin-linked protein-serine kinase 1	0, 0	72.422	13.6546	6.03201	0, 0	102.156	58.839	6.80748	41.0562	-1.09457	-0.959464	0.135108	0.612793	7	7	6	NP_034692	Q13418
356	PN043	Integrin a4	S1027	Integrin alpha 4 (VLA4)	0, 0	7672.78	19.1045	12.7592	0, 0	8129.76	4.98456	13.1219	5.95585	1.8874	1.95605	0.0686488	0.311362	7	8	6	NP_000876	P13612
357	PN044	Integrin b1	S785	Integrin beta 1 (fibronectin receptor beta subunit, CD29 antigen)	0, 0	1195.27	20.2138	10.0768	0, 0	1336.25	17.2216	10.5168	11.7954	0.698361	0.753244	0.0548831	0.248927	7	9	6	NP_002202	P05556
358	NK079	IR (INSR)	Pan-specific	Insulin receptor beta chain	0, 0	184.293	8.88655	7.37952	0, 0	292.989	7.40288	8.32756	58.9799	-0.497259	-0.257603	0.239657	1.08698	7	10	6	NP_000199	P06213
359	PK032-1	IR (INSR)	Y999	Insulin receptor	0, 0	1141.91	4.146	10.0109	0, 0	1463.94	5.62943	10.6485	28.2004	0.669157	0.814034	0.144877	0.657103	7	6	7	NP_000199	P06213
360	PK033	IR/IGF1R (INSR)	Y1189/Y1190	Insulin receptor / Insulin-like growth factor 1 receptor	0, 0	702.1	5.93884	9.30919	0, 0	1057.1	6.4693	10.1787	50.562	0.358112	0.59714	0.239028	1.08413	7	7	7	NP_000866	P06213
361	NK080	IRAK1	Pan-specific	Interleukin 1 receptor-associated kinase 1 (Pelle-like protein kinase)	0, 0	249.638	58.3024	7.81735	0, 0	269.329	5.39948	8.20608	7.88787	-0.303181	-0.313693	-0.0105125	-0.0476802	7	8	7	NP_001560	P51617
362	NK080-2	IRAK1	Pan-specific	Interleukin 1 receptor-associated kinase 1 (Pelle-like protein kinase)	0, 0	1628.87	51.7426	10.5233	0, 0	1647.32	19.5554	10.8188	1.13273	0.896298	0.892651	-0.00364702	-0.0165414	7	9	7	NP_001560	P51617
363	NK081	IRAK2	Pan-specific	Interleukin 1 receptor-associated kinase 2	0, 0	983.709	3.55761	9.79574	0, 0	1632.58	14.4782	10.8058	65.9616	0.573788	0.886665	0.312876	1.41908	7	10	7	NP_001561	O43187
364	NK081-2	IRAK2	Pan-specific	Interleukin 1 receptor-associated kinase 2	0, 0	360.592	23.4275	8.34788	0, 0	541.41	12.7301	9.21343	50.145	-0.0680113	0.151429	0.21944	0.995291	7	6	8	NP_001561	O43187
365	NK082	IRAK3	Pan-specific	Interleukin 1 receptor-associated kinase 3	0, 0	226.504	39.1747	7.67705	0, 0	256.901	10.435	8.13792	13.4198	-0.365371	-0.345164	0.0202075	0.091653	7	7	8	NP_009130	Q9Y616
366	NK083-1	IRAK4	Pan-specific	Interleukin 1 receptor-associated kinase 4	0, 0	7.88235	28.2692	2.83228	0, 0	11.4769	3.25203	3.65352	45.6026	-2.51292	-2.41573	0.09719	0.440814	7	8	8	NP_057207	Q9NWZ3
367	NK083-2	IRAK4	Pan-specific	Interleukin 1 receptor-associated kinase 4	0, 0	36.6172	8.80143	5.04811	0, 0	52.7788	14.1439	5.85474	44.1367	-1.53071	-1.39937	0.131341	0.59571	7	9	8	NP_057207	Q9NWZ3
368	PN045	IRS1	Y612	Insulin receptor substrate 1	0, 0	546.49	30.6191	8.94771	0, 0	738.229	15.386	9.66078	35.0855	0.197877	0.357981	0.160104	0.726166	7	10	8	NP_005535	P35568
369	PN046-2	IRS1	Y1179	Insulin receptor substrate 1	0, 0	1931.31	11.2332	10.769	0, 0	2677.04	5.21426	11.5193	38.6123	1.00522	1.2161	0.210884	0.956481	7	6	9	NP_005535	P35568
370	PN117	IRS1	S312	Insulin receptor substrate 1	0, 0	639.233	36.1831	9.17385	0, 0	549.352	22.8007	9.23444	-14.0608	0.298122	0.161129	-0.136992	-0.621339	7	7	9	NP_005535	P35568
371	PN118	IRS1	S639	Insulin receptor substrate 1	0, 0	1164.55	70.3856	10.0392	0, 0	867.465	0.338481	9.89352	-25.5104	0.681709	0.465442	-0.216267	-0.980896	7	8	9	NP_005535	P35568
372	NK084-1	JAK1	Pan-specific	Janus protein-tyrosine kinase 1	0, 0	1071.89	11.7363	9.9196	0, 0	1432.97	13.3965	10.6176	33.6856	0.628691	0.799792	0.171101	0.776042	7	9	9	NP_002218	P23458
373	NK084-2	JAK1	Pan-specific	Janus protein-tyrosine kinase 1	0, 0	241.852	19.5473	7.77163	0, 0	337.732	63.9799	8.53259	39.6445	-0.323444	-0.162934	0.160511	0.72801	7	10	9	NP_002218	P23458
374	PK126	JAK1	Y1034	Janus protein-tyrosine kinase 1	0, 0	760.162	14.2283	9.42382	0, 0	696.459	2.95627	9.57675	-8.38026	0.408924	0.319182	-0.0897425	-0.407035	7	6	10	NP_002218	P23458
375	NK085	JAK2	Pan-specific	Janus protein-tyrosine kinase 2	0, 0	891.679	32.4328	9.65404	0, 0	1209.78	54.1196	10.3734	35.675	0.510973	0.687012	0.176039	0.798442	7	7	10	NP_004963	O60674
376	PK034-1	JAK2	Y1007+Y1008	Janus protein-tyrosine kinase 2	0, 0	2091.02	16.0515	10.8836	0, 0	3004.9	6.62143	11.686	43.705	1.05603	1.29306	0.237034	1.07509	7	8	10	NP_004963	O60674
377	PK034-2	JAK2	Y1007+Y1008	Janus protein-tyrosine kinase 2	0, 0	912.704	6.72679	9.68766	0, 0	1263.44	1.94398	10.436	38.4283	0.525877	0.71592	0.190043	0.861956	7	9	10	NP_004963	O60674
378	NK086	JAK3	Pan-specific	Janus protein-tyrosine kinase 3	0, 0	915.263	16.7777	9.6917	0, 0	1626.14	3.2005	10.8001	77.6689	0.527668	0.884031	0.356363	1.61632	7	10	10	NP_000206	P52333
379	NK087	TAO3 (JIK)	Pan-specific	STE20-like protein-serine kinase	0, 0	130.972	37.1346	6.88677	0, 0	186.628	78.2505	7.67688	42.4949	-0.715681	-0.558039	0.157641	0.714997	7	6	11	NP_057365	Q9H2K8
380	NK217	JNK1 (MAPK8)	Pan-specific	Jun N-terminus protein-serine kinase (stress-activated protein kinase (SAPK)) 1	0, 0	304.103	28.9116	8.10207	0, 0	410.591	13.8716	8.81442	35.0174	-0.176971	-0.0328088	0.144162	0.653862	7	7	11	NP_620637.1	P45983
381	NK088-1	JNK1/2/3	Pan-specific	Jun N-terminus protein-serine kinase (stress-activated protein kinase (SAPK)) 1/2/3	0, 0	59.2339	56.4185	5.74201	0, 0	94.3292	2.24185	6.69249	59.2489	-1.22312	-1.01256	0.210564	0.955032	7	8	11	NP_002741	P45983
382	NK088-2	JNK1/2/3	Pan-specific	Jun N-terminus protein-serine kinase (stress-activated protein kinase (SAPK)) 1/2/3	0, 0	903.386	20.1374	9.67285	0, 0	1194.49	5.30635	10.355	32.2242	0.519315	0.67854	0.159225	0.722179	7	9	11	NP_002741	P45983
383	NK088-3	JNK1/2/3	Pan-specific	Jun N-terminus protein-serine kinase (stress-activated protein kinase (SAPK)) 1/2/3	0, 0	82.9053	36.7306	6.22705	0, 0	123.502	26.655	7.08124	48.9673	-1.00812	-0.833061	0.175056	0.793984	7	10	11	NP_002741	P45983
384	PK035-1	JNK1/2/3	T183 + Y185	Jun N-terminus protein-serine kinase (stress-activated protein kinase (SAPK)) 1/2/3	0, 0	91.7328	9.8162	6.37302	0, 0	121.028	5.66018	7.05206	31.9357	-0.943411	-0.846538	0.0968739	0.43938	8	6	1	NP_002741	P45983
385	PK035-2	JNK1/2/3	T183 + Y185	Jun N-terminus protein-serine kinase (stress-activated protein kinase (SAPK)) 1/2/3	0, 0	547.85	0.203025	8.95129	0, 0	611.651	3.50909	9.38942	11.6456	0.199466	0.232686	0.0332202	0.150673	8	7	1	NP_002741	P45983
386	PK035-4	JNK1/2/3	T183 + Y185	Jun N-terminus protein-serine kinase (stress-activated protein kinase (SAPK)) 1/2/3	0, 0	850.317	17.6426	9.58551	0, 0	885.157	3.2455	9.92265	4.09729	0.480599	0.478891	-0.00170742	-0.00774414	8	8	1	NP_002741	P45983
387	NK189	JNK2 (MAPK9)	Pan-specific	Jun N-terminus protein-serine kinase (stress-activated protein kinase (SAPK)) 2	0, 0	884.268	5.59182	9.642	0, 0	1306.85	6.22418	10.4847	47.7884	0.505636	0.73842	0.232785	1.05581	8	9	1	NP_002744	P45984
388	NK196	JNK2/3	Pan-specific	Jun N-terminus protein-serine kinase (stress-activated protein kinase (SAPKa/b)) 2/3	0, 0	84.9882	5.92652	6.26285	0, 0	96.0635	14.7621	6.71877	13.0315	-0.992249	-1.00042	-0.00817495	-0.0370782	8	10	1	NP_002743.3	P45984
389	NK197	JNK3 (MAPK10)	Pan-specific	Jun N-terminus protein-serine kinase (stress-activated protein kinase (SAPKb)) 3	0, 0	142.645	23.0064	7.00994	0, 0	150.205	5.37972	7.36364	5.29982	-0.661083	-0.702669	-0.0415867	-0.18862	8	6	2	NP_002744.1	P53779
390	NN162	Jun	Pan-specific	Jun proto-oncogene-encoded AP1 transcription factor	0, 0	399.347	17.6454	8.49516	0, 0	531.444	7.66618	9.18663	33.0781	-0.00272727	0.139052	0.14178	0.643053	8	7	2	NP_002219	P05412
391	PN047	Jun	S63	Jun proto-oncogene-encoded AP1 transcription factor	0, 0	27.658	3.84615	4.64328	0, 0	29.6508	15.0198	5.02286	7.20532	-1.71016	-1.78347	-0.0733153	-0.332528	8	8	2	NP_002219	P05412
392	PN048-1	Jun	S73	Jun proto-oncogene-encoded AP1 transcription factor	0, 0	1449.65	48.5087	10.3551	0, 0	1372.54	2.82662	10.5555	-5.31927	0.821755	0.771091	-0.050664	-0.229791	8	9	2	NP_002219	P05412
393	PN048-2	Jun	S73	Jun proto-oncogene-encoded AP1 transcription factor	0, 0	1460.27	28.5331	10.3657	0, 0	1759.91	45.1477	10.9141	20.5193	0.826425	0.936692	0.110267	0.500127	8	10	2	NP_002219	P05412
394	PN154	Jun	S243	Jun proto-oncogene-encoded AP1 transcription factor	0, 0	474.864	54.9959	8.74503	0, 0	305.456	4.26247	8.38768	-35.675	0.108033	-0.229846	-0.337879	-1.53248	8	6	3	NP_002219	P05412
395	PN155	Jun	Y170	Jun proto-oncogene-encoded AP1 transcription factor	0, 0	2177.63	58.7755	10.9422	0, 0	1477.63	1.40872	10.6619	-32.145	1.08198	0.820238	-0.261744	-1.18716	8	7	3	NP_002219	P05412
396	PN163	Jun	T91	Jun proto-oncogene-encoded AP1 transcription factor	0, 0	1633.72	44.808	10.5276	0, 0	1554.92	2.38678	10.7355	-4.82314	0.898199	0.854199	-0.044	-0.199566	8	8	3	NP_002219	P05412
397	NP004	KAP	Pan-specific	Cyclin-dependent kinase associated phosphatase (CDK inhibitor 3, CIP2)	0, 0	1550.38	20.8992	10.4521	0, 0	2342.28	10.7669	11.3266	51.0781	0.864716	1.12712	0.262399	1.19013	8	9	3	NP_005183	Q16667
398	NN153	KDEL receptor 1	Pan-specific	ER lumen protein retaining receptor 1	0, 0	1352.39	7.53441	10.255	0, 0	1507.23	11.9504	10.6905	11.4491	0.777345	0.833449	0.0561048	0.254468	8	10	3	NP_006792.1	P24390
399	NK089	KHS (MAP4K5)	Pan-specific	Kinase homologous to SPS1/STE20 (MAP kinase kinase kinase protein-serine kinase 5 (MEKKK5)	0, 0	349.063	13.4741	8.301	0, 0	382.531	10.1853	8.71229	9.58812	-0.0887921	-0.0799632	0.00882893	0.0400444	8	6	4	NP_006566	Q9Y4K4
400	PK036	Kit	Y703	Kit/Steel factor receptor-tyrosine kinase	0, 0	729.478	20.1798	9.36438	0, 0	995.468	0.335307	10.0921	36.4629	0.382575	0.557127	0.174551	0.791693	8	7	4	NP_006566	P10721
401	PK037	Kit	Y730	Kit/Steel factor receptor-tyrosine kinase	0, 0	988.084	17.2184	9.80215	0, 0	1270	1.81348	10.4435	28.532	0.576626	0.719372	0.142746	0.647436	8	8	4	NP_006566	P10721
402	PK038	Kit	Y936	Kit/Steel factor receptor-tyrosine kinase	0, 0	863.451	9.86547	9.60763	0, 0	911.922	2.95701	9.96562	5.61362	0.490401	0.498735	0.00833384	0.0377989	8	9	4	NP_006566	P10721
403	PK150	Kit	Y721	Kit/Steel factor receptor-tyrosine kinase	0, 0	413.269	17.6453	8.54459	0, 0	437.161	16.7905	8.90488	5.78128	0.0191873	0.00896023	-0.0102271	-0.0463857	8	10	4	NP_006566	P10721
404	NK090	Ksr1	Pan-specific	Protein-serine kinase suppressor of Ras 1	0, 0	25.409	3.64352	4.52093	0, 0	30.748	3.84546	5.07528	21.012	-1.7644	-1.75927	0.00512452	0.0232427	8	6	5	NP_055053.1	Q8IVT5
405	NK090-2	Ksr1	Pan-specific	Protein-serine kinase suppressor of Ras 1	0, 0	383.164	29.5784	8.43547	0, 0	444.037	13.9759	8.92739	15.8869	-0.0291823	0.0193557	0.048538	0.220148	8	7	5	NP_055053.1	Q8IVT5
406	NP005	LAR	Pan-specific	LCA antigen-related (LAR) receptor tyrosine phosphatase	0, 0	430.54	5.4672	8.60366	0, 0	436.784	24.357	8.90363	1.45019	0.0453697	0.00838464	-0.0369851	-0.167749	8	8	5	NP_002831	P10586
407	NK091	LATS1	Pan-specific	Large tumor suppressor 1 protein-serine kinase (WARTS)	0, 0	72.6201	3.40075	6.03595	0, 0	100.858	8.09863	6.78904	38.8843	-1.09282	-0.967981	0.124844	0.56624	8	9	5	NP_004681	O95835
408	NK092-2	Lck	Pan-specific	Lymphocyte-specific protein-tyrosine kinase	0, 0	680.328	15.6606	9.26374	0, 0	1254.98	14.7049	10.4263	84.4666	0.337967	0.711443	0.373477	1.69394	8	10	5	NP_005347	P06239
409	NK092-3	Lck	Pan-specific	Lymphocyte-specific protein-tyrosine kinase	0, 0	243.553	17.3147	7.78175	0, 0	417.712	31.0831	8.83922	71.5078	-0.318962	-0.0213555	0.297606	1.34982	8	6	6	NP_005347	P06239
410	PK039	Lck	S158	Lymphocyte-specific protein-tyrosine kinase	0, 0	1372.88	5.17527	10.2766	0, 0	1446.28	0.798678	10.631	5.34623	0.78696	0.805952	0.0189915	0.0861378	8	7	6	NP_005347	P06239
411	PK040	Lck	Y192	Lymphocyte-specific protein-tyrosine kinase	0, 0	1282.02	13.3739	10.1779	0, 0	1376.69	3.69789	10.5598	7.38475	0.743168	0.773104	0.0299353	0.135774	8	8	6	NP_005347	P06239
412	PK041	Lck	Y505	Lymphocyte-specific protein-tyrosine kinase	0, 0	664.942	10.904	9.23074	0, 0	734.155	4.43806	9.6528	10.4089	0.323338	0.354295	0.0309573	0.14041	8	9	6	NP_005347	P06239
413	PK149	Lck	Y394	Lymphocyte-specific protein-tyrosine kinase	0, 0	138.989	7.00476	6.97249	0, 0	159.257	9.54671	7.44807	14.582	-0.677685	-0.663689	0.0139961	0.0634805	8	10	6	NP_005347	P06239
414	NK093	LIMK1	Pan-specific	LIM domain kinase 1	0, 0	529.839	30.9955	8.90307	0, 0	644.546	19.0725	9.465	21.6496	0.178088	0.267582	0.089494	0.405908	8	6	7	NP_002305	P53667
415	PK042-PK144	LIMK1	Y507+T508	LIM domain kinase 1	0, 0	1246.15	7.15114	10.1369	0, 0	1542.69	16.1112	10.7241	23.7967	0.72502	0.848939	0.123919	0.562045	8	7	7	NP_002305	P53667
416	NK095	Lyn	Pan-specific	Yes-related protein-tyrosine kinase	0, 0	2537.25	9.58516	11.1627	0, 0	2740.73	2.89495	11.5532	8.01974	1.17972	1.23176	0.0520374	0.23602	8	8	7	NP_002341	P07948
417	PK043	Lyn	Y508	Yes-related protein-tyrosine kinase	0, 0	35.5934	13.2404	5.0072	0, 0	25.0907	17.8571	4.78194	-29.5076	-1.54885	-1.89471	-0.345869	-1.56872	8	9	7	NP_002341	P07948
418	NK096	MAK	Pan-specific	Male germ cell-associated protein-serine kinase	0, 0	80.7061	0.380509	6.18826	0, 0	97.3594	5.11355	6.73811	20.6345	-1.02531	-0.991497	0.0338128	0.153361	8	10	7	NP_005897	P20794
419	NK097	MAPKAPK2	Pan-specific	Mitogen-activated protein kinase-activated protein kinase 2	0, 0	885.678	37.6601	9.64429	0, 0	999.752	0.11105	10.0983	12.8799	0.506655	0.559988	0.0533329	0.241896	8	6	8	NP_116584	P49137
420	PK044	MAPKAPK2	T222	Mitogen-activated protein kinase-activated protein kinase 2	0, 0	1716.4	31.7948	10.5988	0, 0	1874.19	88.8122	11.0049	9.19286	0.929774	0.978601	0.0488269	0.221459	8	7	8	NP_004750	P49137
421	PN049-PN112-1	MAPKAPK2a	T334	Mitogen-activated protein kinase-activated protein kinase 2 alpha	0, 0	238.884	32.0042	7.75383	0, 0	164.179	0.753875	7.49198	-31.2727	-0.331339	-0.643413	-0.312074	-1.41544	8	8	8	NP_004750	P49137
422	PN049-PN112-2	MAPKAPK2a	T334	Mitogen-activated protein kinase-activated protein kinase 2 alpha	0, 0	802.442	8.28263	9.50191	0, 0	893.146	3.11521	9.93561	11.3035	0.443539	0.484876	0.0413371	0.187488	8	9	8	NP_004750	P49137
423	PN050-1	MARCKS	S159+S163	Myristoylated alanine-rich protein kinase C substrate	0, 0	334.874	27.6322	8.24113	0, 0	360.497	5.20979	8.6267	7.65145	-0.11533	-0.119483	-0.00415318	-0.0188371	8	10	8	NP_002347	P29966
424	NK098	MARK	Pan-specific	MAP/microtubule affinity-regulating protein-serine kinase 1	0, 0	93.1649	41.0716	6.39537	0, 0	92.2257	9.80103	6.65995	-1.00818	-0.933504	-1.02758	-0.0940781	-0.4267	8	6	9	NP_061120	Q9P0L2
425	NN067	Mcl1	Pan-specific	Myeloid cell leukemia differentiation protein 1	0, 0	1758.9	16.3656	10.6341	0, 0	1948.9	13.9194	11.0613	10.8023	0.945414	1.00464	0.0592248	0.268619	8	7	9	NP_068779	Q07820
426	PN169	MDM2	S166	double minute 2	0, 0	1847.84	33.3948	10.7053	0, 0	1749.6	3.30536	10.9057	-5.3165	0.97696	0.932777	-0.044183	-0.200396	8	8	9	NP_002383.2	Q00987
427	NN155	MEF-2	Pan-specific	Myelin expression factor 2 (MYEF2)	0, 0	1369.54	8.8086	10.2731	0, 0	1790.78	40.4624	10.9392	30.7577	0.7854	0.948274	0.162873	0.738727	8	9	9	NP_057216.2	Q9P2K5
428	NK099-1	MEK1 (MAP2K1)	Pan-specific	MAPK/ERK protein-serine kinase 1 (MKK1)	0, 0	1039.59	7.81084	9.87545	0, 0	1029.2	0.855009	10.1402	-0.999286	0.60912	0.579324	-0.0297959	-0.135142	8	10	9	NP_002746	Q02750
429	NK099-2	MEK1 (MAP2K1)	Pan-specific	MAPK/ERK protein-serine kinase 1 (MKK1)	0, 0	115.006	15.4841	6.69922	0, 0	114.72	7.23253	6.97483	-0.248634	-0.798817	-0.882197	-0.0833792	-0.378174	8	6	10	NP_002746	Q02750
430	NK099-3	MEK1 (MAP2K1)	Pan-specific	MAPK/ERK protein-serine kinase 1 (MKK1)	0, 0	66.005	8.92626	5.89816	0, 0	95.3612	25.5685	6.70819	44.4757	-1.1539	-1.00531	0.148593	0.673957	8	7	10	NP_002746	Q02750
431	NK099-4	MEK1 (MAP2K1)	Pan-specific	MAPK/ERK protein-serine kinase 1 (MKK1)	0, 0	1230.64	10.3578	10.1189	0, 0	1187.49	6.37114	10.3466	-3.50679	0.717013	0.67462	-0.0423933	-0.192279	8	8	10	NP_002746	Q02750
432	NK099-5	MEK1 (MAP2K1)	Pan-specific	MAPK/ERK protein-serine kinase 1 (MKK1)	0, 0	30.26	61.1498	4.77299	0, 0	159.651	379.16	7.45163	427.597	-1.65266	-0.662043	0.990617	4.49303	8	9	10	NP_002746	Q02750
433	PK046-1	MEK1 (MAP2K1)	T292	MAPK/ERK protein-serine kinase 1 (MKK1)	0, 0	420.583	12.802	8.5699	0, 0	550.921	9.65309	9.23856	30.9899	0.0304055	0.163029	0.132623	0.601525	8	10	10	NP_002746	Q02750
434	PK046-2	MEK1 (MAP2K1)	T292	MAPK/ERK protein-serine kinase 1 (MKK1)	0, 0	1875.29	13.1718	10.7266	0, 0	1923.63	15.8759	11.0425	2.57813	0.98639	0.995947	0.00955671	0.0433453	8	6	11	NP_002746	Q02750
435	PK046-3	MEK1 (MAP2K1)	T292	MAPK/ERK protein-serine kinase 1 (MKK1)	0, 0	36.3693	33.0234	5.0383	0, 0	34.3596	18	5.2355	-5.5258	-1.53506	-1.68529	-0.150237	-0.681414	8	7	11	NP_002746	Q02750
436	PK047-2	MEK1 (MAP2K1)	S298	MAPK/ERK protein-serine kinase 1 (MKK1)	0, 0	1401.48	27.8817	10.3064	0, 0	1652.62	17.3994	10.8234	17.9198	0.800144	0.894792	0.0946484	0.429286	8	8	11	NP_002746	Q02750
437	PK048-1	MEK1 (MAP2K1)	T386	MAPK/ERK protein-serine kinase 1 (MKK1)	0, 0	1291.75	19.7614	10.1888	0, 0	1208.87	21.611	10.3723	-6.41597	0.748003	0.686508	-0.0614953	-0.278918	8	9	11	NP_002746	Q02750
438	PK048-2	MEK1 (MAP2K1)	T386	MAPK/ERK protein-serine kinase 1 (MKK1)	0, 0	1771.04	12.3916	10.644	0, 0	1967.44	24.6463	11.075	11.0895	0.949812	1.01094	0.0611324	0.277272	8	10	11	NP_002746	Q02750
439	PK048-3	MEK1 (MAP2K1)	T386	MAPK/ERK protein-serine kinase 1 (MKK1)	0, 0	17.198	32.5153	3.95782	0, 0	20.2761	19.9838	4.47457	17.8983	-2.014	-2.03664	-0.0226312	-0.102646	9	6	1	NP_002746	Q02750
440	PK045-PN007	MEK1/2 (MAP2K1/2)	S218+S222	MAPK/ERK protein-serine kinase 1/2 (MKK1/2)	0, 0	49.045	23.4808	5.46969	0, 0	47.0686	30.1442	5.68955	-4.02973	-1.34383	-1.47564	-0.13181	-0.597836	9	7	1	NP_002746	Q02750
441	NK221	MEK1/2 (MAP2K1/2)	Pan-specific	MAPK/ERK protein-serine kinase 1/2 (MKK1/2)	0, 0	140.921	22.0252	6.99239	0, 0	117.607	31.7125	7.01068	-16.5439	-0.66886	-0.86564	-0.19678	-0.892513	9	8	1	NP_002746	Q02750
442	NK100-1	MEK2 (MAP2K2)	Pan-specific	MAPK/ERK protein-serine kinase 2 (MKK2)	0, 0	383.057	51.9847	8.43507	0, 0	371.446	10.902	8.66987	-3.03098	-0.0293615	-0.0995511	-0.0701897	-0.318351	9	9	1	AAH00471.1	P36507
443	NK100-2	MEK2 (MAP2K2)	Pan-specific	MAPK/ERK protein-serine kinase 2 (MKK2)	0, 0	34.1923	5.75425	4.94925	0, 0	37.3556	10.778	5.35611	9.25151	-1.57453	-1.6296	-0.0550743	-0.249794	9	10	1	AAH00471.1	P36507
444	NK100-3	MEK2 (MAP2K2)	Pan-specific	MAPK/ERK protein-serine kinase 2 (MKK2)	1, 0	54.2645	15.3272	5.61559	1, 0	1373.96	97.7193	10.557	2431.98	-1.27916	0.771783	2.05094	9.30223	9	6	2	AAH00471.1	P36507
445	PK049	MEK2 (MAP2K2)	T394	MAPK/ERK protein-serine kinase 2 (MKK2)	1, 0	664.846	2.04326	9.23053	1, 0	1260.72	62.9516	10.4329	89.6256	0.323245	0.714483	0.391238	1.77449	9	7	2	AAH00471.1	P36507
446	PK049-2	MEK2 (MAP2K2)	T394	MAPK/ERK protein-serine kinase 2 (MKK2)	0, 0	733.21	4.53635	9.37174	0, 0	741.63	10.8526	9.66741	1.14836	0.385839	0.361043	-0.0247955	-0.112462	9	8	2	AAH00471.1	P36507
447	PK050	MEK2 (MAP2K2)	T394	MAPK/ERK protein-serine kinase 2 (MKK2) (mouse)	0, 0	714.911	10.8189	9.33528	0, 0	676.342	2.22794	9.53447	-5.39494	0.369675	0.299658	-0.0700175	-0.317571	9	9	2	NP_075627	P36507
448	NK101	MEK3 (MAP2K3)	Pan-specific	MAPK/ERK protein-serine kinase 3 (MKK3)	0, 0	1144.21	8.58857	10.0138	0, 0	663.91	5.43101	9.5077	-41.9766	0.670444	0.2873	-0.383144	-1.73778	9	10	2	NP_659732	P46734
449	NK101-3	MEK3 (MAP2K3)	Pan-specific	MAPK/ERK protein-serine kinase 3 (MKK3)	0, 0	2499.81	58.7143	11.1413	0, 0	1749.38	9.934	10.9055	-30.0197	1.17022	0.932693	-0.237526	-1.07732	9	6	3	NP_659732	P46734
450	PK127	MEK3 (MAP2K3)	S218	MAPK/ERK protein-serine kinase 3 (MKK3)	0, 0	77.6647	12.5038	6.13284	0, 0	98.3581	59.7697	6.75283	26.6445	-1.04988	-0.984699	0.0651763	0.295613	9	7	3	NP_659732	P46734
451	PK051	MEK3/6 (MAP2K3/6)	S218/S207	MAPK/ERK protein-serine kinase 3/6 (MKK3/6)	0, 0	118.609	10.29	6.74373	0, 0	130.366	3.0288	7.15929	9.91247	-0.779086	-0.797027	-0.0179407	-0.0813715	9	8	3	NP_002747	P46734
452	PK051-2	MEK3/6 (MAP2K3/6)	S218/S207	MAPK/ERK protein-serine kinase 3/6 (MKK3/6)	0, 0	773.345	0.807891	9.44862	0, 0	912.396	8.23613	9.96637	17.9805	0.41992	0.499081	0.0791614	0.359043	9	9	3	NP_002747	P46734
453	PK051-3	MEK3/6 (MAP2K3/6)	S218/S207	MAPK/ERK protein-serine kinase 3/6 (MKK3/6)	0, 0	1828.58	1.16117	10.6902	0, 0	1849.35	0.177085	10.9857	1.13548	0.970261	0.969712	-0.0005497	-0.00249321	9	10	3	NP_002747	P46734
454	NK102	MEK3b (MAP2K3)	Pan-specific	MAPK/ERK protein-serine kinase 3 beta isoform (MKK3 beta)	0, 0	287.937	27.47	8.02327	0, 0	268.668	22.8258	8.20254	-6.69229	-0.211903	-0.315331	-0.103428	-0.469106	9	6	4	NP_659731	P46734
455	NK103	MEK4 (MAP2K4)	Pan-specific	MAPK/ERK protein-serine kinase 4 (MKK4)	0, 0	2430.4	53.2166	11.1006	0, 0	1948.98	23.6033	11.0614	-19.8083	1.15221	1.00467	-0.147545	-0.669202	9	7	4	NP_003001	P45985
456	NK103-2	MEK4 (MAP2K4)	Pan-specific	MAPK/ERK protein-serine kinase 4 (MKK4)	0, 0	290.344	13.012	8.03528	0, 0	328.865	77.1984	8.49421	13.2671	-0.206579	-0.180658	0.025921	0.117567	9	8	4	NP_003001	P45985
457	NK103-3	MEK4 (MAP2K4)	Pan-specific	MAPK/ERK protein-serine kinase 4 (MKK4)	0, 0	57.2284	17.8463	5.69232	0, 0	73.9341	16.1435	6.34103	29.1913	-1.24515	-1.17484	0.0703096	0.318895	9	9	4	NP_003001	P45985
458	PK052	MEK4 (MAP2K4)	S257+T261	MAPK/ERK protein-serine kinase 4 (MKK4)	0, 0	1520.2	6.26101	10.4237	0, 0	1686.29	1.73967	10.8525	10.9255	0.852144	0.908226	0.0560821	0.254365	9	10	4	NP_003001	P45985
459	PK155	MEK5 (MAP2K5)	S311+T315	MAPK/ERK protein-serine kinase 5 (MKK5)	0, 0	45.1747	34.8369	5.3511	0, 0	49.2748	16.2313	5.75564	9.07621	-1.3964	-1.44513	-0.0487283	-0.221011	9	6	5	NP_660143	Q13163
460	NK104	MEK5 (MAP2K5)	Pan-specific	MAPK/ERK protein-serine kinase 5 (MKK5)	0, 0	894.833	10.4127	9.65913	0, 0	741.078	31.5037	9.66634	-17.1826	0.513231	0.360547	-0.152685	-0.692515	9	7	5	NP_660143	Q13163
461	NK104-2	MEK5 (MAP2K5)	Pan-specific	MAPK/ERK protein-serine kinase 5 (MKK5)	0, 0	49.1712	9.79536	5.4734	0, 0	52.7615	2.80533	5.85427	7.30164	-1.34219	-1.39959	-0.0573978	-0.260333	9	8	5	NP_660143	Q13163
462	NK105-1	MEK6 (MAP2K6)	Pan-specific	MAPK/ERK protein-serine kinase 6 (MKK6)	0, 0	823.607	18.152	9.53947	0, 0	826.484	24.5403	9.8237	0.349288	0.460189	0.433205	-0.0269835	-0.122386	9	9	5	NP_002749	P52564
463	PK129	MEK6 (MAP2K6)	S207	MAPK/ERK protein-serine kinase 6 (MKK6)	0, 0	115.64	4.66531	6.70716	0, 0	90.8859	11.9684	6.63884	-21.4065	-0.795297	-1.03733	-0.242033	-1.09776	9	10	5	NP_002749	P52564
464	NK106-2	MEK7 (MAP2K7)	Pan-specific	MAPK/ERK protein-serine kinase 7 (MKK7)	0, 0	1379.65	4.37839	10.2837	0, 0	1067.67	20.0036	10.1931	-22.6128	0.790103	0.603769	-0.186333	-0.845131	9	6	6	NP_005034	O14733
465	NK107	MEKK1 (MAP3K1)	Pan-specific	MAPK/ERK kinase kinase 1	0, 0	97.5853	0.140733	6.46225	0, 0	119.906	4.35714	7.03861	22.8725	-0.90386	-0.852746	0.0511139	0.231832	9	7	6	NP_005912.1	Q13233
466	NK107-2	MEKK1 (MAP3K1)	Pan-specific	MAPK/ERK kinase kinase 1	0, 0	399.562	16.8282	8.49593	0, 0	421.835	11.5081	8.85339	5.57433	-0.00238352	-0.0148131	-0.0124295	-0.0563753	9	8	6	NP_005912.1	Q13233
467	NK107-3	MEKK1 (MAP3K1)	Pan-specific	MAPK/ERK kinase kinase 1	0, 0	133.054	7.83101	6.90952	0, 0	140.596	1.79742	7.26827	5.66842	-0.705596	-0.746708	-0.0411122	-0.186468	9	9	6	NP_005912.1	Q13233
468	NK107-4	MEKK1 (MAP3K1)	Pan-specific	MAPK/ERK kinase kinase 1	0, 0	3868.43	12.6899	11.7712	0, 0	3554.21	2.2903	11.9282	-8.12286	1.44945	1.40489	-0.0445546	-0.202081	9	10	6	NP_005912.1	Q13233
469	NK108	MEKK2 (MAP3K2)	Pan-specific	MAPK/ERK kinase kinase 2	0, 0	143.659	30.8066	7.02016	0, 0	132.605	6.9635	7.18384	-7.69469	-0.656554	-0.785688	-0.129134	-0.585701	9	6	7	NP_006600.3	Q9Y2U5
470	NK108-2	MEKK2 (MAP3K2)	Pan-specific	MAPK/ERK kinase kinase 2	0, 0	978.002	23.2929	9.78735	0, 0	883.455	51.6202	9.91987	-9.66737	0.570067	0.477609	-0.0924582	-0.419352	9	7	7	NP_006600.3	Q9Y2U5
471	NK109	MEKK4 (MAP3K4)	Pan-specific	MAPK/ERK kinase kinase 4	0, 0	114.435	18.6926	6.69204	0, 0	105.424	6.69838	6.85292	-7.87366	-0.802001	-0.938483	-0.136482	-0.619028	9	8	7	NP_005913	Q9Y6R4
472	PK055-1	Met	Y1230+Y1234+Y1235	Hepatocyte growth factor (HGF) receptor-tyrosine kinase	0, 0	987.968	1.51748	9.80198	0, 0	952.142	4.0427	10.0279	-3.62625	0.576551	0.527485	-0.0490662	-0.222544	9	9	7	NP_000236.	P08581
473	NP006	MKP1	Pan-specific	MAP kinase phosphatase 1 (CL100, VH1, DUSP1)	0, 0	1007.24	6.89023	9.82985	0, 0	964.19	10.1597	10.046	-4.2742	0.588906	0.535861	-0.0530455	-0.240593	9	10	7	NP_004408	P28562
474	NP007	MKP2	Pan-specific	MAP kinase phosphatase 2 (VH2)	0, 0	379.698	6.56599	8.42236	0, 0	440.953	20.7712	8.91734	16.1328	-0.034994	0.0147137	0.0497078	0.225454	9	6	8	NP_001385	Q13115
475	PN051-1	MLC(MLRC2)	S19	Myosin regulatory light chain 2, smooth muscle isoform	0, 0	1893.83	2.7046	10.7407	0, 0	2015.9	5.03239	11.1101	6.4461	0.992681	1.02716	0.0344748	0.156363	9	7	8	NP_291024	P19105
476	PN051-2	MLC(MLRC2)	S19	Myosin regulatory light chain 2, smooth muscle isoform	0, 0	71.6528	2.34092	6.01661	0, 0	64.3866	5.74863	6.14155	-10.1409	-1.1014	-1.26695	-0.165546	-0.750846	9	8	8	NP_291024	P19105
477	NK208	MLK3	Pan-specific	Mixed-lineage protein-serine kinase 3	0, 0	740.923	22.0418	9.38684	0, 0	598.116	21.3756	9.35714	-19.2742	0.392531	0.217781	-0.17475	-0.792593	9	9	8	NP_002410	Q16584
478	PK056	MLK3	T277+S281	Mixed-lineage protein-serine kinase 3	0, 0	769.952	6.04438	9.44228	0, 0	861.95	35.4288	9.88432	11.9486	0.417107	0.461194	0.0440863	0.199957	9	10	8	NP_002410	Q16584
479	NN132	mMOB1	Pan-specific	Preimplantation protein 3	0, 0	4648.83	6.13118	12.0363	0, 0	4163.65	3.80718	12.1565	-10.4365	1.56697	1.51032	-0.0566514	-0.256947	9	6	9	NP_056202	Q9Y3A3
480	PK057	Mnk1	T250+T255	MAP kinase-interacting protein-serine kinase 1 (calmodulin-activated)	0, 0	175.196	1.52003	7.30648	0, 0	145.149	8.08676	7.31425	-17.1502	-0.529634	-0.725475	-0.195841	-0.888252	9	7	9	NP_003675	Q9BUB5
481	NK111	Mnk2	Pan-specific	MAP kinase-interacting protein-serine kinase 2 (calmodulin-activated)	0, 0	1675.09	65.6211	10.5637	0, 0	1332.42	1.3864	10.5127	-20.4571	0.914194	0.751329	-0.162865	-0.738689	9	8	9	NP_060042	Q9HBH9
482	NN069	MSH2	Pan-specific	DNA mismatch repair protein mutS homolog2, colon cancer, nonpolyposis type 1	0, 0	384.171	15.9227	8.43926	0, 0	421.961	9.90797	8.85382	9.83684	-0.0275035	-0.0146129	0.0128906	0.0584664	9	9	9	NP_000242	P43246
483	PK058	Msk1	S376	Mitogen & stress-activated protein-serine kinase 1	0, 0	234.84	3.98792	7.72919	0, 0	223.563	11.5647	7.93739	-4.80231	-0.342258	-0.437755	-0.0954969	-0.433134	9	10	9	NP_004746	O75582
484	NK113-1	MST1	Pan-specific	Mammalian STE20-like protein-serine kinase 1 (KRS2)	0, 0	616.215	47.3788	9.12095	0, 0	406.074	15.8293	8.79846	-34.1019	0.274668	-0.0401781	-0.314846	-1.42801	9	6	10	NP_006273	Q13043
485	NK113-2	MST1	Pan-specific	Mammalian STE20-like protein-serine kinase 1 (KRS2)	0, 0	167.083	15.0513	7.23808	0, 0	218.857	17.3627	7.9067	30.987	-0.559955	-0.451924	0.108031	0.489983	9	7	10	NP_006273	Q13043
486	NK113-3	MST1	Pan-specific	Mammalian STE20-like protein-serine kinase 1 (KRS2)	0, 0	446.534	3.9372	8.65628	0, 0	443.233	22.234	8.92478	-0.739306	0.0686957	0.0181479	-0.0505478	-0.229264	9	8	10	NP_006273	Q13043
487	NK113-4	MST1	Pan-specific	Mammalian STE20-like protein-serine kinase 1 (KRS2)	0, 0	41.0243	37.4415	5.21206	0, 0	49.1563	13.0356	5.75216	19.8222	-1.45803	-1.44674	0.0112973	0.05124	9	9	10	NP_006273	Q13043
488	NK114	MST2	Pan-specific	Mammalian STE20-like protein-serine kinase 2 (KRS1)	0, 0	3762.13	4.92733	11.731	0, 0	4082.47	12.032	12.1281	8.51469	1.43163	1.4972	0.06557	0.297398	9	10	10	NP_006272	Q13188
489	NK115	MST3	Pan-specific	Mammalian STE20-like protein-serine kinase 3	0, 0	165.607	61.5944	7.22527	0, 0	327.534	56.1366	8.48836	97.7781	-0.565631	-0.183358	0.382272	1.73383	9	6	11	NP_003567	Q9Y6E0
490	PK116	mTOR (FRAP)	S2448	Mammalian target of rapamycin (FRAP)	0, 0	146.442	5.14745	7.04784	0, 0	167.51	3.12567	7.52096	14.3861	-0.644281	-0.630034	0.0142472	0.0646194	9	7	11	NP_004949	P42345
491	PN186	Myc	S373	Myc proto-oncogene protein	0, 0	408.51	7.74227	8.52788	0, 0	433.651	12.3275	8.89325	6.1543	0.0117802	0.00358964	-0.00819055	-0.037149	9	8	11	NP_002458.2	P01106
492	PN199	Myc	T58	Myc proto-oncogene protein	0, 0	1247.64	10.2796	10.1386	0, 0	1373.81	8.10811	10.5568	10.1132	0.725785	0.77171	0.0459251	0.208298	9	9	11	NP_002458.2	P01106
493	PN182	MyoD	S200	Myoblast determination protein 1	0, 0	1065.31	48.5886	9.91071	0, 0	751.796	3.74309	9.68705	-29.4292	0.62475	0.370112	-0.254638	-1.15493	9	10	11	NP_002469.2	P15172
494	PN052	MYPT1	T696	Myosin phosphatase target 1	0, 0	457.551	11.9495	8.69144	0, 0	478.395	0.822368	9.03491	4.55561	0.0842818	0.0690014	-0.0152804	-0.0693058	10	6	1	NP_446342	O14974
495	PN187	NBS1	S343	Nijmegen breakage syndrome protein 1	0, 0	641.395	10.8901	9.17872	0, 0	622.111	5.74971	9.41389	-3.00644	0.30028	0.243983	-0.0562975	-0.255342	10	7	1	NP_002476.2	O60934
496	NK117-1	Nek2	Pan-specific	NIMA (never-in-mitosis)-related protein-serine kinase 2	0, 0	40.7642	10.7102	5.20289	0, 0	47.2985	18.089	5.69658	16.0293	-1.4621	-1.4724	-0.010299	-0.0467119	10	8	1	NP_002488	P51955
497	NK117-2	Nek2	Pan-specific	NIMA (never-in-mitosis)-related protein-serine kinase 2	0, 0	29.369	1.88679	4.72988	0, 0	42.1966	20.6149	5.53191	43.6773	-1.67177	-1.54843	0.123342	0.559429	10	9	1	NP_002488	P51955
498	NK117-3	Nek2	Pan-specific	NIMA (never-in-mitosis)-related protein-serine kinase 2	0, 0	443.784	3.7102	8.64737	0, 0	385.846	16.2053	8.72474	-13.0553	0.0647446	-0.0742151	-0.13896	-0.630264	10	10	1	NP_002488	P51955
499	NK117-4	Nek2	Pan-specific	NIMA (never-in-mitosis)-related protein-serine kinase 2	0, 0	663.05	6.55213	9.22663	0, 0	502.146	0.50437	9.10482	-24.2672	0.321515	0.101278	-0.220237	-0.998904	10	6	2	NP_002488	P51955
500	NK117-5	Nek2	Pan-specific	NIMA (never-in-mitosis)-related protein-serine kinase 2	0, 0	103.132	1.33038	6.54201	0, 0	132.034	13.3772	7.17762	28.0234	-0.868503	-0.788562	0.0799411	0.36258	10	7	2	NP_002488	P51955
501	NK118	Nek4	Pan-specific	NIMA (never-in-mitosis)-related protein-serine kinase 4	0, 0	65.9851	106.687	5.89772	0, 0	53.0287	18.9563	5.86156	-19.6353	-1.1541	-1.39622	-0.242125	-1.09818	10	8	2	NP_003148	P51957
502	NK119	Nek7	Pan-specific	NIMA (never-in-mitosis)-related protein-serine kinase 7	0, 0	48.3024	15.213	5.44768	0, 0	60.7326	2.76788	6.05726	25.7341	-1.35359	-1.30586	0.0477265	0.216468	10	9	2	NP_598001	Q8TDX7
503	NN070	NFkappaB p50	Pan-specific	NF-kappa-B p50 nuclear transcription factor	0, 0	795.025	10.7573	9.48851	0, 0	686.701	0.249467	9.55639	-13.6253	0.437601	0.309783	-0.127818	-0.57973	10	10	2	NP_003989	P19838
504	NN071	NFkappaB p65	Pan-specific	NF-kappa-B p65 nuclear transcription factor	0, 0	3915.94	34.9051	11.7888	0, 0	2754.55	22.3212	11.5605	-29.658	1.45726	1.23511	-0.222142	-1.00754	10	6	3	NP_003989	Q04206
505	PN053-1	NFkappaB p65	S276	NF-kappa-B p65 nuclear transcription factor	0, 0	215.503	3.93062	7.60522	0, 0	290.472	6.03167	8.31511	34.788	-0.397211	-0.26335	0.133861	0.607139	10	7	3	NP_003989	Q04206
506	PN156	NFkappaB p65	S529	NF-kappa-B p65 nuclear transcription factor	0, 0	704.087	14.3597	9.31327	0, 0	763.671	5.60256	9.70966	8.4626	0.359919	0.380552	0.0206328	0.0935819	10	8	3	NP_003989	Q04206
507	PN157	NFkappaB p65	S536	NF-kappa-B p65 nuclear transcription factor	0, 0	805.952	15.9418	9.50821	0, 0	767.878	30.4868	9.71759	-4.72409	0.446331	0.384212	-0.0621193	-0.281748	10	9	3	NP_003989	Q04206
508	NK207	NIK (MAP3K14)	Pan-specific	NF-kappa beta-inducing kinase	0, 0	798.777	24.7126	9.49531	0, 0	605.537	17.8053	9.37493	-24.192	0.440612	0.225995	-0.214617	-0.973414	10	10	3	NP_003945.2	Q99558
509	NK212	NLK	Pan-specific	Serine/threonine protein kinase NLK	0, 0	696.31	4.30403	9.29724	0, 0	522.643	16.1989	9.16254	-24.941	0.352816	0.127929	-0.224886	-1.01999	10	6	4	NP_057315.3	Q9UBE8
510	PN054	NMDAR2B	Y1474	N-methyl-D-aspartate (NMDA) glutamate receptor 2B subunit	0, 0	194.409	3.37822	7.45661	0, 0	220.641	4.79372	7.91842	13.4932	-0.463087	-0.446516	0.0165705	0.0751569	10	7	4	NP_000825	Q13224
511	NN074	NME7	Pan-specific	Nucleotide diphosphate kinase 7 (nm23-H7)	0, 0	68.1853	1.92724	5.94505	0, 0	82.0224	4.73627	6.4908	20.2933	-1.13312	-1.10568	0.0274376	0.124446	10	8	4	NP_037462	Q9Y5B8
512	PN055-1	NR1	S896	N-methyl-D-aspartate (NMDA) glutamate receptor 1 subunit zeta	0, 0	1206.46	2.94812	10.0902	0, 0	1252.86	0.186967	10.4239	3.84642	0.70432	0.710319	0.00599927	0.0272102	10	9	4	NP_000823	Q05586
513	NN075	NT5E	Pan-specific	Ecto-5'-nucleotidase (CD73 antigen)	0, 0	1326.59	13.3313	10.2272	0, 0	1729.29	9.96176	10.8888	30.3554	0.765026	0.924998	0.159973	0.72557	10	10	4	NP_002517	P21589
514	NN083	p107	Pan-specific	Retinoblastoma (Rb) protein-related p107 (PRB1)	0, 0	655.269	3.82762	9.2096	0, 0	504.551	12.1523	9.11171	-23.001	0.313966	0.104461	-0.209505	-0.95023	10	6	5	NP_002886.2	P28749
515	NN077	p18 INK4c	Pan-specific	p18 INK4c cyclin-dependent kinase inhibitor	0, 0	573.768	12.9468	9.01798	0, 0	666.808	8.78989	9.51398	16.2156	0.229027	0.290201	0.0611741	0.27746	10	7	5	NP_523240	P42773
516	NN078	p21 CDKI1	Pan-specific	cyclin-dependent kinase inhibitor 1 (MDA6)	0, 0	443.99	9.49144	8.64804	0, 0	474.484	1.96352	9.02307	6.86818	0.065042	0.0635336	-0.00150843	-0.00684161	10	8	5	NP_000380	P38936
517	NN081-NN120	p25	Pan-specific	CDK5 regulatory subunit p25	0, 0	2543.41	14.0716	11.1662	0, 0	2641.9	1.24985	11.5002	3.87205	1.18128	1.2073	0.0260202	0.118017	10	9	5	NP_003876.1	Q15078
518	NN080	p27 Kip1	Pan-specific	p27 cyclin-dependent kinase inhibitor 1B	0, 0	1310.09	6.12372	10.2091	0, 0	1094.93	4.40139	10.2295	-16.4233	0.757021	0.620565	-0.136456	-0.61891	10	10	5	NP_004055	P46527
519	PN056	p27 Kip1	T187	p27 cyclin-dependent kinase inhibitor 1B	0, 0	6.5321	14.6939	2.5612	0, 0	8.71439	5.26316	3.25626	33.4086	-2.63309	-2.59916	0.0339248	0.153869	10	6	6	NP_004055	P46527
520	PK060-1	p38a MAPK	T180+Y182	Mitogen-activated protein-serine kinase p38 alpha	0, 0	187.511	37.6863	7.40449	0, 0	195.682	11.714	7.74523	4.35797	-0.486191	-0.526482	-0.0402907	-0.182742	10	7	6	NP_001306	Q16539
521	PK060-2	p38a MAPK	T180+Y182	Mitogen-activated protein-serine kinase p38 alpha	0, 0	83.2096	13.2099	6.23233	0, 0	112.706	45.2141	6.94928	35.4484	-1.00577	-0.893993	0.111781	0.506992	10	8	6	NP_001306	Q16539
522	PK060-3	p38a MAPK	T180+Y182	Mitogen-activated protein-serine kinase p38 alpha	0, 0	895.454	0.00988831	9.66013	0, 0	948.321	4.30444	10.0221	5.90399	0.513675	0.524807	0.0111317	0.0504889	10	9	6	NP_001306	Q16539
523	NK120-1	p38a MAPK	Pan-specific	Mitogen-activated protein-serine kinase p38 alpha	0, 0	56.2528	15.9294	5.66751	0, 0	85.7713	2.84067	6.55528	52.4747	-1.25615	-1.07591	0.180233	0.817461	10	10	6	NP_001306	Q16539
524	NK120-10	p38a MAPK	Pan-specific	Mitogen-activated protein-serine kinase p38 alpha	0, 0	14.119	21.5911	3.67322	0, 0	16.6353	14.7651	4.18903	17.8226	-2.14016	-2.16847	-0.0283116	-0.12841	10	6	7	NP_001306	Q16539
525	NK120-2	p38a MAPK	Pan-specific	Mitogen-activated protein-serine kinase p38 alpha	0, 0	3916.45	9.09845	11.789	0, 0	3501.45	2.29936	11.9066	-10.5962	1.45734	1.39493	-0.0624046	-0.283042	10	7	7	NP_001306	Q16539
526	NK120-3	p38a MAPK	Pan-specific	Mitogen-activated protein-serine kinase p38 alpha	0, 0	79.7776	2.04866	6.17157	0, 0	134.022	30.5095	7.19918	67.9945	-1.03271	-0.778606	0.254105	1.15251	10	8	7	NP_001306	Q16539
527	NK120-4	p38a MAPK	Pan-specific	Mitogen-activated protein-serine kinase p38 alpha	0, 0	1647.06	5.84484	10.5393	0, 0	1622.15	3.33092	10.7965	-1.51233	0.903399	0.882394	-0.0210055	-0.0952723	10	9	7	NP_001306	Q16539
528	NK120-5	p38a MAPK	Pan-specific	Mitogen-activated protein-serine kinase p38 alpha	0, 0	4649.3	18.0068	12.0365	0, 0	4477.73	5.95196	12.2614	-3.6902	1.56703	1.55876	-0.00827268	-0.0375215	10	10	7	NP_001306	Q16539
529	NK120-7	p38a MAPK	Pan-specific	Mitogen-activated protein-serine kinase p38 alpha	0, 0	3580	3.29913	11.6594	0, 0	2981.53	0.472188	11.6747	-16.7171	1.3999	1.28786	-0.112038	-0.508157	10	6	8	NP_001306	Q16539
530	NK059-1	p38g MAPK (Erk6)	Pan-specific	Mitogen-activated protein-serine kinase p38 gamma (MAPK12)	0, 0	1798.01	2.28713	10.6658	0, 0	1954.26	0.289296	11.0653	8.6902	0.959479	1.00647	0.04699	0.213127	10	7	8	NP_002960	P53778
531	NK059-2	p38g MAPK (Erk6)	Pan-specific	Mitogen-activated protein-serine kinase p38 gamma (MAPK12)	0, 0	78.8767	8.37299	6.15518	0, 0	97.3458	3.38802	6.7379	23.4152	-1.03997	-0.991591	0.0483826	0.219444	10	8	8	NP_002960	P53778
532	NN082	p53	Pan-specific	Tumor suppressor protein p53 (antigenNY-CO-13)	0, 0	1827.99	21.5234	10.6897	0, 0	1488.92	9.40726	10.6729	-18.5487	0.970053	0.825307	-0.144747	-0.656511	10	9	8	NP_000537	P04637
533	PN057-1	p53	S392	Tumor suppressor protein p53 (antigenNY-CO-13)	0, 0	526.266	6.38423	8.8933	0, 0	485.729	11.5414	9.05687	-7.70271	0.173761	0.0791367	-0.0946247	-0.429179	10	10	8	NP_000537	P04637
534	PN057-2	p53	S392	Tumor suppressor protein p53 (antigenNY-CO-13)	0, 0	309.258	5.6478	8.12632	0, 0	454.064	39.2764	8.95961	46.8237	-0.166221	0.0342303	0.200451	0.909164	10	6	9	NP_000537	P04637
535	PN057-3	p53	S392	Tumor suppressor protein p53 (antigenNY-CO-13)	0, 0	26.3343	55.5747	4.57253	0, 0	25.5184	20.1221	4.80632	-3.09805	-1.74152	-1.88345	-0.141931	-0.643741	10	7	9	NP_000537	P04637
536	PN158	p53	S33	Tumor suppressor protein p53 (antigenNY-CO-13)	0, 0	374.429	20.2632	8.40221	0, 0	383.596	61.964	8.7163	2.44821	-0.0439291	-0.0781108	-0.0341817	-0.155034	10	8	9	NP_000537	P04637
537	PN159	p53	S37	Tumor suppressor protein p53 (antigenNY-CO-13)	0, 0	1702.97	7.37721	10.5875	0, 0	2188.99	42.6965	11.2289	28.5399	0.924748	1.08203	0.157279	0.713354	10	9	9	NP_000537	P04637
538	PN160	p53	S6	Tumor suppressor protein p53 (antigenNY-CO-13)	0, 0	1081.32	14.4423	9.93223	0, 0	1295.49	14.6444	10.4721	19.806	0.634291	0.732605	0.0983142	0.445913	10	10	9	NP_000537	P04637
539	NN123	p73	Pan-specific	Tumor suppressor protein p73	0, 0	5181.13	4.03997	12.1927	0, 0	5680.14	31.64	12.6046	9.63141	1.6363	1.71721	0.0809108	0.366978	10	6	10	NP_005418	O15350
540	NP008	PAC1	Pan-specific	Dual specificity MAP kinase protein phosphatase	0, 0	2511.1	49.1914	11.1478	0, 0	1773.46	0.563889	10.9252	-29.3751	1.1731	0.941801	-0.231299	-1.04908	10	7	10	NP_004409	Q05923
541	NN084	PACSIN1	Pan-specific	Protein kinase C + casein kinase substrate in neurons protein 1	0, 0	177.781	34.188	7.32762	0, 0	263.043	42.7868	8.17201	47.9589	-0.520266	-0.329424	0.190842	0.865581	10	8	10	NP_065855	Q9BY11
542	NK122	PAK1	Pan-specific	p21-activated kinase 1 (alpha) (serine/threonine-protein kinase PAK 1)	0, 0	1368.41	53.4094	10.2719	0, 0	628.546	52.8932	9.42873	-54.0676	0.784876	0.250837	-0.534039	-2.42218	10	9	10	NP_002567	Q13153
543	NK122-2	PAK1	Pan-specific	p21-activated kinase 1 (alpha) (serine/threonine-protein kinase PAK 1)	0, 0	36.7091	76.1834	5.05172	0, 0	44.7703	19.8635	5.61733	21.9599	-1.52911	-1.50899	0.0201176	0.0912451	10	10	10	NP_002567	Q13153
544	NK122-4	PAK1	Pan-specific	p21-activated kinase 1 (alpha) (serine/threonine-protein kinase PAK 1)	0, 0	1453.5	3.22427	10.359	0, 0	1350.86	31.4253	10.5325	-7.06158	0.823453	0.760488	-0.0629656	-0.285586	10	6	11	NP_002567	Q13153
545	PK130	PAK1	T212	p21-activated kinase 1 (alpha) (serine/threonine-protein kinase PAK 1)	0, 0	1554.47	5.51623	10.4559	0, 0	1967.85	17.2518	11.0753	26.5932	0.8664	1.01108	0.144685	0.656229	10	7	11	NP_002567	Q13153
546	NK224	PAK1/2/3	Pan-specific	p21-activated kinase 1/2/3 (serine/threonine-protein kinase PAK 1/2/3)	0, 0	165.191	27.9172	7.22165	0, 0	186.021	37.1824	7.67218	12.6098	-0.56724	-0.560211	0.00702873	0.0318794	10	8	11	NP_002567	Q13153
547	PK061	PAK1/2/3	S144/S141/S154	p21-activated kinase 1/2/3 (serine/threonine-protein kinase PAK 1/2/3)	0, 0	19.2477	21.9595	4.12027	0, 0	27.907	7.56342	4.93541	44.989	-1.942	-1.82385	0.118146	0.535861	10	9	11	NP_002567	Q13153
548	NK200	PAK2	Pan-specific	p21-activated kinase 2 (gamma) (serine/threonine-protein kinase PAK 2)	0, 0	24.3244	59.1696	4.45799	0, 0	53.0916	46.598	5.86327	118.265	-1.79229	-1.39543	0.396861	1.8	10	10	11	NP_002568.2	Q13177
549	NK200-2	PAK2	Pan-specific	p21-activated kinase 2 (gamma) (serine/threonine-protein kinase PAK 2)	0, 0	981.655	12.7279	9.79273	0, 0	910.385	4.01761	9.96319	-7.26021	0.572452	0.497611	-0.0748405	-0.339445	11	6	1	NP_002568.2	Q13177
550	NK123	PAK3	Pan-specific	p21-activated kinase 3 (beta) (serine/threonine-protein kinase PAK 3)	0, 0	1170.72	32.1162	10.0468	0, 0	951.615	35.4824	10.0271	-18.7153	0.685089	0.527116	-0.157973	-0.716502	11	7	1	NP_002569	O75914
551	NN085-1	PARP1	Pan-specific	Poly [ADP-ribose] polymerase 1 (ADPRT)	0, 0	133.327	5.42615	6.91248	0, 0	179.951	13.9463	7.62432	34.9699	-0.704283	-0.582308	0.121975	0.553229	11	8	1	NP_001609	P09874
552	NN085-2	PARP1	Pan-specific	Poly [ADP-ribose] polymerase 1 (ADPRT)	0, 0	43.6518	24.0262	5.30162	0, 0	50.2251	20.5604	5.78319	15.0587	-1.41833	-1.43241	-0.0140729	-0.0638289	11	9	1	NP_001609	P09874
553	PN058	Pax2	S394	Paired box protein 2	0, 0	11.5015	41.8265	3.3774	0, 0	10.9488	45.0768	3.58556	-4.80475	-2.27129	-2.44711	-0.175823	-0.797461	11	10	1	NP_003978	Q02962
554	NN086	Paxillin 1	Pan-specific	Paxillin 1	0, 0	48.8879	80.4928	5.46506	0, 0	108.743	36.7409	6.89764	122.434	-1.34589	-0.917836	0.42805	1.94146	11	6	2	NP_002850	P49023
555	PN059	Paxillin 1	Y31	Paxillin 1	0, 0	1016.89	17.9293	9.84361	0, 0	1433.1	1.27731	10.6178	40.9295	0.595005	0.799855	0.204849	0.929113	11	7	2	NP_002850	P49023
556	PN060-1	Paxillin 1	Y118	Paxillin 1	0, 0	900.361	0.866532	9.66802	0, 0	1271.15	22.6643	10.4448	41.182	0.51717	0.719971	0.202801	0.919822	11	8	2	NP_002850	P49023
557	PN060-3	Paxillin 1	Y118	Paxillin 1	0, 0	11.3775	10.3321	3.36177	0, 0	10.4947	13.3193	3.52444	-7.75959	-2.27822	-2.47533	-0.197116	-0.894036	11	9	2	NP_002850	P49023
558	NN087	PCNA	Pan-specific	Proliferating cell nuclear antigen	0, 0	27.7786	13.5844	4.64956	0, 0	37.1203	12.7045	5.34699	33.6291	-1.70738	-1.63381	0.0735639	0.333655	11	10	2	NP_002583	P12004
559	NK125	PCTK1 (PCTAIRE1)	Pan-specific	PCTAIRE-1 protein-serine kinase	0, 0	94.1511	19.7598	6.41056	0, 0	129.32	13.0494	7.14766	37.3542	-0.926771	-0.802394	0.124377	0.564124	11	6	3	NP_148978	Q00536
560	PK063	PDGFRa	Y754	Platelet-derived growth factor receptor kinase alpha	0, 0	1265.76	5.62175	10.1594	0, 0	1797.08	0.267958	10.9443	41.976	0.735007	0.950613	0.215606	0.977901	11	7	3	NP_006197	P16234
561	PK065	PDGFRb	Y716	Platelet-derived growth factor receptor kinase beta	0, 0	1001.54	3.11709	9.82166	0, 0	1403.34	20.3697	10.5875	40.1181	0.585275	0.785873	0.200598	0.90983	11	8	3	NP_032835	P09619
562	NN141-1	PDI	Pan-specific	Protein disulfide-isomerase	0, 0	3105.1	0.00955287	11.4541	0, 0	4191.73	10.6919	12.1662	34.995	1.30888	1.51479	0.205911	0.933927	11	9	3	NP_000909.2	P07237
563	NK126-1	PDK1	Pan-specific	3-phosphoinositide-dependent protein-serine kinase 1	0, 0	19.0496	1.293	4.10534	0, 0	25.1883	16.6987	4.78754	32.2249	-1.94861	-1.89213	0.0564839	0.256188	11	10	3	NP_002604	O15530
564	NK126-2	PDK1	Pan-specific	3-phosphoinositide-dependent protein-serine kinase 1	0, 0	1414.15	15.8968	10.3194	0, 0	1545.93	3.99259	10.7271	9.31871	0.8059	0.850337	0.044437	0.201548	11	6	4	NP_002604	O15530
565	PK066	PDK1	S241	3-Phosphoinositide-dependent protein-serine kinase 1	0, 0	13.2811	20.9945	3.58496	0, 0	12.906	20.1677	3.82283	-2.8242	-2.17928	-2.33756	-0.158276	-0.717875	11	7	4	NP_002604	O15530
566	PN061	PED15 (PEA15)	S116	Phosphoprotein-enriched in diabetes/astrocytes 15	0, 0	1098.04	7.9709	9.95437	0, 0	1278.05	15.9962	10.4526	16.3937	0.644104	0.723579	0.0794747	0.360465	11	8	4	NP_003759	Q15121
567	NN088	PERP	Pan-specific	p53-induced protein PIGPC1	0, 0	330.965	92.8625	8.22419	0, 0	415.699	67.349	8.83225	25.6021	-0.122839	-0.0245739	0.098265	0.44569	11	9	4	NP_071404	Q9H230
568	NN089	PI3K p85/p55	Pan-specific	Phosphatidylinositol 3-kinase regulatory subunit alpha	0, 0	328.896	52.2815	8.21514	0, 0	414.408	27.7986	8.82777	25.9997	-0.126848	-0.0266451	0.100203	0.454481	11	10	4	NP_852664	P27986
569	PN127	PI3K p85/p55	Y467/Y199	Phosphatidylinositol 3-kinase regulatory subunit alpha	0, 0	10.5397	59.1293	3.25142	0, 0	11.6201	18.4671	3.67141	10.2509	-2.32713	-2.40748	-0.0803412	-0.364395	11	6	5	NP_852664	P27986
570	NN114	PI3KR4	Pan-specific	Phosphoinositide-3-kinase, regulatory subunit 4	0, 0	57.7386	20.3641	5.70512	0, 0	109.593	54.5095	6.90887	89.8094	-1.23947	-0.91265	0.326824	1.48234	11	7	5	NP_055417	Q99570
571	NK192	PI4KCB	Pan-specific	phosphatidylinositol 4-kinase, catalytic, beta polypeptide	0, 0	39.4704	14.5143	5.15636	0, 0	46.598	9.56072	5.67505	18.0581	-1.48273	-1.48234	0.000388871	0.00176376	11	8	5	NP_002642	Q5VWC1
572	NK209	PIP5K2a	Pan-specific	Phosphatidylinositol 4-phosphatase 5-kinase type 2 alpha	0, 0	50.1695	32.7719	5.50239	0, 0	71.4913	0.885237	6.29255	42.4995	-1.32934	-1.19722	0.132115	0.59922	11	9	5	NP_005019.2	P48426
573	NK213	PITSLRE	Pan-specific	PITSLRE serine/threonine-protein kinase CDC2L1	0, 0	790.655	0.593593	9.48056	0, 0	872.626	25.1961	9.90208	10.3675	0.434076	0.469394	0.0353179	0.160187	11	10	5	NP_277021.1	P21127
574	NK127-1	PKA Ca/b	Pan-specific	cAMP-dependent protein-serine kinase catalytic subunit alpha/beta	0, 0	377.527	67.1203	8.41409	0, 0	440.958	6.58761	8.91735	16.8015	-0.03866	0.0147199	0.0533799	0.242109	11	6	6	NP_002721	P17612
575	PK067	PKA Ca/b	T198	cAMP-dependent protein-serine kinase catalytic subunit alpha/beta	0, 0	1345.45	28.6992	10.2475	0, 0	1854.47	7.11024	10.9896	37.8326	0.774053	0.971555	0.197502	0.895787	11	7	6	NP_002721	P17612
576	PK068	PKA Cb	S339	cAMP-dependent protein-serine kinase catalytic subunit beta	0, 0	613.28	29.521	9.11406	0, 0	742.491	2.75448	9.66909	21.069	0.271615	0.361816	0.090201	0.409115	11	8	6	NP_002722	P22694
577	NN116	PKA R1a	Pan-specific	cAMP-dependent protein-serine kinase type I-alpha regulatory chain	0, 0	153.107	14.5873	7.11205	0, 0	281.005	0.254127	8.26731	83.5346	-0.615819	-0.285424	0.330395	1.49853	11	9	6	NP_002725	P10644
578	NK128	PKA R2a	Pan-specific	cAMP-dependent protein-serine kinase regulatory type 2 subunit alpha	0, 0	78.0078	9.42802	6.1392	0, 0	95.8865	6.73529	6.71611	22.9191	-1.04706	-1.00165	0.0454046	0.205937	11	10	6	NP_004148	P13861
579	PK069	PKA R2a	S99	cAMP-dependent protein-serine kinase regulatory type 2 subunit alpha	0, 0	830.82	37.0594	9.55205	0, 0	1521.62	46.7918	10.7043	83.1471	0.465765	0.83978	0.374015	1.69638	11	6	7	NP_523671	P13861
580	NK129	PKBa (Akt1)	Pan-specific	Protein-serine kinase B alpha	0, 0	2761.69	7.06924	11.285	0, 0	3986.48	22.6833	12.0938	44.3493	1.23393	1.48135	0.24742	1.1222	11	7	7	NP_005154	P31749
581	NK129-2	PKBa (Akt1)	Pan-specific	Protein-serine kinase B alpha	0, 0	30.4924	12.749	4.78403	0, 0	57.2505	40.6048	5.97207	87.7534	-1.64777	-1.3452	0.302571	1.37234	11	8	7	NP_005154	P31749
582	PK071-2	PKBa (Akt1)	T308	Protein-serine kinase B alpha	0, 0	23.7688	11.378	4.42465	0, 0	20.4658	21.3091	4.488	-13.8963	-1.80707	-2.03043	-0.223362	-1.01308	11	9	7	NP_005154	P31749
583	PK072-1	PKBa (Akt1)	S473	Protein-serine kinase B alpha	0, 0	1083.5	43.3483	9.93515	0, 0	996.617	4.42794	10.0938	-8.01917	0.635581	0.557895	-0.0776861	-0.352352	11	10	7	NP_005154	P31749
584	PK072-3	PKBa (Akt1)	S473	Protein-serine kinase B alpha	0, 0	332.131	30.6052	8.22927	0, 0	459.799	32.7799	8.97771	38.4388	-0.120589	0.0425908	0.16318	0.740116	11	6	8	NP_005154	P31749
585	PK072-5	PKBa (Akt1)	S473	Protein-serine kinase B alpha	0, 0	1307.6	2.19417	10.2064	0, 0	2381.55	4.52876	11.3505	82.132	0.755801	1.13819	0.382388	1.73435	11	7	8	NP_005154	P31749
586	PK148	PKBa (Akt1)	Y474	Protein-serine kinase B alpha	0, 0	475.851	8.1681	8.74802	0, 0	842.891	18.4194	9.85206	77.1333	0.109361	0.446299	0.336937	1.52821	11	8	8	NP_005154	P31749
587	NK130-1	PKBb (Akt2)	Pan-specific	Protein-serine kinase B beta	0, 0	98.9456	10.2736	6.48222	0, 0	200.684	6.92308	7.78164	102.822	-0.895007	-0.509672	0.385336	1.74772	11	9	8	NP_001617	P31751
588	NK130-2	PKBb (Akt2)	Pan-specific	Protein-serine kinase B beta	0, 0	16.6545	13.6471	3.9115	0, 0	21.48	7.05055	4.55778	28.9737	-2.03454	-1.99821	0.0363232	0.164747	11	10	8	NP_001617	P31751
589	NK130-3	PKBb (Akt2)	Pan-specific	Protein-serine kinase B beta	0, 0	159.826	88.541	7.17402	0, 0	211.548	18.6392	7.8577	32.3615	-0.588352	-0.47455	0.113802	0.51616	11	6	9	NP_001617	P31751
590	NK130-5	PKBb (Akt2)	Pan-specific	Protein-serine kinase B beta	0, 0	170.719	2.13469	7.26914	0, 0	376.351	2.45852	8.68879	120.451	-0.546188	-0.0908126	0.455376	2.0654	11	7	9	NP_001617	P31751
591	NK130-6	PKBb (Akt2)	Pan-specific	Protein-serine kinase B beta	0, 0	595.938	11.6257	9.07267	0, 0	685.657	0.707203	9.5542	15.0551	0.253271	0.308769	0.0554983	0.251718	11	8	9	NP_001617	P31751
592	NK130-7	PKBb (Akt2)	Pan-specific	Protein-serine kinase B beta	0, 0	935.236	19.7427	9.72284	0, 0	1012.15	28.2263	10.1161	8.22371	0.541473	0.568196	0.0267225	0.121202	11	9	9	NP_001617	P31751
593	NK131-1	PKBg (Akt3)	Pan-specific	Protein-serine kinase B gamma	0, 0	60.0108	0.595763	5.76081	0, 0	166.914	53.8487	7.51582	178.14	-1.21479	-0.632407	0.582383	2.64145	11	10	9	NP_005456	Q9Y243
594	NK131-2	PKBg (Akt3)	Pan-specific	Protein-serine kinase B gamma	0, 0	138.164	23.9018	6.96389	0, 0	236.602	49.1596	8.01917	71.2475	-0.681495	-0.399994	0.281502	1.27678	11	6	10	NP_005456	Q9Y243
595	NK201	PKC	Pan-specific	Protein-serine kinase C alpha	0, 0	101.348	13.0672	6.51683	0, 0	208.056	0.163201	7.83369	105.288	-0.879663	-0.485638	0.394025	1.78714	11	7	10	NP_002728	P17252
596	NK218	PKCh	Pan-specific	Protein kinase C eta type	0, 0	815.513	15.6097	9.52522	0, 0	983.832	28.4899	10.0751	20.6397	0.453872	0.549295	0.0954227	0.432798	11	8	10	NP_006246.2	P24723
597	NK132	PKCa	Pan-specific	Protein-serine kinase C alpha	0, 0	2086.53	1.16857	10.8805	0, 0	2510	53.9879	11.4263	20.295	1.05465	1.17318	0.118528	0.537594	11	9	10	NP_002728	P17252
598	PK073	PKCa	S657	Protein-serine kinase C alpha	0, 0	2001.69	1.72349	10.8207	0, 0	2456.87	19.6406	11.3955	22.7398	1.02811	1.15893	0.130825	0.593369	11	10	10	NP_002728	P17252
599	PK074	PKCa/b2	T638/T641	Protein-serine kinase C alpha/beta 2	0, 0	16.0104	10.3228	3.85459	0, 0	13.5901	29.8973	3.89734	-15.1173	-2.05976	-2.30316	-0.243395	-1.10394	11	6	11	NP_002728	P17252
600	NK133	PKCb1	Pan-specific	Protein-serine kinase C beta 1	0, 0	4289.42	0.866791	11.9202	0, 0	5929.38	13.4444	12.6665	38.2328	1.51551	1.74581	0.230301	1.04455	11	7	11	NP_002729	P05771
601	NK133-2	PKCb1	Pan-specific	Protein-serine kinase C beta 1	0, 0	172.856	3.60147	7.28708	0, 0	210.789	3.81135	7.85251	21.9446	-0.538232	-0.476946	0.0612859	0.277968	11	8	11	NP_002729	P05771
602	PK075	PKCb1/2	T500	Protein-serine kinase C beta 1/2	0, 0	783.453	7.7817	9.46736	0, 0	827.492	9.31607	9.82546	5.62114	0.428224	0.434017	0.00579271	0.0262734	11	9	11	NP_997700	P05771
603	PK075-2	PKCb1/2	T500	Protein-serine kinase C beta 1/2	0, 0	832.116	11.5206	9.5543	0, 0	872.092	1.352	9.90119	4.80408	0.466761	0.468986	0.00222408	0.0100875	11	10	11	NP_997700	P05771
604	NK134-2	PKCb2	Pan-specific	Protein-serine kinase C beta 2	0, 0	542.067	9.82063	8.93598	0, 0	630.151	19.089	9.43241	16.2496	0.19268	0.252536	0.0598559	0.271482	12	6	1	AAA60095	P05771-2
605	PK076-2	PKCb2	T642	Protein-serine kinase C beta 2	0, 0	1081.18	11.1061	9.93205	0, 0	1049.26	1.82869	10.168	-2.95259	0.634208	0.592182	-0.0420257	-0.190611	12	7	1	NP_002729	P05771
606	NK135	PKCd	Pan-specific	Protein-serine kinase C delta	0, 0	729.429	13.7736	9.36428	0, 0	881.456	4.34913	9.9166	20.842	0.382532	0.4761	0.0935688	0.42439	12	8	1	NP_006245	Q05655
607	PK077-1	PKCd	Y313	Protein-serine kinase C delta	0, 0	478.744	5.43576	8.75677	0, 0	466.637	12.8629	8.99901	-2.5289	0.113238	0.0524249	-0.0608128	-0.275822	12	9	1	NP_006245	Q05655
608	PK077-2	PKCd	Y313	Protein-serine kinase C delta	0, 0	467.521	8.80127	8.72254	0, 0	441.249	3.51016	8.91831	-5.61951	0.0980681	0.01516	-0.0829082	-0.376037	12	10	1	NP_006245	Q05655
609	PK078	PKCd	T507	Protein-serine kinase C delta	0, 0	19.5609	11.3104	4.14356	0, 0	17.1634	33.7183	4.23412	-12.2567	-1.93167	-2.14766	-0.215984	-0.979613	12	6	2	NP_006245	Q05655
610	PK079-1	PKCd	S645	Protein-serine kinase C delta	0, 0	505.23	0.614108	8.83445	0, 0	696.405	13.5631	9.57664	37.8392	0.147674	0.31913	0.171457	0.777657	12	7	2	NP_006245	Q05655
611	PK080	PKCd	S664	Protein-serine kinase C delta	0, 0	625.114	4.57308	9.14163	0, 0	605.014	7.3468	9.37368	-3.21548	0.283838	0.225419	-0.0584192	-0.264965	12	8	2	NP_006245	Q05655
612	NK136	PKCe	Pan-specific	Protein-serine kinase C epsilon	0, 0	806.676	34.3013	9.5095	0, 0	916.628	87.2124	9.97305	13.6302	0.446905	0.502163	0.0552585	0.25063	12	9	2	NP_005391	Q02156
613	NK136-2	PKCe	Pan-specific	Protein-serine kinase C epsilon	0, 0	592.005	9.01432	9.06312	0, 0	783.553	30.2285	9.74674	32.3558	0.249037	0.397673	0.148635	0.674149	12	10	2	NP_005391	Q02156
614	PK081-1	PKCe	S729	Protein-serine kinase C epsilon	0, 0	558.04	47.0005	8.97788	0, 0	560.029	37.1857	9.26221	0.356437	0.211252	0.173952	-0.0372997	-0.169176	12	6	3	NP_005391	Q02156
615	NK137	PKCg	Pan-specific	Protein-serine kinase C gamma	0, 0	875.289	8.62529	9.62727	0, 0	1212.3	5.49222	10.3764	38.5024	0.499109	0.688394	0.189285	0.858518	12	7	3	NP_002730	P05129
616	PK082-1	PKCg	T514	Protein-serine kinase C gamma	0, 0	1818.6	36.3464	10.6823	0, 0	2573.38	34.9051	11.4623	41.503	0.966761	1.18979	0.223032	1.01158	12	8	3	NP_002730	P05129
617	PK082-2	PKCg	T514	Protein-serine kinase C gamma	0, 0	2831.3	5.79609	11.3209	0, 0	4016.15	37.8294	12.1045	41.8483	1.24985	1.48629	0.23644	1.0724	12	9	3	NP_002730	P05129
618	PK083	PKCg	T655	Protein-serine kinase C gamma	0, 0	1132.45	19.5456	9.99889	0, 0	1736.36	44.564	10.8947	53.328	0.663836	0.927719	0.263883	1.19686	12	10	3	NP_002730	P05129
619	PK084	PKCg	T674	Protein-serine kinase C gamma	0, 0	596.456	25.2926	9.07393	0, 0	616.571	16.073	9.40098	3.37246	0.253827	0.238024	-0.0158029	-0.0716754	12	6	4	NP_002730.1	P05129
620	PK085	PKCh	T655	Protein-serine kinase C eta	0, 0	458.667	11.53	8.69496	0, 0	822.085	125.868	9.816	79.2335	0.0858408	0.42965	0.34381	1.55938	12	7	4	NP_006246	P24723
621	NK138-1	PKCl/i	Pan-specific	Protein-serine kinase C lambda/iota	0, 0	337.196	10.1893	8.2511	0, 0	420.354	30.1392	8.84832	24.6616	-0.110911	-0.0171561	0.0937548	0.425233	12	8	4	NP_002731	P41743
622	PK087	PKCl/i	T564	Protein-serine kinase C lambda/iota	0, 0	907.811	24.2566	9.6799	0, 0	871.365	2.6907	9.89999	-4.01472	0.52244	0.46843	-0.0540095	-0.244965	12	9	4	NP_002731	P41743
623	NK142	PKCm (PKD)	Pan-specific	Protein-serine kinase C mu (Protein kinase D)	0, 0	357.307	4.14306	8.33468	0, 0	831.054	22.8826	9.83166	132.588	-0.0738637	0.436878	0.510742	2.31652	12	10	4	NP_002733	Q15139
624	PK092	PKCm (PKD)	S738+S742	Protein-serine kinase C mu (Protein kinase D)	0, 0	265.296	19.8624	7.90512	0, 0	360.431	14.5363	8.62644	35.8598	-0.264276	-0.119604	0.144671	0.656169	12	6	5	NP_002733	Q15139
625	PK093-1	PKCm (PKD)	S910	Protein-serine kinase C mu (Protein kinase D)	0, 0	503.839	29.1056	8.83047	0, 0	727.859	142.983	9.64037	44.4627	0.14591	0.348557	0.202647	0.919123	12	7	5	NP_002733	Q15139
626	PK093-2	PKCm (PKD)	S910	Protein-serine kinase C mu (Protein kinase D)	0, 0	16.7143	22.0573	3.91667	0, 0	24.6137	41.763	4.75425	47.2613	-2.03225	-1.9075	0.124747	0.565802	12	8	5	NP_002733	Q15139
627	NK140	PKCq	Pan-specific	Protein-serine kinase C theta	0, 0	465.062	33.2688	8.71494	0, 0	481.725	4.12594	9.04492	3.58303	0.0946954	0.0736231	-0.0210723	-0.095575	12	9	5	NP_006248	Q04759
628	PK088	PKCq	T538	Protein-serine kinase C theta	0, 0	16.7641	14.9425	3.92096	0, 0	31.1392	17.1808	5.09352	85.7493	-2.03034	-1.75085	0.279495	1.26768	12	10	5	NP_006248	Q04759
629	PK089-1	PKCq	S676	Protein-serine kinase C theta	0, 0	436.421	0.91049	8.62323	0, 0	515.452	30.7781	9.14255	18.1088	0.0540465	0.1187	0.0646537	0.293243	12	6	6	NP_006248	Q04759
630	PK090-1	PKCq	S695	Protein-serine kinase C theta	0, 0	585.048	12.2076	9.04607	0, 0	715.207	12.5112	9.61507	22.2475	0.241477	0.336877	0.0953995	0.432693	12	7	6	NP_006248	Q04759
631	NK141	PKCz	Pan-specific	Protein-serine kinase C zeta	0, 0	776.252	2.67791	9.45404	0, 0	1378.63	19.046	10.5619	77.6005	0.422319	0.77404	0.351721	1.59526	12	8	6	NP_002735	Q05513
632	PK091	PKCz/l	T410/T412	Protein-serine kinase C zeta/lambda	0, 0	26.0897	21.8635	4.55906	0, 0	44.3581	44.7145	5.60398	70.0216	-1.74749	-1.51515	0.232337	1.05378	12	9	6	NP_002735	Q05513
633	NK143	PKG1	Pan-specific	Protein-serine kinase G1 (cGMP-dependent protein kinase)	0, 0	560.482	44.3479	8.98418	0, 0	537.44	9.89001	9.20282	-4.11101	0.214044	0.146526	-0.0675172	-0.30623	12	10	6	NP_006249	Q13976
634	NK202	PKG1a	Pan-specific	cGMP-dependent protein kinase 1, alpha isozyme	0, 0	55.5494	34.4515	5.64936	0, 0	82.8555	15.5861	6.50538	49.1564	-1.26419	-1.09895	0.165241	0.749463	12	6	7	NP_006249	Q13976
635	NK203	PKG1b	Pan-specific	cGMP-dependent protein kinase 1, beta isozyme	0, 0	80.3376	22.5579	6.18166	0, 0	120.669	5.83341	7.04777	50.2024	-1.02824	-0.848518	0.179719	0.815131	12	7	7	NP_006249.1	P14619
636	NN115	PKM2	Pan-specific	Pyruvate kinase, isozymes M1/M2	0, 0	76.3638	11.2605	6.10847	0, 0	119.309	41.5042	7.03142	56.2379	-1.06068	-0.856068	0.204612	0.928033	12	8	7	NP_872270	P14618
637	NK144-1	PKR1	Pan-specific	Double-stranded RNA-dependent protein-serine kinase (EIF2AK2)	0, 0	264.291	23.3231	7.89964	0, 0	719.585	74.1147	9.62388	172.27	-0.266704	0.340942	0.607646	2.75603	12	9	7	NP_002750	P19525
638	PK132	PKR1	T446	Double-stranded RNA-dependent protein-serine kinase (EIF2AK2)	0, 0	709.773	26.8135	9.32487	0, 0	690.275	37.2523	9.56388	-2.74699	0.365062	0.313241	-0.051821	-0.235039	12	10	7	NP_002750	P19525
639	NN156	PLC R(PLCg2)	Pan-specific	1-phosphatidylinositol-4,5-bisphosphate phosphodiesterase gamma-2	0, 0	1017.05	52.2925	9.84384	0, 0	744.107	15.2245	9.67222	-26.837	0.595106	0.363264	-0.231842	-1.05154	12	6	8	NP_002652.2	P16885
640	PN144	PLCg1	Y783	1-phosphatidylinositol-4,5-bisphosphate phosphodiesterase gamma-1	0, 0	524.397	5.1824	8.88817	0, 0	521.63	29.4927	9.15974	-0.527568	0.171486	0.126637	-0.044849	-0.203417	12	7	8	NP_877963.1	P19174
641	PN165	PLCg1	Y771	1-phosphatidylinositol-4,5-bisphosphate phosphodiesterase gamma-1	0, 0	1294.27	7.87121	10.1916	0, 0	1330.63	10.6165	10.5107	2.80921	0.74925	0.750433	0.00118305	0.00536585	12	8	8	NP_877963.1	P19174
642	PN143	PLC R(PLCg2)	Y753	1-phosphatidylinositol-4,5-bisphosphate phosphodiesterase gamma-2	0, 0	464.305	0.867225	8.71259	0, 0	480.637	22.7011	9.04166	3.51739	0.0936535	0.0721156	-0.0215379	-0.0976872	12	9	8	NP_002652.2	P16885
643	NK145	Plk1	Pan-specific	Polo-like protein-serine kinase 1	0, 0	22.1817	27.1049	4.32495	0, 0	18.0736	24.8608	4.30867	-18.5204	-1.85126	-2.11324	-0.261971	-1.18819	12	10	8	NP_005021	P53350
644	PK117	Plk1	T210	Polo-like protein-serine kinase 1	0, 0	26.9939	11.6602	4.60822	0, 0	23.1763	7.76715	4.66744	-14.1423	-1.7257	-1.94758	-0.22188	-1.00636	12	6	9	NP_005021	P53350
645	NK146	Plk2	Pan-specific	Polo-like protein kinase 2 (serum -inducible kinase (SNK))	0, 0	134.936	0.889768	6.92979	0, 0	207.776	37.2128	7.83174	53.981	-0.696611	-0.486535	0.210076	0.952818	12	7	9	NP_006613	Q9NYY3
646	NK146-2	Plk2	Pan-specific	Polo-like protein kinase 2 (serum -inducible kinase (SNK))	0, 0	676.235	0.281108	9.25504	0, 0	1033.82	1.93356	10.1466	52.8794	0.334108	0.582312	0.248204	1.12575	12	8	9	NP_006613	Q9NYY3
647	NK147	Plk3	Pan-specific	Polo-like protein kinase 3 (cytokine- inducible kinase (CNK))	0, 0	72.6279	12.4979	6.03611	0, 0	94.3726	3.1012	6.69315	29.9399	-1.09276	-1.01225	0.0805027	0.365127	12	9	9	NP_004064	Q9H4B4
648	NP009	PP1/Ca	Pan-specific	Protein-serine phosphatase 1 - catalytic subunit - alpha isoform	0, 0	86.2754	16.0271	6.28453	0, 0	152.241	48.5442	7.38307	76.4599	-0.982636	-0.693698	0.288938	1.3105	12	10	9	NP_002699	P62136
649	NP009-2	PP1/Ca	Pan-specific	Protein-serine phosphatase 1 - catalytic subunit - alpha isoform	0, 0	134.812	11.9137	6.92847	0, 0	216.665	101.245	7.89218	60.7159	-0.697198	-0.458631	0.238568	1.08204	12	6	10	NP_002699	P62136
650	PP001	PP1/Ca	T320	Protein-serine phosphatase 1 - catalytic subunit - alpha isoform	0, 0	43.4371	46.449	5.29451	0, 0	53.9006	5.92334	5.88509	24.089	-1.42149	-1.38536	0.0361265	0.163855	12	7	10	NP_002699	P62136
651	NP010	PP1/Cb	Pan-specific	Protein-serine phosphatase 1 - catalytic subunit - beta isoform	0, 0	118.505	61.5644	6.74246	0, 0	136.874	60.5639	7.22956	15.5001	-0.779648	-0.76458	0.0150675	0.0683398	12	8	10	NP_002700	P62140
652	NP010-2	PP1/Cb	Pan-specific	Protein-serine phosphatase 1 - catalytic subunit - beta isoform	0, 0	43.8189	13.6413	5.30714	0, 0	50.8535	3.90716	5.80113	16.0539	-1.41589	-1.42412	-0.00823408	-0.0373464	12	9	10	NP_002700	P62140
653	NP011	PP1/Cg	Pan-specific	Protein-serine phosphatase 1 - catalytic subunit - gamma isoform	0, 0	1283.37	26.3233	10.1794	0, 0	1389.28	11.9592	10.573	8.25283	0.743842	0.779169	0.0353267	0.160227	12	10	10	NP_002701	P36873
654	NP033	PP2A B' (B56)	Pan-specific	Protein-serine phosphatase 2A - B regulatory subunit - B56 alpha isoform	0, 0	3124.64	1.58257	11.4631	0, 0	2927.16	13.2369	11.6481	-6.3202	1.3129	1.2756	-0.0372964	-0.169161	12	6	11	NP_001186685.1	Q15172
655	NP012	PP2A/Aa/b	Pan-specific	Protein-serine phosphatase 2A - A regulatory subunit - alpha and beta isoforms	0, 0	86.5515	11.9499	6.28914	0, 0	105.051	12.8307	6.8478	21.3735	-0.980593	-0.94085	0.0397425	0.180255	12	7	11	NP_002707	P30153
656	NP035	PP2A/Bb	Pan-specific	Protein-serine phosphatase 2A - B regulatory subunit - beta isoform	0, 0	235.143	6.532	7.73105	0, 0	313.824	35.5499	8.42667	33.4608	-0.341434	-0.211843	0.129591	0.587773	12	8	11	NP_001120853.1	Q00005
657	NP032	PP2A/Bg2	Pan-specific	Protein-serine phosphatase 2A - B regulatory subunit - gamma isoform	0, 0	92.7388	59.9684	6.38876	0, 0	105.779	27.9439	6.85777	14.0614	-0.936436	-0.936245	0.000190663	0.000864769	12	9	11	NP_001193923.1	Q9Y2T4
658	NP013-NP014	PP2A/Ca	Pan-specific	Protein-serine phosphatase 2A - catalytic subunit - alpha isoform	0, 0	1107.3	22.9465	9.96649	0, 0	657.658	21.7648	9.49405	-40.607	0.649473	0.280996	-0.368477	-1.67126	12	10	11	NP_002706	P67775
659	NP015	PP2B/Aa	Pan-specific	Protein-serine phosphatase 2B - catalytic subunit - alpha isoform	0, 0	281.272	30.3453	7.98948	0, 0	328.915	13.9241	8.49443	16.9383	-0.22688	-0.180556	0.0463236	0.210105	13	6	1	NP_000935	Q08209
660	NP016-NP031	PP2Ca	Pan-specific	Protein-serine phosphatase 2C - catalytic subunit - alpha	0, 0	224.318	6.98529	7.66306	0, 0	351.227	2.39495	8.58912	56.5751	-0.371573	-0.136836	0.234737	1.06467	13	7	1	NP_066283	P35813
661	NP012-2	PP2A/Aa/b	Pan-specific	Protein-serine phosphatase 2A - A regulatory subunit - alpha and beta isoforms	0, 0	74.7274	36.8121	6.07722	0, 0	81.348	1.35221	6.47889	8.85961	-1.07453	-1.11118	-0.0366523	-0.16624	13	8	1	NP_002707	P30153
662	NP018	PP2Cd	Pan-specific	Protein-serine phosphatase 2C - catalytic subunit - delta isoform	0, 0	763.511	0.37498	9.43016	0, 0	714.098	9.82924	9.61284	-6.47183	0.411736	0.335843	-0.0758925	-0.344217	13	9	1	NP_110395	O15297
663	NP019	PP4/A’2	Pan-specific	Protein-serine phosphatase 4 - regulatory subunit (PPX/A'2)	0, 0	1603.06	32.9397	10.5003	0, 0	1176.02	35.1613	10.3326	-26.6392	0.886086	0.668156	-0.21793	-0.988439	13	10	1	NP_005125	Q8TF05
664	NP020	PP4C	Pan-specific	Protein-serine phosphatase X - catalytic subunit (PPX/C)	0, 0	81.3447	4.10442	6.19963	0, 0	104.195	21.9231	6.836	28.0907	-1.02027	-0.946297	0.0739728	0.33551	13	6	2	NP_002711	P60510
665	NP020-2	PP4C	Pan-specific	Protein-serine phosphatase X - catalytic subunit (PPX/C)	0, 0	286.19	23.5831	8.01448	0, 0	497.823	11.739	9.09234	73.9486	-0.215796	0.0955186	0.311315	1.41199	13	7	2	NP_002711	P60510
666	NP021	PP5C	Pan-specific	Protein-serine phosphatase 5 - catalytic subunit (PPT)	0, 0	676.591	23.9286	9.2558	0, 0	554.821	14.2283	9.24874	-17.9975	0.334444	0.167729	-0.166715	-0.756151	13	8	2	NP_006238	P53041
667	NP021-2	PP5C	Pan-specific	Protein-serine phosphatase 5 - catalytic subunit (PPT)	0, 0	375.077	1.30394	8.4047	0, 0	471.093	36.6483	9.01273	25.5991	-0.0428243	0.0587559	0.10158	0.460726	13	9	2	NP_006238	P53041
668	NP022	PP6C	Pan-specific	Protein-serine phosphatase 6 - catalytic subunit (PPVC)	0, 0	166.748	36.1005	7.23518	0, 0	287.165	46.6402	8.29859	72.2152	-0.56124	-0.270978	0.290262	1.31651	13	10	2	NP_002712	O00743
669	PN062	PRAS40	T246	Proline-rich Akt substrate 40 kDa (Akt1S1)	0, 0	176.515	9.00327	7.3173	0, 0	278.193	20.5904	8.2528	57.6028	-0.524837	-0.292123	0.232714	1.05549	13	6	3	NP_115751	Q96B36
670	NK148	PRK1 (PKN1)	Pan-specific	Protein kinase C-related protein-serine kinase 1	0, 0	1230.77	5.66477	10.119	0, 0	1017.39	6.47304	10.1235	-17.3372	0.717081	0.571638	-0.145443	-0.65967	13	7	3	NP_002732	Q16512
671	PK095-PK096	PRK1 (PKN1)	T774	Protein kinase C-related protein-serine kinase 1	0, 0	97.271	24.9904	6.45759	0, 0	52.258	24.4462	5.84044	-46.2758	-0.905923	-1.40597	-0.500052	-2.26803	13	8	3	NP_002732	Q16512
672	NK149	PRK2 (PKN2)	Pan-specific	Protein kinase C-related protein-serine kinase 2	0, 0	921.915	4.1725	9.70215	0, 0	1353.31	47.2645	10.5351	46.7935	0.532299	0.761694	0.229395	1.04044	13	9	3	NP_006247	Q16513
673	NK149-2	PRK2 (PKN2)	Pan-specific	Protein kinase C-related protein-serine kinase 2	0, 0	1198.01	30.3908	10.0801	0, 0	1152.83	39.6761	10.3038	-3.77081	0.699826	0.654892	-0.044934	-0.203802	13	10	3	NP_006247	Q16513
674	NK150	PRKAB1	Pan-specific	5'-AMP-activated protein kinase (AMPK), beta-1 regulatory subunit	0, 0	41.9208	62.5603	5.24325	0, 0	27.3616	22.7834	4.90694	-34.7302	-1.44421	-1.837	-0.392788	-1.78153	13	6	4	NP_006244	Q9Y478
675	NK151	WNK4 (PRKWNK4)	Pan-specific	Putative protein-serine kinase WNK4	0, 0	91.973	13.47	6.37679	0, 0	155.796	54.4246	7.41637	69.3928	-0.941739	-0.678326	0.263413	1.19473	13	7	4	NP_115763	Q96J92
676	PN104	Progesterone Receptor	S294	Progesterone receptor	0, 0	153.064	6.70642	7.11165	0, 0	110.842	15.9245	6.92522	-27.5846	-0.615999	-0.905103	-0.289104	-1.31126	13	8	4	NP_000917	P06401
677	NK152	PRP4K	Pan-specific	Protein-serine kinase PRP4 homolog	0, 0	62.9481	7.68242	5.82975	0, 0	50.3109	13.8678	5.78566	-20.0757	-1.18423	-1.43127	-0.24704	-1.12047	13	9	4	NP_003904	Q13523
678	NN142	PSD-95	Pan-specific	Disks large homolog 4	0, 0	899.968	14.082	9.66739	0, 0	692.771	17.8205	9.56909	-23.0227	0.516891	0.315645	-0.201246	-0.912767	13	10	4	NP_001356.1	P78352
679	NK204	PSTAIRE	Pan-specific	PSTAIRE	0, 0	57.8117	12.7509	5.70694	0, 0	70.9846	11.5083	6.28229	22.786	-1.23867	-1.20196	0.036706	0.166483	13	6	5	NA	NA
680	NP023	PTEN	Pan-specific	Phosphatidylinositol-3,4,5-trisphosphate 3-phosphatase and protein phosphatase and tensin homolog deleted on chromosome 10	0, 0	2163.41	2.53687	10.9327	0, 0	1705.4	13.5298	10.8687	-21.1711	1.07779	0.915732	-0.16206	-0.735039	13	7	5	NP_000305	P60484
681	NP023-2	PTEN	Pan-specific	Phosphatidylinositol-3,4,5-trisphosphate 3-phosphatase and protein phosphatase and tensin homolog deleted on chromosome 10	0, 0	14.151	20.0422	3.67649	0, 0	12.5558	18.8017	3.78314	-11.2728	-2.13871	-2.35588	-0.217175	-0.985016	13	8	5	NP_000305	P60484
682	PP003	PTEN	S380+T382+S385	Phosphatidylinositol-3,4,5-trisphosphate 3-phosphatase and protein phosphatase and tensin homolog deleted on chromosome 10	0, 0	1047.05	16.3874	9.88578	0, 0	765.172	6.7051	9.7125	-26.9214	0.613697	0.38186	-0.231837	-1.05152	13	9	5	NP_000305	P60484
683	PP006	PTEN	S380+T382+T383	Phosphatidylinositol-3,4,5-trisphosphate 3-phosphatase and protein phosphatase and tensin homolog deleted on chromosome 10	0, 0	933.479	24.9434	9.72013	0, 0	1019.05	21.8107	10.1259	9.16639	0.54027	0.57272	0.0324496	0.147178	13	10	5	NP_000305	P60484
684	PP006-1	PTEN	S380+T382+T383	Phosphatidylinositol-3,4,5-trisphosphate 3-phosphatase and protein phosphatase and tensin homolog deleted on chromosome 10	0, 0	946.476	12.4254	9.74008	0, 0	806.099	17.2357	9.78767	-14.8315	0.549113	0.416569	-0.132543	-0.601162	13	6	6	NP_000305	P60484
685	NP024	PTP1B	Pan-specific	Protein-tyrosine phosphatase 1B (PTPN1)	0, 0	308.02	12.0303	8.12054	0, 0	293.212	14.2447	8.32866	-4.80763	-0.168785	-0.257097	-0.0883121	-0.400547	13	7	6	NP_002818	P18031
686	NP025	PTP1C	Pan-specific	Protein-tyrosine phosphatase 1C (SHP1, SHPTP1, PTPN6)	0, 0	923.543	2.1571	9.70469	0, 0	896.238	8.89607	9.94059	-2.95665	0.533427	0.487178	-0.0462493	-0.209768	13	8	6	NP_002822	P29350
687	NP026	PTP1D	Pan-specific	Protein-tyrosine phosphatase 1D (SHP2, SHPTP2, Syp, PTP2C, PTPN11)	0, 0	325.316	19.7957	8.19935	0, 0	309.141	15.7729	8.40498	-4.97192	-0.133848	-0.221857	-0.0880082	-0.399169	13	9	6	NP_002825	Q06124
688	NP026-2	PTP1D	Pan-specific	Protein-tyrosine phosphatase 1D (SHP2, SHPTP2, Syp, PTP2C, PTPN11)	0, 0	868.946	24.954	9.61678	0, 0	1246.51	48.0269	10.4165	43.4513	0.494458	0.706935	0.212478	0.963711	13	10	6	NP_002825	Q06124
689	PP004	PTP1D	S580	Protein-tyrosine phosphatase 1D (SHP2, SHPTP2, Syp, PTP2C, PTPN11)	0, 0	785.187	9.29092	9.47055	0, 0	594.075	27.5155	9.34736	-24.3397	0.429638	0.213265	-0.216373	-0.98138	13	6	7	NP_002825	Q06124
690	NP036	PTPD1	Pan-specific	Protein-tyrosine phosphatase non-receptor type 21	0, 0	3203.92	2.06373	11.4993	0, 0	3273.2	19.8358	11.8093	2.16243	1.32892	1.35003	0.0211119	0.0957547	13	7	7	NP_008970.2	Q16825
691	NP027	PTP-PEST	Pan-specific	Protein tyrosine phosphatase, non-receptor type 12	0, 0	32.5698	19.105	4.87912	0, 0	44.1292	2.7488	5.59652	35.4912	-1.60562	-1.5186	0.087019	0.394682	13	8	7	NP_001124480.1	Q05209
692	NK153	PyDK2 (PDHK2)	Pan-specific	Pyruvate dehydrogenase kinase isoform 2	0, 0	56.4304	15.3314	5.67206	0, 0	73.6915	2.39667	6.33628	30.5883	-1.25413	-1.17703	0.0771001	0.349694	13	9	7	NP_002602	Q15119
693	NK154	Pyk2	Pan-specific	Protein-tyrosine kinase 2	0, 0	2357.24	17.6327	11.0565	0, 0	3322.66	29.2454	11.831	40.9556	1.13266	1.36002	0.227356	1.0312	13	10	7	NP_004094	Q14289
694	PK097-3	Pyk2	Y579	Protein-tyrosine kinase 2	0, 0	183.025	16.4529	7.36955	0, 0	205.275	4.68765	7.81427	12.1566	-0.501676	-0.494604	0.00707195	0.0320755	13	6	8	NP_004094	Q14289
695	NN150	Rab5	Pan-specific	Ras-related protein Rab-5A	0, 0	16.7663	25.2639	3.92115	0, 0	18.4083	21.8022	4.33514	9.79322	-2.03026	-2.10101	-0.0707525	-0.320904	13	7	8	NP_004153.2.	P20339
696	NN092-1	Rac1	Pan-specific	Ras-related C3 botulinum toxin substrate 1	0, 0	701.094	20.6173	9.30712	0, 0	498.936	8.26053	9.09557	-28.8347	0.357195	0.097007	-0.260188	-1.18011	13	8	8	NP_001782	P63000
697	PN063	Rac1	S71	Ras-related C3 botulinum toxin substrate 1	0, 0	443.237	32.5714	8.64559	0, 0	382.358	5.09708	8.71164	-13.7351	0.0639563	-0.080265	-0.144221	-0.654128	13	9	8	NP_008839	P63000
698	PN064	Rad17	S656	Rad17 homolog	0, 0	328.561	21.9118	8.21367	0, 0	349.566	6.88862	8.58228	6.39306	-0.127501	-0.139993	-0.0124925	-0.056661	13	10	8	NP_579921	O75943
699	NK155-2	Raf1	Pan-specific	Raf1 proto-oncogene-encoded protein-serine kinase	0, 0	34.5121	14.4752	4.96269	0, 0	36.8448	11.2373	5.33625	6.75912	-1.56857	-1.63877	-0.0701992	-0.318394	13	6	9	NP_002871	P04049
700	NK155-3	Raf1	Pan-specific	Raf1 proto-oncogene-encoded protein-serine kinase	0, 0	6229.06	8.30125	12.4585	0, 0	7310.18	33.118	12.9685	17.356	1.7541	1.88527	0.131171	0.594935	13	7	9	NP_002871	P04049
701	NK155-4	Raf1	Pan-specific	Raf1 proto-oncogene-encoded protein-serine kinase	0, 0	1691.62	39.1962	10.5778	0, 0	1476.84	34.4016	10.6612	-12.6965	0.920473	0.819883	-0.100591	-0.456238	13	8	9	NP_002871	P04049
702	PK098	Raf1	S259	Raf1 proto-oncogene-encoded protein-serine kinase	0, 0	51.4013	33.1789	5.53739	0, 0	52.8135	39.2299	5.85569	2.74733	-1.31382	-1.39893	-0.0851077	-0.386014	13	9	9	NP_002871	P04049
703	NK205	RafA (Araf)	Pan-specific	A-Raf proto-oncogene serine/threonine-protein kinase	0, 0	469.448	19.8305	8.72848	0, 0	762.507	55.0561	9.70746	62.4263	0.100698	0.379536	0.278837	1.26469	13	10	9	NP_001645.1	P10398
704	NK205-2	RafA (Araf)	Pan-specific	A-Raf proto-oncogene serine/threonine-protein kinase	0, 0	2275.21	0.397606	11.0054	0, 0	2383.97	20.6817	11.352	4.78052	1.11001	1.13887	0.0288541	0.13087	13	6	10	NP_001645.1	P10398
705	NK156	RafB (Braf)	Pan-specific	RafB proto-oncogene-encoded protein-serine kinase	0, 0	1259.34	4.51332	10.1521	0, 0	1437.01	4.64935	10.6217	14.1082	0.731755	0.801668	0.0699137	0.3171	13	7	10	NP_004324	P15056
706	NK156-2	RafB (Braf)	Pan-specific	RafB proto-oncogene-encoded protein-serine kinase	0, 0	32.655	14.8183	4.88289	0, 0	79.0214	173.723	6.43703	141.989	-1.60395	-1.13051	0.473434	2.1473	13	8	10	NP_004324	P15056
707	NN093	Rb	Pan-specific	Retinoblastoma-associated protein 1	0, 0	870.661	6.57397	9.61962	0, 0	804.545	4.53393	9.78489	-7.59376	0.495719	0.415284	-0.0804351	-0.364821	13	9	10	NP_000312	P06400
708	PN065	Rb	T356	Retinoblastoma-associated protein 1	0, 0	706.036	32.6302	9.31725	0, 0	986.236	36.0434	10.0786	39.6863	0.361687	0.55092	0.189234	0.858286	13	10	10	NP_000312	P06400
709	PN066	Rb	S612	Retinoblastoma-associated protein 1	0, 0	2000.75	10.5934	10.82	0, 0	2430.52	14.0168	11.3799	21.4803	1.02781	1.15175	0.123942	0.562151	13	6	11	NP_000312	P06400
710	PN067	Rb	S780	Retinoblastoma-associated protein 1	0, 0	141.406	13.7142	6.99736	0, 0	242.418	7.88823	8.05421	71.4333	-0.666659	-0.383817	0.282842	1.28285	13	7	11	NP_000312	P06400
711	PN068	Rb	S807	Retinoblastoma-associated protein 1	0, 0	54.4283	18.3942	5.61994	0, 0	81.7766	0.943501	6.48647	50.2465	-1.27723	-1.10768	0.169549	0.769002	13	8	11	NP_000312	P06400
712	PN069	Rb	S807+S811	Retinoblastoma-associated protein 1	0, 0	21.1834	37.7049	4.25852	0, 0	21.6314	30.4956	4.56791	2.11473	-1.88071	-1.99354	-0.112822	-0.511716	13	9	11	NP_000312	P06400
713	PN070	Rb	T821	Retinoblastoma-associated protein 1	0, 0	2559.95	4.24912	11.1756	0, 0	2525.07	24.3755	11.435	-1.36233	1.18542	1.17717	-0.0082506	-0.0374213	13	10	11	NP_000312	P06400
714	PN071	Rb	T826	Retinoblastoma-associated protein 1	0, 0	1193.54	8.45497	10.0747	0, 0	1392.21	11.943	10.576	16.6452	0.697437	0.78057	0.0831328	0.377056	14	6	1	NP_000312	P06400
715	PN113	Rb	S608	Retinoblastoma-associated protein 1	0, 0	37.7361	34.9981	5.09153	0, 0	42.2158	7.41419	5.53257	11.8709	-1.51146	-1.54813	-0.036666	-0.166302	14	7	1	NP_000312	P06400
716	PN131-1	Rb	S795	Retinoblastoma-associated protein 1	0, 0	589.488	12.1282	9.05697	0, 0	625.565	19.8849	9.42187	6.12019	0.246311	0.247671	0.00135937	0.00616553	14	8	1	NP_000312	P06400
717	NN170	RelB	Pan-specific	Transcription factor RelB	0, 0	1540.12	1.85982	10.4425	0, 0	1650.52	22.1547	10.8216	7.16807	0.86047	0.893943	0.0334734	0.151821	14	9	1	NP_006500.2	Q01201
718	PN151	RelB	S573	Transcription factor RelB	0, 0	2670.84	1.6859	11.2367	0, 0	2626.99	5.22875	11.4921	-1.64181	1.21254	1.20353	-0.00901169	-0.0408733	14	10	1	NP_006500.2	Q01201
719	NK157	RIP2/RICK	Pan-specific	Receptor-interacting serine/threonine-protein kinase 2 (RIPK2)	0, 0	357.121	18.3071	8.33392	0, 0	391.6	28.9104	8.74609	9.65482	-0.0741965	-0.0643547	0.00984187	0.0446387	14	6	2	NP_003812	O43353
720	NK158	RIPK1	Pan-specific	Receptor-interacting protein-serine kinase 1	0, 0	2800.43	8.45453	11.3051	0, 0	2510.61	7.88706	11.4267	-10.349	1.24284	1.17334	-0.0694947	-0.315199	14	7	2	NP_003795	Q13546
721	NK159-1	ROKa (ROCK2)	Pan-specific	RhoA protein-serine kinase alpha	0, 0	555.315	34.9403	8.97082	0, 0	430.178	1.70801	8.88165	-22.5345	0.208121	-0.00176669	-0.209888	-0.951966	14	8	2	NP_004841	O75116
722	NK159-2	ROKa (ROCK2)	Pan-specific	RhoA protein-serine kinase alpha	0, 0	1586.15	13.8571	10.485	0, 0	1892.17	10.9778	11.0187	19.2935	0.879302	0.984961	0.105659	0.479226	14	9	2	NP_004841	O75116
723	NK160	ROKb (ROCK1)	Pan-specific	RhoA protein-serine kinase beta	0, 0	787.555	74.8016	9.47489	0, 0	647.396	9.78863	9.47136	-17.7966	0.431563	0.270521	-0.161042	-0.730421	14	10	2	NP_005397	Q13464
724	NK161	RONa	Pan-specific	Macrophage-stimulating protein receptor alpha chain	0, 0	387.234	14.2177	8.45072	0, 0	413.948	29.5527	8.82616	6.8989	-0.0224259	-0.0273844	-0.00495848	-0.0224896	14	6	3	NP_002438	Q04912
725	NK162	ROR2	Pan-specific	ROR2 neurotrophic receptor-tyrosine kinase	0, 0	41.342	0.459402	5.22319	0, 0	51.9115	2.68134	5.83084	25.5661	-1.4531	-1.41041	0.0426929	0.193637	14	7	3	NP_004551	Q01974
726	NK163	ROS	Pan-specific	Orosomucoid 1 receptor-tyrosine kinase	0, 0	77.5209	10.7634	6.13017	0, 0	105.867	6.02096	6.85896	36.5656	-1.05106	-0.935694	0.115367	0.523258	14	8	3	NP_002935	P08922
727	NK164	RSK1	Pan-specific	Ribosomal S6 protein-serine kinase 1	0, 0	4389.51	2.18687	11.9535	0, 0	4685.19	6.0216	12.3267	6.73598	1.53026	1.58893	0.0586669	0.266089	14	9	3	NP_002944	Q15418
728	NK164-2	RSK1	Pan-specific	Ribosomal S6 protein-serine kinase 1	0, 0	480.371	65.8864	8.76166	0, 0	467.576	3.55753	9.00191	-2.66347	0.115407	0.0537645	-0.0616428	-0.279586	14	10	3	NP_002944	Q15418
729	PK157	RSK1	S363	Ribosomal S6 protein-serine kinase 1	0, 0	632.614	5.14449	9.15884	0, 0	736.298	17.7141	9.657	16.3898	0.291465	0.356236	0.0647715	0.293777	14	6	4	NP_002944	Q15418
730	PK158	RSK1	T348	Ribosomal S6 protein-serine kinase 1	0, 0	1379.33	0.646239	10.2834	0, 0	1556.32	43.6514	10.7368	12.8311	0.789957	0.854797	0.0648394	0.294085	14	7	4	NP_002944	Q15418
731	PK099	RSK1/2	S221/S227	Ribosomal S6 protein-serine kinase 1/2	0, 0	1343.39	1.70949	10.2453	0, 0	1385.82	2.93312	10.5694	3.15816	0.773072	0.777504	0.00443196	0.0201015	14	8	4	NP_002944	Q15418
732	PK100	RSK1/2	S363/S369	Ribosomal S6 protein-serine kinase 1/2	0, 0	339.756	16.578	8.26201	0, 0	377.815	25.5855	8.69439	11.2018	-0.106074	-0.0882275	0.0178467	0.0809452	14	9	4	NP_002944	Q15418
733	PK100-2	RSK1/2	S363/S369	Ribosomal S6 protein-serine kinase 1/2	0, 0	542	3.79401	8.9358	0, 0	485.712	48.2781	9.05681	-10.3852	0.1926	0.0791129	-0.113488	-0.514733	14	10	4	NP_002944	Q15418
734	PK101-1	RSK1/2	S380/S386	Ribosomal S6 protein-serine kinase 1/2	0, 0	11.5889	71.5508	3.38833	0, 0	9.84621	15.6421	3.43242	-15.0376	-2.26645	-2.51782	-0.251374	-1.14013	14	6	5	NP_002944	Q15418
735	PK101-2	RSK1/2	S380/S386	Ribosomal S6 protein-serine kinase 1/2	0, 0	1038.95	12.579	9.87457	0, 0	935.829	6.66873	10.003	-9.92565	0.608729	0.515973	-0.0927559	-0.420703	14	7	5	NP_002944	Q15418
736	PK102	RSK1/2/3	T573/T577/T570	Ribosomal S6 protein-serine kinase 1/2/3	0, 0	96.4343	7.94393	6.44513	0, 0	177.431	75.5845	7.60397	83.9911	-0.911447	-0.591706	0.319742	1.45022	14	8	5	NP_002944	Q15418
737	PK103	RSK1/3	T359+S363/T356+S360	Ribosomal S6 protein-serine kinase 1/3	0, 0	62.6659	32.7149	5.82327	0, 0	116.826	211.339	7.00107	86.4262	-1.1871	-0.87008	0.317024	1.43789	14	9	5	NP_002944	Q15418
738	NK165	RSK2	Pan-specific	Ribosomal S6 protein-serine kinase 2	0, 0	94.3049	88.1902	6.41292	0, 0	58.2355	14.9188	5.99668	-38.2477	-0.925727	-1.33383	-0.408106	-1.851	14	10	5	NP_004577	P51812
739	NK167	RYK	Pan-specific	RYK tyrosine-protein kinase	0, 0	84.1183	69.5412	6.248	0, 0	67.0602	30.4299	6.20024	-20.2787	-0.998829	-1.23984	-0.241015	-1.09315	14	6	6	NP_001005861.1	P34925
740	PN073	S6	S235	40S ribosomal protein S6	0, 0	1888.01	16.9828	10.7363	0, 0	2358.32	6.21541	11.3364	24.9103	0.990716	1.13166	0.140945	0.63927	14	7	6	NP_001001	P62753
741	PK156	S6K	S424	p70 ribosomal protein-serine S6 kinase	0, 0	1194.46	17.5391	10.0758	0, 0	1393.7	23.6191	10.5776	16.6803	0.697927	0.781281	0.0833538	0.378059	14	8	6	NP_003152	P23443
742	PK166	S6K	S411	p70 ribosomal protein-serine S6 kinase	0, 0	725.263	18.3622	9.35602	0, 0	1236.33	121.035	10.4047	70.4661	0.378869	0.701469	0.322601	1.46318	14	9	6	NP_003152	P23443
743	NK223	S6Kb1	Pan-specific	Ribosomal protein-serine S6 kinase beta 1	0, 0	7194.26	20.4717	12.6663	0, 0	6400.3	19.0501	12.7768	-11.036	1.84622	1.79672	-0.0494995	-0.224509	14	10	6	NP_003152	P23443
744	NK223-1	S6Kb1	Pan-specific	Ribosomal protein-serine S6 kinase beta 1	0, 0	16.8161	58.138	3.92543	0, 0	14.2376	84.3016	3.96449	-15.3336	-2.02836	-2.27215	-0.243788	-1.10572	14	6	7	NP_003152	P23443
745	NK223-2	S6Kb1	Pan-specific	Ribosomal protein-serine S6 kinase beta 1	0, 0	144.98	14.9004	7.03337	0, 0	199.824	29.3348	7.77545	37.8288	-0.650698	-0.512529	0.138168	0.626675	14	7	7	NP_003152	P23443
746	PK145	S6Kb1	T252	Ribosomal protein serine S6 kinase beta 1	0, 0	1952.05	10.1605	10.7844	0, 0	1786.44	0.71473	10.9357	-8.48423	1.01205	0.946657	-0.0653897	-0.296581	14	8	7	NP_003152	P23443
747	PK146	S6Kb1	T444+S447	Ribosomal protein serine S6 kinase beta 1	0, 0	348.869	2.49769	8.3002	0, 0	328.561	15.2061	8.49287	-5.82101	-0.0891471	-0.181273	-0.092126	-0.417846	14	9	7	NP_003152	P23443
748	PK147	S6Kb1	T412	Ribosomal protein serine S6 kinase beta 1	0, 0	71.3385	5.00286	6.01027	0, 0	62.7025	5.22693	6.10331	-12.1056	-1.10421	-1.2846	-0.180389	-0.818169	14	10	7	NP_003152	P23443
749	NK222	S6Kb2	Pan-specific	Ribosomal protein-serine S6 kinase beta 2	0, 0	170.992	3.06774	7.27144	0, 0	217.21	13.1773	7.8958	27.029	-0.545165	-0.456957	0.0882076	0.400074	14	6	8	NP_003943	Q9UBS0
750	NN133	SG2NA	Pan-specific	Striatin-3	0, 0	5271.91	19.4532	12.2178	0, 0	4536.01	0.0740588	12.2801	-13.9589	1.6474	1.56737	-0.0800295	-0.362981	14	7	8	NP_001077362.1	Q13033
751	PN074	Shc1	Y349+Y350	SH2 domain-containing transforming protein 1	0, 0	1622.98	5.84222	10.5181	0, 0	1723.34	11.1737	10.8838	6.18362	0.893981	0.922702	0.0287212	0.130267	14	8	8	NP_003020	P29353
752	PN161	Shc1	Y349	SH2 domain-containing transforming protein 1	0, 0	515.777	11.9567	8.86426	0, 0	540.714	12.8309	9.21158	4.83484	0.160887	0.150572	-0.0103146	-0.0467828	14	9	8	NP_003020	P29353
753	NN095	Smac/DIABLO	Pan-specific	Second mitochondria-derived activator of caspase	0, 0	1084.48	12.6725	9.93644	0, 0	908.801	1.37898	9.96068	-16.1993	0.636156	0.496451	-0.139705	-0.633643	14	10	8	NP_620308	Q9NR28
754	PN183	Smad1	S465	Mothers against decapentaplegic homolog 1	0, 0	1893.25	32.2564	10.7403	0, 0	1650.82	0.199529	10.8218	-12.8053	0.992487	0.894064	-0.0984231	-0.446407	14	6	9	NP_005891	Q15797
755	PN075	Smad1/5/8	S463+S465/S463+S465/S465+S467	Mothers against decapentaplegic homologs 1/5/8	0, 0	32.6782	88.6217	4.88391	0, 0	29.8451	57.5793	5.03228	-8.66988	-1.60349	-1.77912	-0.175632	-0.796596	14	7	9	NP_005891	Q15797
756	PN184	Smad2	S467	Mothers against decapentaplegic homolog 2	0, 0	1355.02	35.6866	10.2578	0, 0	1591.43	30.1739	10.769	17.4467	0.778586	0.869659	0.0910727	0.413068	14	8	9	NP_005891	Q15796
757	PN185	Smad2	T200	Mothers against decapentaplegic homolog 2	0, 0	923.444	16.5454	9.70454	0, 0	808.325	10.5909	9.79165	-12.4663	0.533358	0.418406	-0.114953	-0.521378	14	9	9	NP_005891	Q15796
758	NN096	Smad2/3	Pan-specific	SMA- and mothers against decapentaplegic homolog 2/3	0, 0	453.083	60.871	8.67729	0, 0	331.322	1.62075	8.50495	-26.8739	0.0780063	-0.175699	-0.253706	-1.1507	14	10	9	NP_005892	Q15796
759	PN125	SMC1	S957	Structural maintenance of chromosomes protein 1A	0, 0	217.332	2.59161	7.61742	0, 0	298.132	2.76837	8.35267	37.178	-0.391805	-0.246011	0.145794	0.661262	14	6	10	NP_006297.2.	Q14683
760	PN177	SNCA	Y136	Alpha-synuclein	0, 0	133.923	24.7741	6.91891	0, 0	180.282	2.97621	7.62696	34.6163	-0.701434	-0.581087	0.120346	0.545842	14	7	10	NP_000336.1	P37840
761	PN197	SNCA	S129	Alpha-synuclein	0, 0	88.0119	0.726961	6.31328	0, 0	238.855	57.6702	8.03285	171.39	-0.969892	-0.393679	0.576214	2.61347	14	8	10	NP_000336.1	P37840
762	NN145	SOCS2	Pan-specific	Suppressor of cytokine signaling 2	0, 0	8968.12	8.77728	12.9842	0, 0	10806.8	20.4427	13.5325	20.5028	1.98716	2.14566	0.1585	0.718892	14	9	10	NP_003868.1.	O14508
763	NN097	SOCS4	Pan-specific	Suppressor of cytokine signalling 4 (SOCS7)	0, 0	1183.69	6.6351	10.0627	0, 0	1877.89	8.8248	11.0078	58.6473	0.692137	0.979916	0.287779	1.30525	14	10	10	NP_543143	Q8WXH5
764	NN098	SOD (Cu/Zn)	Pan-specific	Superoxide dismutase 1	0, 0	1321.45	2.04708	10.2216	0, 0	1373.52	32.4334	10.5565	3.94055	0.762541	0.771567	0.00902659	0.0409409	14	6	11	NP_000445	P00441
765	NN068	SOD (Mn)	Pan-specific	Superoxide dismutase [Mn]	0, 0	680.979	47.6156	9.26512	0, 0	638.815	14.9107	9.45211	-6.19166	0.338578	0.261633	-0.0769457	-0.348994	14	7	11	NP_000627	P04179
766	NN068-1	SOD (Mn)	Pan-specific	Superoxide dismutase [Mn]	0, 0	5405.19	14.5556	12.2538	0, 0	5014.87	10.5142	12.4249	-7.22114	1.66337	1.63423	-0.0291428	-0.13218	14	8	11	NP_000627	P04179
767	NN099	SODD	Pan-specific	Silencer of death domains (Bcl2 associated athanogene 4 (BAG4))	0, 0	679.485	7.78094	9.26195	0, 0	917.016	16.2947	9.97366	34.9575	0.337174	0.502446	0.165272	0.749606	14	9	11	NP_004865	O95429
768	PN077	SOX9	S181	SRY (sex determining region Y)-box 9 (campomelic dysplasia, autosomal sex-reversal)	0, 0	2276.61	1.74076	11.0063	0, 0	2509.68	11.3173	11.4261	10.2373	1.11041	1.1731	0.0626883	0.284328	14	10	11	NP_000337	P48436
769	NN100	SPHK1	Pan-specific	Sphingosine kinase 1	0, 0	115.632	72.4613	6.70706	0, 0	146.129	59.3141	7.32396	26.374	-0.795343	-0.720995	0.0743487	0.337215	15	6	1	NP_892010	Q9NYA1
770	NN101	SPHK2	Pan-specific	Sphingosine kinase 2	0, 0	173.549	7.51725	7.29286	0, 0	221.6	3.63393	7.92467	27.6872	-0.535674	-0.443629	0.0920457	0.417481	15	7	1	NP_064511	Q9NRA0
771	NK172	Src	Pan-specific	Src proto-oncogene-encoded protein-tyrosine kinase	0, 0	51.4057	6.36691	5.53751	0, 0	69.5154	133.294	6.25212	35.2288	-1.31377	-1.21589	0.0978778	0.443933	15	8	1	NP_005408	P12931
772	NK172-2	Src	Pan-specific	Src proto-oncogene-encoded protein-tyrosine kinase	0, 0	277.982	18.4252	7.9725	0, 0	226.974	3.96068	7.95924	-18.3495	-0.234405	-0.427668	-0.193263	-0.876562	15	9	1	NP_005408	P12931
773	NK172-3	Src	Pan-specific	Src proto-oncogene-encoded protein-tyrosine kinase	0, 0	1359.66	36.9565	10.2627	0, 0	1151.67	20.7195	10.3024	-15.2968	0.780769	0.654221	-0.126549	-0.573972	15	10	1	NP_005408	P12931
774	NK172-4	Src	Pan-specific	Src proto-oncogene-encoded protein-tyrosine kinase	0, 0	342.093	41.5816	8.2719	0, 0	157.751	19.2799	7.43436	-53.8866	-0.10169	-0.670017	-0.568328	-2.5777	15	6	2	NP_005408	P12931
775	PK107	Src	Y419	Src proto-oncogene-encoded protein-tyrosine kinase	0, 0	98.017	9.49083	6.46862	0, 0	283.348	241.916	8.27929	189.08	-0.901037	-0.279893	0.621144	2.81725	15	7	2	NP_005408	P12931
776	PK108	Src	Y530	Src proto-oncogene-encoded protein-tyrosine kinase	0, 0	821.848	3.06552	9.53638	0, 0	745.681	2.36191	9.67527	-9.26777	0.458821	0.364671	-0.0941494	-0.427023	15	8	2	NP_005408	P12931
777	NN102-NN124	STAT1a	Pan-specific	Signal transducer and activator of transcription 1 alpha	0, 1	3106.52	28.1092	11.4547	0, 1	2365.48	35.7295	11.3408	-23.8544	1.30918	1.13368	-0.175498	-0.795985	15	9	2	NP_009330	P42224
778	NN102-NN124-2	STAT1a	Pan-specific	Signal transducer and activator of transcription 1 alpha	0, 0	8.33945	8.43707	2.91361	0, 0	73.4179	1442.86	6.33092	780.369	-2.47688	-1.17951	1.29737	5.88433	15	10	2	NP_009330	P42224
779	NN139	STAT1a	Pan-specific	Signal transducer and activator of transcription 1 alpha	0, 0	126.414	28.408	6.83567	0, 0	139.365	13.422	7.25558	10.2443	-0.738331	-0.752567	-0.0142359	-0.064568	15	6	3	NP_009330	P42224
780	PN078-PN135	STAT1a	S727	Signal transducer and activator of transcription 1 alpha	0, 0	847.567	11.2924	9.58084	0, 0	849.228	14.0737	9.86287	0.196049	0.478527	0.451289	-0.027238	-0.12354	15	7	3	NP_009330	P42224
781	PN079-PN136-1	STAT1a	Y701	Signal transducer and activator of transcription 1 alpha	0, 0	13.8301	35.6846	3.64339	0, 0	11.4299	30.1653	3.6476	-17.3546	-2.15338	-2.41847	-0.265086	-1.20232	15	8	3	NP_009330	P42224
782	NN103	STAT2	Pan-specific	Signal transducer and activator of transcription 2	0, 0	2426.18	1.3062	11.0981	0, 0	1799.1	9.14562	10.9459	-25.8463	1.1511	0.951363	-0.199736	-0.90592	15	9	3	NP_005410	P52630
783	PN080	STAT2	Y690	Signal transducer and activator of transcription 2	0, 0	235.939	1.875	7.73593	0, 0	206.79	23.7992	7.82488	-12.3548	-0.339272	-0.489706	-0.150434	-0.682307	15	10	3	NP_005410	P52630
784	NN104	STAT3	Pan-specific	Signal transducer and activator of transcription 3 (acute phase response factor)	0, 0	1153.79	18.0419	10.0258	0, 0	1007.19	14.102	10.109	-12.7055	0.675773	0.564927	-0.110846	-0.502753	15	6	4	NP_003141	P40763
785	NN104-2	STAT3	Pan-specific	Signal transducer and activator of transcription 3 (acute phase response factor)	0, 0	26.0045	27.4383	4.55434	0, 0	27.6298	47.3034	4.92101	6.25008	-1.74958	-1.8305	-0.0809186	-0.367014	15	7	4	NP_003141	P40763
786	PN081-1	STAT3	S727	Signal transducer and activator of transcription 3	0, 0	94.4145	13.2355	6.41459	0, 0	94.8669	1.48375	6.70069	0.479179	-0.924984	-1.00877	-0.0837892	-0.380033	15	8	4	NP_003141	P40763
787	PN082	STAT3	Y705	Signal transducer and activator of transcription 3	0, 0	52.8988	56.0317	5.57882	0, 0	45.2245	34.4872	5.63189	-14.5074	-1.29546	-1.50227	-0.206807	-0.93799	15	9	4	NP_003141	P40763
788	PN082-1	STAT3	Y705	Signal transducer and activator of transcription 3	0, 0	1625.91	6.63493	10.5207	0, 0	1710.92	20.8175	10.8734	5.22842	0.895136	0.917886	0.0227497	0.103183	15	10	4	NP_003141	P40763
789	NN117	STAT4	Pan-specific	Signal transducer and activator of transcription 4 (acute phase response factor)	0, 0	2314.29	16.9392	11.03	0, 0	1754.83	58.2079	10.91	-24.1741	1.12091	0.934768	-0.186138	-0.844244	15	6	5	NP_003142	Q14765
790	NN105	STAT5A	Pan-specific	Signal transducer and activator of transcription 5A	0, 0	2433.05	1.66767	11.1022	0, 0	2045.76	5.9253	11.1313	-15.9179	1.15291	1.03695	-0.115959	-0.525941	15	7	5	NP_003143	P42229
791	PN083	STAT5A	Y694	Signal transducer and activator of transcription 5A	0, 0	33.2161	12.1739	4.90747	0, 0	38.844	5.84312	5.41248	16.9432	-1.59305	-1.60358	-0.0105245	-0.0477349	15	8	5	NP_003143	P42229
792	PN083-1	STAT5A	Y694	Signal transducer and activator of transcription 5A	0, 0	319.665	2.96008	8.17407	0, 0	580.39	6.68076	9.31374	81.5621	-0.145055	0.197741	0.342796	1.55478	15	9	5	NP_003143	P42229
793	PN119	STAT5A	S780	Signal transducer and activator of transcription 5A	0, 0	1117.17	10.1373	9.97928	0, 0	1214.41	19.0199	10.3789	8.70412	0.655146	0.689552	0.0344053	0.156048	15	10	5	NP_003143	P42229
794	NN106	STAT5B	Pan-specific	Signal transducer and activator of transcription 5B	0, 0	1669.03	15.1093	10.5584	0, 0	1661.46	59.1023	10.8311	-0.453577	0.911874	0.898344	-0.0135299	-0.0613661	15	6	6	NP_036580	P51692
795	NN107	STAT6	Pan-specific	Signal transducer and activator of transcription 6	0, 0	2667.62	29.7637	11.235	0, 0	1889.5	53.2329	11.0166	-29.1692	1.21177	0.984019	-0.227749	-1.03298	15	7	6	NP_003144	P42226
796	NN108	STI1	Pan-specific	Stress induced phosphoprotein 1 (Hsc70/Hsp90 organizing protein (Hop))	0, 0	517.348	31.6827	8.86865	0, 0	497.669	18.8355	9.0919	-3.80386	0.162831	0.0953123	-0.0675189	-0.306238	15	8	6	NP_006810	P31948
797	NK173	STK33	Pan-specific	FLJ35932 protein-serine kinase	0, 0	46.4784	6.66831	5.39215	0, 0	89.1604	16.5393	6.61119	91.8317	-1.37821	-1.0501	0.328108	1.48816	15	9	6	NP_112168	Q8NEF5
798	NN134	Striatin	Pan-specific	Striatin	0, 0	5246.27	11.7883	12.2107	0, 0	5845.22	18.5109	12.6459	11.4166	1.64429	1.73629	0.0920029	0.417287	15	10	6	NP_003153.2.	O43815
799	NK174	Syk	Pan-specific	Spleen protein-tyrosine kinase	0, 0	3374.87	1.72763	11.5743	0, 0	4384.71	3.79168	12.2311	29.9222	1.36216	1.54478	0.182615	0.828266	15	6	7	NP_003168	P43405
800	PK159	Syk	Y323	Spleen protein-tyrosine kinase	0, 0	1125.7	5.69948	9.99027	0, 0	1627.67	34.1187	10.8014	44.5912	0.660014	0.884657	0.224642	1.01888	15	7	7	NP_003168	P43405
801	NN171	Synapsin 1	Pan-specific	Synapsin 1 isoform Ia	0, 0	1385.38	4.36227	10.2897	0, 0	1419.42	13.639	10.6039	2.45671	0.792757	0.793463	0.000706438	0.00320411	15	8	7	NP_008881	P17600
802	PN084	Synapsin 1	S9	Synapsin 1 isoform Ia	0, 0	23.5408	18.3914	4.41075	0, 0	28.1004	11.3805	4.94537	19.3687	-1.81323	-1.81925	-0.00601645	-0.0272882	15	9	7	NP_008881	P17600
803	NK175-2	TAK1	Pan-specific	TGF-beta-activated protein-serine kinase 1	0, 0	39.103	7.15572	5.14286	0, 0	98.3709	44.3579	6.75302	151.569	-1.48871	-0.984613	0.504095	2.28637	15	10	7	NP_663306	O43318
804	NK175-3	TAK1	Pan-specific	TGF-beta-activated protein-serine kinase 1	0, 0	121.743	5.02163	6.78135	0, 0	182.471	22.2995	7.64438	49.8829	-0.762412	-0.573045	0.189367	0.858892	15	6	8	NP_663306	O43318
805	NK175-4	TAK1	Pan-specific	TGF-beta-activated protein-serine kinase 1	0, 0	34.0916	6.30232	4.945	0, 0	64.7345	41.26	6.14932	89.8843	-1.57642	-1.26336	0.313059	1.41991	15	7	8	NP_663306	O43318
806	NK175-5	TAK1	Pan-specific	TGF-beta-activated protein-serine kinase 1	0, 0	1975.56	20.7492	10.8017	0, 0	1879.56	12.3393	11.009	-4.85918	1.0197	0.980507	-0.039194	-0.177768	15	8	8	NP_663306	O43318
807	PN085	Tau	S516	Microtubule-associated protein tau	0, 0	806.071	1.579	9.50842	0, 0	944.059	1.21904	10.0156	17.1187	0.446425	0.521806	0.0753814	0.341899	15	9	8	NP_005901	P10636
808	PN086	Tau	S516+S519	Microtubule-associated protein tau	0, 0	1331.61	24.7427	10.2326	0, 0	1319.95	6.41011	10.4991	-0.875543	0.76744	0.745068	-0.0223726	-0.101473	15	10	8	NP_005901	P10636
809	PN090	Tau	S713	Microtubule-associated protein tau	0, 0	48.8613	15.8198	5.46428	0, 0	101.715	26.2061	6.80125	108.171	-1.34623	-0.962342	0.383891	1.74117	15	6	9	NP_005901	P10636
810	PN090-2	Tau	S713	Microtubule-associated protein tau	0, 0	400.387	40.1145	8.49891	0, 0	538.451	4.88618	9.20553	34.4824	-0.00106343	0.147778	0.148841	0.675082	15	7	9	NP_005901	P10636
811	PN091	Tau	S717	Microtubule-associated protein tau	0, 0	1336.13	13.9851	10.2375	0, 0	1429.77	25.986	10.6144	7.00859	0.769606	0.798305	0.0286985	0.130165	15	8	9	NP_005901	P10636
812	PN092	Tau	S721	Microtubule-associated protein tau	0, 0	779.274	4.65552	9.45964	0, 0	704.385	5.7857	9.59308	-9.61006	0.424804	0.32672	-0.0980834	-0.444866	15	9	9	NP_005901	P10636
813	PN106	Tau	S519	Microtubule-associated protein tau	0, 0	40.3127	36.2672	5.18682	0, 0	89.8553	8.98312	6.62239	122.896	-1.46922	-1.04493	0.424296	1.92443	15	10	9	NP_005901	P10636
814	PN107	Tau	S739	Microtubule-associated protein tau	0, 0	757.009	12.6062	9.41782	0, 0	677.366	13.8305	9.53665	-10.5208	0.406266	0.300665	-0.105601	-0.478963	15	6	10	NP_005901	P10636
815	PN121	Tau	T522	Microtubule-associated protein tau	0, 0	653.815	9.97497	9.20639	0, 0	819.347	30.473	9.81119	25.3179	0.312545	0.427427	0.114882	0.521057	15	7	10	NP_005901	P10636
816	PN122	Tau	T548	Microtubule-associated protein tau	0, 0	325.719	4.81045	8.20114	0, 0	470.331	18.3163	9.01039	44.3978	-0.133057	0.057677	0.190734	0.86509	15	8	10	NP_005901	P10636
817	NK220-1	TBK1	Pan-specific	Serine/threonine-protein kinase TBK1	0, 1	1698.34	12.7629	10.5836	0, 1	1302.02	3.5848	10.4794	-23.3357	0.923007	0.735955	-0.187052	-0.848389	15	9	10	NP_037386	Q9UHD2
818	NK220-2	TBK1	Pan-specific	Serine/threonine-protein kinase TBK1	0, 0	2172.29	40.5975	10.9387	0, 0	2501.15	25.2562	11.4212	15.1386	1.08041	1.17083	0.0904171	0.410095	15	10	10	NP_037386	Q9UHD2
819	NK176	TEK (TIE2)	Pan-specific	Angiopoietin-1 receptor-tyrosine kinase	0, 0	52.8921	7.42188	5.57864	0, 0	76.3802	7.70833	6.38798	44.4075	-1.29554	-1.15316	0.142382	0.645786	15	6	11	NP_444515	Q02763
820	NK177	Tlk1	Pan-specific	Tousled-like protein-serine kinase 1	0, 0	74.6533	28.0787	6.07579	0, 0	78.3556	5.29032	6.42482	4.9594	-1.07517	-1.13615	-0.0609828	-0.276593	15	7	11	NP_036422	Q9UKI8
821	NP034	TPIPb	Pan-specific	Phosphatidylinositol-3,4,5-trisphosphate 3-phosphatase TPTE2	0, 0	28.5102	69.6356	4.68706	0, 0	44.1511	11.721	5.59723	54.8608	-1.69075	-1.51827	0.172483	0.782311	15	8	11	NP_001135440.1	Q6XPS3
822	NN110	TRADD	Pan-specific	Tumor necrosis factor receptor type 1 associated DEATH domain protein	0, 0	607.871	0.412088	9.10128	0, 0	560.875	35.6346	9.26439	-7.7313	0.26595	0.174957	-0.0909931	-0.412707	15	9	11	NP_003789	Q15628
823	NN111	Trail	Pan-specific	Tumor necrosis factor-related apoptosis-inducing ligand	0, 0	4331.63	9.50478	11.9344	0, 0	3262.35	34.669	11.8046	-24.6855	1.52177	1.34782	-0.173957	-0.788996	15	10	11	NP_003801	P50591
824	NK178	TrkA	Pan-specific	Nerve growth factor (NGF) receptor-tyrosine kinase	0, 0	41.0498	4.57805	5.21296	0, 0	54.3749	11.8056	5.89772	32.4608	-1.45764	-1.37952	0.0781118	0.354283	16	6	1	NP_002520	P04629
825	NK179	TrkB	Pan-specific	BNDF/NT3/4/5 receptor- tyrosine kinase	0, 0	261.634	25.4813	7.88506	0, 0	365.694	1.39578	8.64735	39.7732	-0.273165	-0.109947	0.163218	0.740289	16	7	1	NP_006171	Q16620
826	PK160	TrkB	Y706	BNDF/NT3/4/5 receptor- tyrosine kinase	0, 0	811.527	8.15149	9.51815	0, 0	864.595	26.5462	9.88874	6.53925	0.450739	0.463234	0.0124954	0.056674	16	8	1	NP_006171	Q16620
827	NK180	TTK	Pan-specific	Dual specificity protein kinase	0, 0	53.99	16.7606	5.60828	0, 0	85.4512	2.10095	6.54988	58.2721	-1.2824	-1.0784	0.203998	0.92525	16	9	1	AAA61239.1	P33981
828	NK181	Tyk2	Pan-specific	Protein-tyrosine kinase 2 (Jak-related)	0, 0	822.549	5.99198	9.53761	0, 0	789.506	29.4268	9.75766	-4.01717	0.459366	0.402714	-0.0566523	-0.256952	16	6	2	NP_003322	P29597
829	NK181-2	Tyk2	Pan-specific	Protein-tyrosine kinase 2 (Jak-related)	0, 0	1528.87	33.9641	10.4319	0, 0	1031.09	12.0913	10.1428	-32.5588	0.85578	0.580545	-0.275235	-1.24835	16	7	2	NP_003322	P29597
830	NK183-1	Tyro10 (DDR2)	Pan-specific	Neurotrophic receptor-tyrosine kinase of discoidin domain receptor family, member 2 precursor	0, 0	49.2232	22.6321	5.47492	0, 0	65.8914	3.125	6.17488	33.8626	-1.34151	-1.25156	0.0899584	0.408014	16	8	2	NP_006173	Q16832
831	NK183-2	Tyro10 (DDR2)	Pan-specific	Neurotrophic receptor-tyrosine kinase of discoidin domain receptor family, member 2 precursor	0, 0	152.337	31.1307	7.10478	0, 0	209.114	10.222	7.841	37.271	-0.619044	-0.482259	0.136785	0.620401	16	9	2	NP_006173	Q16832
832	PN093-1	Tyrosine Hydroxylase	S70	Tyrosine hydroxylase isoform a	0, 0	111.86	31.3983	6.65921	0, 0	82.8574	16.2679	6.50541	-25.9279	-0.816551	-1.09894	-0.282386	-1.28079	16	6	3	NP_954986	P07101
833	PN109	Tyrosine Hydroxylase	S18	Tyrosine hydroxylase isoform a	0, 0	94.6469	51.7158	6.41814	0, 0	68.8496	7.43566	6.23823	-27.2564	-0.923412	-1.2223	-0.29889	-1.35564	16	7	3	NP_954986	P07101
834	NN176	VEGF-C	Pan-specific	Vascular endothelial growth factor C	0, 0	1398.51	17.1517	10.3033	0, 0	1322.7	12.2335	10.5021	-5.42078	0.798788	0.746453	-0.0523347	-0.237369	16	8	3	NP_005420.1	P49767
835	PK161	VEGFR2 (KDR)	Y1059	Vascular endothelial growth factor receptor-tyrosine kinase 2 (KDR)	0, 0	1008.03	7.90541	9.83098	0, 0	887.292	9.88113	9.92612	-11.9775	0.589406	0.480496	-0.10891	-0.493972	16	9	3	NP_002244	P35968
836	PK133	VEGFR2 (KDR)	Y1214	Vascular endothelial growth factor receptor-tyrosine kinase 2 (KDR)	0, 0	421.5	15.5773	8.57304	0, 0	359.79	2.0818	8.62387	-14.6406	0.031799	-0.12079	-0.152589	-0.692083	16	6	4	NP_002244	P35968
837	NP030	VHR	Pan-specific	Dual specificity protein phosphatase 3	0, 0	1060.83	7.58882	9.90464	0, 0	878.266	1.89132	9.91137	-17.21	0.622059	0.473685	-0.148374	-0.672965	16	7	4	NP_004081	P51452
838	PN094	Vimentin	S34	Vimentin	0, 0	746.518	2.42217	9.39769	0, 0	715.524	8.75018	9.61571	-4.15187	0.397342	0.337172	-0.06017	-0.272906	16	8	4	NP_003371	P08670
839	NK184	Vrk1	Pan-specific	Vaccinia related protein-serine kinase 1	0, 0	57.7264	11.1244	5.70482	0, 0	80.1231	5.33138	6.457	38.7979	-1.23961	-1.12129	0.118319	0.536644	16	9	4	NP_003375	Q99986
840	NK185	Wee1	Pan-specific	Wee1 protein-tyrosine kinase	0, 0	145.791	6.91839	7.04142	0, 0	209.386	25.9804	7.84288	43.6203	-0.647129	-0.481394	0.165735	0.751708	16	6	5	NP_003381	P30291
841	NP037	WIP1	Pan-specific	Protein phosphatase 1D	0, 0	224.827	1.86823	7.66633	0, 0	329.642	1.77255	8.49761	46.6199	-0.370123	-0.179086	0.191037	0.866466	16	7	5	NP_003611.1.	O15297
842	NK186	Yes	Pan-specific	Yamaguchi sarcoma proto-oncogene-encoded tyrosine kinase	0, 0	1690.66	11.2909	10.577	0, 0	2356.28	2.60718	11.3352	39.3708	0.920108	1.13108	0.210975	0.956897	16	8	5	NP_005424	P07947
843	NK186-2	Yes	Pan-specific	Yamaguchi sarcoma proto-oncogene-encoded tyrosine kinase	0, 0	509.813	61.7438	8.84748	0, 0	337.859	1.52799	8.53314	-33.7288	0.153449	-0.162684	-0.316132	-1.43385	16	9	5	NP_005424	P07947
844	NK214	YSK1	Pan-specific	Serine/threonine-protein kinase 25	0, 0	1427.36	4.86685	10.3328	0, 0	1771.68	3.20391	10.9238	24.123	0.811846	0.941133	0.129287	0.586391	16	6	6	NP_006365.2	O00506
845	NK187	ZAP70	Pan-specific	Zeta-chain (TCR) associated protein-tyrosine kinase, 70 kDa	0, 0	1212.4	27.4369	10.0973	0, 0	947.301	1.09348	10.0205	-21.8657	0.707463	0.524089	-0.183374	-0.831709	16	7	6	NP_003168	P43403
846	NK187-2	ZAP70	Pan-specific	Zeta-chain (TCR) associated protein-tyrosine kinase, 70 kDa	0, 0	1083.11	14.1736	9.93462	0, 0	1059.98	30.254	10.1827	-2.13557	0.635346	0.598952	-0.0363938	-0.165067	16	8	6	NP_003168	P43403
847	PK109	ZAP70/Syk	Y319/Y352	Zeta-chain (TCR) associated protein-tyrosine kinase, 70 kDa/Spleen protein-tyrosine kinase	0, 0	20.6876	19.0863	4.22435	0, 0	23.4892	4.26357	4.68678	13.5424	-1.89586	-1.93865	-0.0427902	-0.194079	16	9	6	NP_001070	P43403
848	CN003	pThr(MmAb)	pThr	pThr(MmAb)	0, 0	6584.8	2.4662	12.5386	0, 0	5478.71	8.95536	12.5525	-16.7976	1.78961	1.69316	-0.0964573	-0.43749	16	10	6	NA	NA
849	NK188-1	ZIPK	Pan-specific	ZIP kinase (death associated protein-serine kinase 3 (DAPK3))	0, 0	407.733	2.32975	8.52514	0, 0	633.11	84.4992	9.43917	55.2755	0.0105628	0.255656	0.245093	1.11164	16	6	7	NP_001339	O43293
850	NK188-2	ZIPK	Pan-specific	ZIP kinase (death associated protein-serine kinase 3 (DAPK3))	0, 0	120.992	3.93046	6.77243	0, 0	176.189	1.26582	7.59384	45.6203	-0.766366	-0.596382	0.169984	0.770977	16	7	7	NP_001339	O43293
851	CN001	Actin	Pan-specific	Actin	0, 0	2174.9	12.5583	10.9404	0, 0	2507.45	1.53075	11.4249	15.2905	1.08118	1.1725	0.0913271	0.414222	16	10	7	NP_001092.1	P60709
852	CN002	Tubulin	Pan-specific	Tubulin	0, 0	1921.49	1.22091	10.7617	0, 0	2024.86	2.63777	11.1165	5.3799	1.00195	1.03011	0.028155	0.127699	16	10	8	NP_006000.2	Q71U36
853	CN004	pThr(RpAb)	pThr	pThr(RpAb)	0, 0	887.437	12.4401	9.64716	0, 0	1057.29	12.1513	10.179	19.1396	0.507924	0.597261	0.0893377	0.405199	16	10	9	NA	NA
854	CN005	4G10	pTyr	4G10	0, 0	1540.85	15.4927	10.4432	0, 0	1543.04	6.69935	10.7244	0.142259	0.860774	0.849092	-0.011682	-0.0529849	16	10	10	NA	NA

## Sheet: Short-List
KinexTM Antibody Microarray Short List (Z-ratio) for Order 3167
SAMPLE DETAILS
Sample IDs:		Control ID: 24 hr C (Kinexus ID 17795) Treated ID: 24 hr T (Kinexus ID 17796)
Array Barcode:		K011402081
Date of Report:		2014-09-10
Z-ratio = >+/- 1.0, % Error Range = <30, Globally Normalized Median Value = >552, Flags = 0,0
Serial No.	Antibody Codes	Target Protein Name	Phospho Site (Human)	Full Target Protein Name	Flag-24 hr C	Globally Normalized - 24 hr C	%Error Range 24 hr C	Log2 (Intensity Corrected) - 24 hr C	Flag-24 hr T	Globally Normalized - 24 hr T	%Error Range 24 hr T	Log2 (Intensity Corrected) - 24 hr T	%CFC (24 hr T from 24 hr C)	Z-score (24 hr C)	Z-score (24 hr T)	Z-score Difference (24 hr T-24 hr C)	Z-ratio (24 hr T, 24 hr C)	Block	Row	Column	Refseq	Uniprot Link
326	NN063	HspBP1	Pan-specific	Hsp70 binding protein 1	0, 0	414.042	11.2854	8.54729	0, 0	1092.41	7.14854	10.2262	163.84	0.0203816	0.619029	0.598647	2.71522	6	8	11	NP_036399	Q9NZL4
623	NK142	PKCm (PKD)	Pan-specific	Protein-serine kinase C mu (Protein kinase D)	0, 0	357.307	4.14306	8.33468	0, 0	831.054	22.8826	9.83166	132.588	-0.0738637	0.436878	0.510742	2.31652	12	10	4	NP_002733	Q15139
283	NN050	hHR23B	Pan-specific	UV excison repair protein RAD23 homolog B	0, 0	480.552	0.304926	8.76221	0, 0	943.885	12.6255	10.0153	96.4167	0.115649	0.521683	0.406034	1.8416	6	10	2	NP_002865	P54727
585	PK072-5	PKBa (Akt1)	S473	Protein-serine kinase B alpha	0, 0	1307.6	2.19417	10.2064	0, 0	2381.55	4.52876	11.3505	82.132	0.755801	1.13819	0.382388	1.73435	11	7	8	NP_005154	P31749
408	NK092-2	Lck	Pan-specific	Lymphocyte-specific protein-tyrosine kinase	0, 0	680.328	15.6606	9.26374	0, 0	1254.98	14.7049	10.4263	84.4666	0.337967	0.711443	0.373477	1.69394	8	10	5	NP_005347	P06239
378	NK086	JAK3	Pan-specific	Janus protein-tyrosine kinase 3	0, 0	915.263	16.7777	9.6917	0, 0	1626.14	3.2005	10.8001	77.6689	0.527668	0.884031	0.356363	1.61632	7	10	10	NP_000206	P52333
631	NK141	PKCz	Pan-specific	Protein-serine kinase C zeta	0, 0	776.252	2.67791	9.45404	0, 0	1378.63	19.046	10.5619	77.6005	0.422319	0.77404	0.351721	1.59526	12	8	6	NP_002735	Q05513
792	PN083-1	STAT5A	Y694	Signal transducer and activator of transcription 5A	0, 0	319.665	2.96008	8.17407	0, 0	580.39	6.68076	9.31374	81.5621	-0.145055	0.197741	0.342796	1.55478	15	9	5	NP_003143	P42229
586	PK148	PKBa (Akt1)	Y474	Protein-serine kinase B alpha	0, 0	475.851	8.1681	8.74802	0, 0	842.891	18.4194	9.85206	77.1333	0.109361	0.446299	0.336937	1.52821	11	8	8	NP_005154	P31749
363	NK081	IRAK2	Pan-specific	Interleukin 1 receptor-associated kinase 2	0, 0	983.709	3.55761	9.79574	0, 0	1632.58	14.4782	10.8058	65.9616	0.573788	0.886665	0.312876	1.41908	7	10	7	NP_001561	O43187
763	NN097	SOCS4	Pan-specific	Suppressor of cytokine signalling 4 (SOCS7)	0, 0	1183.69	6.6351	10.0627	0, 0	1877.89	8.8248	11.0078	58.6473	0.692137	0.979916	0.287779	1.30525	14	10	10	NP_543143	Q8WXH5
153	PN023	CREB1	S129+S133	cAMP response element binding protein 1	0, 0	391.518	2.04414	8.46659	0, 0	644.827	5.93278	9.46563	64.6993	-0.0153894	0.267872	0.283262	1.28476	3	9	9	NP_004370	P16220
243	PK024	FAK	S910	Focal adhesion protein-tyrosine kinase	0, 0	440.577	3.72467	8.63691	0, 0	720.483	4.76121	9.62568	63.5316	0.0601075	0.341773	0.281665	1.27752	5	10	5	NP_005598	Q05397
397	NP004	KAP	Pan-specific	Cyclin-dependent kinase associated phosphatase (CDK inhibitor 3, CIP2)	0, 0	1550.38	20.8992	10.4521	0, 0	2342.28	10.7669	11.3266	51.0781	0.864716	1.12712	0.262399	1.19013	8	9	3	NP_005183	Q16667
147	PN148	Connexin 43	S368	Gap junction alpha-1 protein	0, 0	1046.25	5.71158	9.88467	0, 0	1599.83	16.4176	10.7766	52.9111	0.613207	0.873168	0.259961	1.17908	3	8	8	NP_000156.1	P17302
129	NK032	CDK9	Pan-specific	Cyclin-dependent protein-serine kinase 9	0, 0	1249.24	15.7141	10.1405	0, 0	1881.57	0.414635	11.0106	50.6176	0.726604	0.98122	0.254615	1.15483	3	10	4	NP_001252	P50750
646	NK146-2	Plk2	Pan-specific	Polo-like protein kinase 2 (serum -inducible kinase (SNK))	0, 0	676.235	0.281108	9.25504	0, 0	1033.82	1.93356	10.1466	52.8794	0.334108	0.582312	0.248204	1.12575	12	8	9	NP_006613	Q9NYY3
580	NK129	PKBa (Akt1)	Pan-specific	Protein-serine kinase B alpha	0, 0	2761.69	7.06924	11.285	0, 0	3986.48	22.6833	12.0938	44.3493	1.23393	1.48135	0.24742	1.1222	11	7	7	NP_005154	P31749
134	NK035	Chk2	Pan-specific	Checkpoint protein-serine kinase 2	0, 0	661.082	1.98114	9.22234	0, 0	1004.4	2.02745	10.105	51.9332	0.319614	0.563079	0.243465	1.10426	3	10	5	NP_009125	O96017
360	PK033	IR/IGF1R (INSR)	Y1189/Y1190	Insulin receptor / Insulin-like growth factor 1 receptor	0, 0	702.1	5.93884	9.30919	0, 0	1057.1	6.4693	10.1787	50.562	0.358112	0.59714	0.239028	1.08413	7	7	7	NP_000866	P06213
376	PK034-1	JAK2	Y1007+Y1008	Janus protein-tyrosine kinase 2	0, 0	2091.02	16.0515	10.8836	0, 0	3004.9	6.62143	11.686	43.705	1.05603	1.29306	0.237034	1.07509	7	8	10	NP_004963	O60674
387	NK189	JNK2 (MAPK9)	Pan-specific	Jun N-terminus protein-serine kinase (stress-activated protein kinase (SAPK)) 2	0, 0	884.268	5.59182	9.642	0, 0	1306.85	6.22418	10.4847	47.7884	0.505636	0.73842	0.232785	1.05581	8	9	1	NP_002744	P45984
600	NK133	PKCb1	Pan-specific	Protein-serine kinase C beta 1	0, 0	4289.42	0.866791	11.9202	0, 0	5929.38	13.4444	12.6665	38.2328	1.51551	1.74581	0.230301	1.04455	11	7	11	NP_002729	P05771
693	NK154	Pyk2	Pan-specific	Protein-tyrosine kinase 2	0, 0	2357.24	17.6327	11.0565	0, 0	3322.66	29.2454	11.831	40.9556	1.13266	1.36002	0.227356	1.0312	13	10	7	NP_004094	Q14289
148	PN022-2	Cortactin	Y466	Cortactin (amplaxin) (mouse)	0, 0	1037.85	8.29314	9.87304	0, 0	1501.58	7.55465	10.6851	44.6814	0.608051	0.830945	0.222894	1.01096	3	9	8	NP_031829	Q14247
509	NK212	NLK	Pan-specific	Serine/threonine protein kinase NLK	0, 0	696.31	4.30403	9.29724	0, 0	522.643	16.1989	9.16254	-24.941	0.352816	0.127929	-0.224886	-1.01999	10	6	4	NP_057315.3	Q9UBE8
313	NN059-3	Hsp60	Pan-specific	Heat shock 60 kDa protein 1 (chaperonin, CPN60)	0, 0	4395.35	3.568	11.9554	0, 0	3043.56	18.2199	11.7044	-30.7549	1.53111	1.30158	-0.229536	-1.04108	6	10	8	NP_002147	P10809
682	PP003	PTEN	S380+T382+S385	Phosphatidylinositol-3,4,5-trisphosphate 3-phosphatase and protein phosphatase and tensin homolog deleted on chromosome 10	0, 0	1047.05	16.3874	9.88578	0, 0	765.172	6.7051	9.7125	-26.9214	0.613697	0.38186	-0.231837	-1.05152	13	9	5	NP_000305	P60484
61	NK016-2	CaMK1d	Pan-specific	Calcium/calmodulin-dependent protein-serine kinase 1 delta	0, 0	932.468	1.55642	9.71857	0, 0	682.584	0.157006	9.54772	-26.7982	0.539578	0.305777	-0.2338	-1.06042	2	7	2	NP_003647	Q8IU85
248	NN172	FHL2	Pan-specific	Four and a half LIM domains protein 2	0, 0	606.909	29.7365	9.09899	0, 0	450.406	22.4736	8.94794	-25.7869	0.264937	0.0288426	-0.236095	-1.07083	5	10	6	NP_001034581.1	Q14192
24	NK007-2	ASK1 (MAP3K5)	Pan-specific	Apoptosis signal regulating protein-serine kinase	0, 0	1140.51	3.61814	10.0091	0, 0	821.177	3.82891	9.81441	-27.9988	0.668369	0.428914	-0.239455	-1.08607	1	10	5	NP_005914	Q99683
37	NN000	Bak	Pan-specific	Bcl2 homologous antagonist/killer (BCK2L7)	0, 0	1622.33	14.3192	10.5175	0, 0	1147.76	19.0423	10.2975	-29.2522	0.893725	0.651954	-0.241771	-1.09657	1	8	8	NP_001179	Q16611
20	PN189	APP	T668	Amyloid beta A4 protein	0, 0	1368.89	7.9913	10.2724	0, 0	964.305	10.5317	10.0462	-29.5555	0.785095	0.53594	-0.249155	-1.13007	1	6	5	NP_000475.1	P05067
696	NN092-1	Rac1	Pan-specific	Ras-related C3 botulinum toxin substrate 1	0, 0	701.094	20.6173	9.30712	0, 0	498.936	8.26053	9.09557	-28.8347	0.357195	0.097007	-0.260188	-1.18011	13	8	8	NP_001782	P63000
18	NN004	APG1	Pan-specific	Hsp 70-related heat shock protein 1 (osmotic stress protein 94 (OSP94))	0, 0	1317.82	26.9732	10.2176	0, 0	869.646	12.0093	9.89714	-34.0088	0.760783	0.467115	-0.293669	-1.33196	1	9	4	NP_055093	O95757
224	NK057-2	Erk3 (MAPK6)	Pan-specific	Extracellular regulated protein-serine kinase 3	0, 0	3310.56	8.76979	11.5465	0, 0	2097.71	20.0396	11.1675	-36.636	1.34986	1.05365	-0.296206	-1.34347	5	6	2	NP_002739	Q16659
190	PK011-1	EGFR	Y1197	Epidermal growth factor receptor-tyrosine kinase	0, 0	718.302	13.7097	9.3421	0, 0	465.833	6.13991	8.99653	-35.148	0.372702	0.0512769	-0.321425	-1.45785	4	6	6	NP_005219	P00533
658	NP013-NP014	PP2A/Ca	Pan-specific	Protein-serine phosphatase 2A - catalytic subunit - alpha isoform	0, 0	1107.3	22.9465	9.96649	0, 0	657.658	21.7648	9.49405	-40.607	0.649473	0.280996	-0.368477	-1.67126	12	10	11	NP_002706	P67775
448	NK101	MEK3 (MAP2K3)	Pan-specific	MAPK/ERK protein-serine kinase 3 (MKK3)	0, 0	1144.21	8.58857	10.0138	0, 0	663.91	5.43101	9.5077	-41.9766	0.670444	0.2873	-0.383144	-1.73778	9	10	2	NP_659732	P46734
43	PK164	Bcr	Y177	Breakpoint cluster region protein	0, 0	662.462	19.152	9.22535	0, 0	388.995	15.6293	8.73647	-41.2803	0.320948	-0.0688003	-0.389748	-1.76774	1	9	9	NP_004318.3	P11274
49	PN014	BRCA1	S1497	Breast cancer type 1 susceptibility protein	0, 0	1311.4	21.5479	10.2105	0, 0	704.14	3.50631	9.59257	-46.3062	0.757659	0.326488	-0.43117	-1.95561	1	10	10	NP_009225	P38398
169	PN191	Cyclin E	T395	Cyclin E1	0, 0	945.471	15.4004	9.73854	0, 0	506.969	12.226	9.11861	-46.3792	0.548433	0.107647	-0.440787	-1.99923	4	10	1	NP_001229	P24864
12	NN002	AIF	Pan-specific	Apoptosis inducing factor (programed cell death protein 8 (PDCD8))	0, 0	1495.85	20.6356	10.4004	0, 0	767.575	1.75405	9.71702	-48.6863	0.841817	0.383948	-0.457869	-2.07671	1	8	3	NP_004199	O95831
171	NN033	CytoC	Pan-specific	Cytochrome C	0, 0	2748.56	20.839	11.2781	0, 0	1350.14	8.88639	10.5318	-50.8781	1.23088	0.760133	-0.470751	-2.13513	4	7	2	NP_061820	P99999
185	NN175	EFNA5	Pan-specific	Ephrin-A5	0, 0	1115.96	16.0113	9.97772	0, 0	545.798	27.0954	9.22508	-51.0915	0.654454	0.156806	-0.497648	-2.25713	4	6	5	NP_001953.1	P52803
6	NK001	Abl	Pan-specific	Abelson proto-oncogene-encoded protein-tyrosine kinase	0, 0	907.746	4.46482	9.6798	0, 0	351.115	9.49458	8.58865	-61.3202	0.522394	-0.137049	-0.659442	-2.99096	1	7	2	NP_005148	P00519
