# Supplementary material for: Signalome-wide assessment of host cell response to hepatitis C virus
Source: Nat Commun. 2017 May 8;8:15158. doi: 10.1038/ncomms15158 (PMC5424167; doi:10.1038/ncomms15158)
Supplement: Supplementary Data 4 — KEGG pathways analysis, 6, 12 and 24 hours post transfection [file ncomms15158-s5.xlsx]

## Sheet: 6hr_KEGG_Pathway.tsv
##Databases: KEGG PATHWAY
##Statistical test method: hypergeometric test / Fisher's exact test
##FDR correction method: Benjamini and Hochberg
#Term	Database	ID	Input number	Background number	P-Value	Corrected P-Value	Input	Hyperlink
Apoptosis	KEGG PATHWAY	hsa04210	6	143	0.000772256	0.0949874	Q99558|Q07812|P04637|P25963|O95831|P55212	http://www.genome.jp/kegg-bin/show_pathway?hsa04210/hsa:4792%09red/hsa:839%09red/hsa:7157%09red/hsa:581%09red/hsa:9131%09red/hsa:9020%09red
Prostate cancer	KEGG PATHWAY	hsa05215	5	172	0.00941353	0.272111	P35222|P04626|O15530|P04637|P25963	http://www.genome.jp/kegg-bin/show_pathway?hsa05215/hsa:2064%09red/hsa:4792%09red/hsa:5170%09red/hsa:7157%09red/hsa:1499%09red
Non-small cell lung cancer	KEGG PATHWAY	hsa05223	4	111	0.00978247	0.272111	P17252|P04626|O15530|P04637	http://www.genome.jp/kegg-bin/show_pathway?hsa05223/hsa:5578%09red/hsa:2064%09red/hsa:5170%09red/hsa:7157%09red
Endometrial cancer	KEGG PATHWAY	hsa05213	4	115	0.0109895	0.272111	P35222|P04626|O15530|P04637	http://www.genome.jp/kegg-bin/show_pathway?hsa05213/hsa:2064%09red/hsa:5170%09red/hsa:7157%09red/hsa:1499%09red
Aldosterone-regulated sodium reabsorption	KEGG PATHWAY	hsa04960	3	66	0.0136838	0.272111	P17252|O15530|P06213	http://www.genome.jp/kegg-bin/show_pathway?hsa04960/hsa:5578%09red/hsa:5170%09red/hsa:3643%09red
MAPK signaling pathway	KEGG PATHWAY	hsa04010	8	429	0.0145699	0.272111	Q99558|Q99683|Q13153|P17252|Q05923|P04637|Q9UBE8|P53041	http://www.genome.jp/kegg-bin/show_pathway?hsa04010/hsa:5578%09red/hsa:5536%09red/hsa:51701%09red/hsa:1844%09red/hsa:7157%09red/hsa:4217%09red/hsa:5058%09red/hsa:9020%09red
Proteoglycans in cancer	KEGG PATHWAY	hsa05205	7	350	0.015486	0.272111	O15530|Q13153|P17252|P35968|P35222|P04637|P04626	http://www.genome.jp/kegg-bin/show_pathway?hsa05205/hsa:5578%09red/hsa:3791%09red/hsa:2064%09red/hsa:7157%09red/hsa:5058%09red/hsa:1499%09red/hsa:5170%09red
Adherens junction	KEGG PATHWAY	hsa04520	4	139	0.0202413	0.285853	P35222|Q9UBE8|P04626|P06213	http://www.genome.jp/kegg-bin/show_pathway?hsa04520/hsa:2064%09red/hsa:1499%09red/hsa:3643%09red/hsa:51701%09red
Fc gamma R-mediated phagocytosis	KEGG PATHWAY	hsa04666	4	143	0.0221359	0.285853	Q13153|P53667|P17252|Q02156	http://www.genome.jp/kegg-bin/show_pathway?hsa04666/hsa:3984%09red/hsa:5058%09red/hsa:5581%09red/hsa:5578%09red
Neurotrophin signaling pathway	KEGG PATHWAY	hsa04722	5	218	0.0232401	0.285853	P04637|Q07812|O15530|Q99683|P25963	http://www.genome.jp/kegg-bin/show_pathway?hsa04722/hsa:4217%09red/hsa:4792%09red/hsa:581%09red/hsa:7157%09red/hsa:5170%09red
Amyotrophic lateral sclerosis (ALS)	KEGG PATHWAY	hsa05014	3	94	0.033279	0.37212	Q07812|P04637|Q99683	http://www.genome.jp/kegg-bin/show_pathway?hsa05014/hsa:4217%09red/hsa:581%09red/hsa:7157%09red
Epithelial cell signaling in Helicobacter pylori infection	KEGG PATHWAY	hsa05120	3	104	0.0425421	0.382169	Q13153|Q99558|P25963	http://www.genome.jp/kegg-bin/show_pathway?hsa05120/hsa:5058%09red/hsa:4792%09red/hsa:9020%09red
T cell receptor signaling pathway	KEGG PATHWAY	hsa04660	4	179	0.0440062	0.382169	Q13153|Q99558|O15530|P25963	http://www.genome.jp/kegg-bin/show_pathway?hsa04660/hsa:5058%09red/hsa:4792%09red/hsa:5170%09red/hsa:9020%09red
Protein processing in endoplasmic reticulum	KEGG PATHWAY	hsa04141	5	261	0.0443039	0.382169	Q07812|P27824|Q9NZL4|Q99683|P54727	http://www.genome.jp/kegg-bin/show_pathway?hsa04141/hsa:4217%09red/hsa:821%09red/hsa:581%09red/hsa:23640%09red/hsa:5887%09red
Focal adhesion	KEGG PATHWAY	hsa04510	6	356	0.0482755	0.382169	O15530|Q13153|P17252|P35968|P35222|P04626	http://www.genome.jp/kegg-bin/show_pathway?hsa04510/hsa:5578%09red/hsa:3791%09red/hsa:2064%09red/hsa:5058%09red/hsa:1499%09red/hsa:5170%09red
p53 signaling pathway	KEGG PATHWAY	hsa04115	3	111	0.049713	0.382169	Q07812|P04637|O15297	http://www.genome.jp/kegg-bin/show_pathway?hsa04115/hsa:8493%09red/hsa:581%09red/hsa:7157%09red
Fc epsilon RI signaling pathway	KEGG PATHWAY	hsa04664	3	120	0.0597359	0.393831	P17252|O15530|Q02156	http://www.genome.jp/kegg-bin/show_pathway?hsa04664/hsa:5578%09red/hsa:5581%09red/hsa:5170%09red
Thyroid hormone signaling pathway	KEGG PATHWAY	hsa04919	4	199	0.0599668	0.393831	P17252|P35222|O15530|P04637	http://www.genome.jp/kegg-bin/show_pathway?hsa04919/hsa:5578%09red/hsa:5170%09red/hsa:7157%09red/hsa:1499%09red
Vascular smooth muscle contraction	KEGG PATHWAY	hsa04270	4	200	0.0608356	0.393831	P17252|Q13976|P24723|Q02156	http://www.genome.jp/kegg-bin/show_pathway?hsa04270/hsa:5578%09red/hsa:5583%09red/hsa:5581%09red/hsa:5592%09red
Tight junction	KEGG PATHWAY	hsa04530	4	206	0.0661883	0.396004	P17252|P35222|P24723|Q02156	http://www.genome.jp/kegg-bin/show_pathway?hsa04530/hsa:5578%09red/hsa:5583%09red/hsa:5581%09red/hsa:1499%09red
Colorectal cancer	KEGG PATHWAY	hsa05210	3	129	0.070626	0.396004	Q07812|P35222|P04637	http://www.genome.jp/kegg-bin/show_pathway?hsa05210/hsa:581%09red/hsa:7157%09red/hsa:1499%09red
Hepatitis C	KEGG PATHWAY	hsa05160	4	211	0.0708301	0.396004	P29597|O15530|P04637|P25963	http://www.genome.jp/kegg-bin/show_pathway?hsa05160/hsa:7297%09red/hsa:4792%09red/hsa:5170%09red/hsa:7157%09red
Wnt signaling pathway	KEGG PATHWAY	hsa04310	4	225	0.0846837	0.452874	P17252|Q9UBE8|P35222|P04637	http://www.genome.jp/kegg-bin/show_pathway?hsa04310/hsa:5578%09red/hsa:1499%09red/hsa:7157%09red/hsa:51701%09red
Thyroid cancer	KEGG PATHWAY	hsa05216	2	71	0.0975786	0.485305	P35222|P04637	http://www.genome.jp/kegg-bin/show_pathway?hsa05216/hsa:7157%09red/hsa:1499%09red
Hepatitis B	KEGG PATHWAY	hsa05161	4	238	0.0986392	0.485305	Q07812|P17252|P04637|P25963	http://www.genome.jp/kegg-bin/show_pathway?hsa05161/hsa:5578%09red/hsa:4792%09red/hsa:581%09red/hsa:7157%09red
Pathogenic Escherichia coli infection	KEGG PATHWAY	hsa05130	2	74	0.104379	0.493792	P17252|P35222	http://www.genome.jp/kegg-bin/show_pathway?hsa05130/hsa:5578%09red/hsa:1499%09red
Bladder cancer	KEGG PATHWAY	hsa05219	2	78	0.113638	0.512974	P04626|P04637	http://www.genome.jp/kegg-bin/show_pathway?hsa05219/hsa:2064%09red/hsa:7157%09red
ErbB signaling pathway	KEGG PATHWAY	hsa04012	3	163	0.11877	0.512974	Q13153|P17252|P04626	http://www.genome.jp/kegg-bin/show_pathway?hsa04012/hsa:5578%09red/hsa:5058%09red/hsa:2064%09red
HTLV-I infection	KEGG PATHWAY	hsa05166	6	459	0.12149	0.512974	Q99558|P27824|Q07812|P35222|P04637|P25963	http://www.genome.jp/kegg-bin/show_pathway?hsa05166/hsa:821%09red/hsa:4792%09red/hsa:581%09red/hsa:7157%09red/hsa:1499%09red/hsa:9020%09red
TNF signaling pathway	KEGG PATHWAY	hsa04668	3	169	0.128275	0.512974	Q99558|Q99683|P25963	http://www.genome.jp/kegg-bin/show_pathway?hsa04668/hsa:4217%09red/hsa:4792%09red/hsa:9020%09red
MicroRNAs in cancer	KEGG PATHWAY	hsa05206	4	268	0.134539	0.512974	P17252|P04626|P04637|Q02156	http://www.genome.jp/kegg-bin/show_pathway?hsa05206/hsa:5578%09red/hsa:2064%09red/hsa:5581%09red/hsa:7157%09red
Inflammatory mediator regulation of TRP channels	KEGG PATHWAY	hsa04750	3	173	0.134757	0.512974	P17252|P24723|Q02156	http://www.genome.jp/kegg-bin/show_pathway?hsa04750/hsa:5578%09red/hsa:5581%09red/hsa:5583%09red
Type II diabetes mellitus	KEGG PATHWAY	hsa04930	2	88	0.137627	0.512974	P06213|Q02156	http://www.genome.jp/kegg-bin/show_pathway?hsa04930/hsa:5581%09red/hsa:3643%09red
Basal cell carcinoma	KEGG PATHWAY	hsa05217	2	91	0.145027	0.524655	P35222|P04637	http://www.genome.jp/kegg-bin/show_pathway?hsa05217/hsa:7157%09red/hsa:1499%09red
HIF-1 signaling pathway	KEGG PATHWAY	hsa04066	3	200	0.181163	0.595208	P17252|P04626|P06213	http://www.genome.jp/kegg-bin/show_pathway?hsa04066/hsa:5578%09red/hsa:2064%09red/hsa:3643%09red
Toxoplasmosis	KEGG PATHWAY	hsa05145	3	206	0.192009	0.595208	P29597|O15530|P25963	http://www.genome.jp/kegg-bin/show_pathway?hsa05145/hsa:7297%09red/hsa:4792%09red/hsa:5170%09red
mTOR signaling pathway	KEGG PATHWAY	hsa04150	2	110	0.19349	0.595208	P17252|O15530	http://www.genome.jp/kegg-bin/show_pathway?hsa04150/hsa:5578%09red/hsa:5170%09red
VEGF signaling pathway	KEGG PATHWAY	hsa04370	2	110	0.19349	0.595208	P17252|P35968	http://www.genome.jp/kegg-bin/show_pathway?hsa04370/hsa:5578%09red/hsa:3791%09red
Osteoclast differentiation	KEGG PATHWAY	hsa04380	3	212	0.203013	0.595208	Q99558|P29597|P25963	http://www.genome.jp/kegg-bin/show_pathway?hsa04380/hsa:7297%09red/hsa:4792%09red/hsa:9020%09red
Measles	KEGG PATHWAY	hsa05162	3	218	0.214161	0.595208	P29597|P04637|P25963	http://www.genome.jp/kegg-bin/show_pathway?hsa05162/hsa:7297%09red/hsa:4792%09red/hsa:7157%09red
Long-term depression	KEGG PATHWAY	hsa04730	2	118	0.21448	0.595208	P17252|Q13976	http://www.genome.jp/kegg-bin/show_pathway?hsa04730/hsa:5578%09red/hsa:5592%09red
Pancreatic cancer	KEGG PATHWAY	hsa05212	2	120	0.219762	0.595208	P04626|P04637	http://www.genome.jp/kegg-bin/show_pathway?hsa05212/hsa:2064%09red/hsa:7157%09red
Thyroid hormone synthesis	KEGG PATHWAY	hsa04918	2	122	0.225054	0.595208	P17252|P27824	http://www.genome.jp/kegg-bin/show_pathway?hsa04918/hsa:5578%09red/hsa:821%09red
Non-alcoholic fatty liver disease (NAFLD)	KEGG PATHWAY	hsa04932	3	224	0.225435	0.595208	Q07812|P06213|Q99683	http://www.genome.jp/kegg-bin/show_pathway?hsa04932/hsa:4217%09red/hsa:581%09red/hsa:3643%09red
FoxO signaling pathway	KEGG PATHWAY	hsa04068	3	231	0.23873	0.595208	Q9UBE8|O15530|P06213	http://www.genome.jp/kegg-bin/show_pathway?hsa04068/hsa:5170%09red/hsa:3643%09red/hsa:51701%09red
Rap1 signaling pathway	KEGG PATHWAY	hsa04015	4	342	0.24028	0.595208	P17252|P35222|P35968|P06213	http://www.genome.jp/kegg-bin/show_pathway?hsa04015/hsa:5578%09red/hsa:3791%09red/hsa:3643%09red/hsa:1499%09red
Pathways in cancer	KEGG PATHWAY	hsa05200	6	573	0.24106	0.595208	P17252|Q07812|P35222|P04637|P25963|P04626	http://www.genome.jp/kegg-bin/show_pathway?hsa05200/hsa:5578%09red/hsa:4792%09red/hsa:581%09red/hsa:7157%09red/hsa:2064%09red/hsa:1499%09red
Glioma	KEGG PATHWAY	hsa05214	2	129	0.243644	0.595208	P17252|P04637	http://www.genome.jp/kegg-bin/show_pathway?hsa05214/hsa:5578%09red/hsa:7157%09red
Ras signaling pathway	KEGG PATHWAY	hsa04014	4	346	0.246493	0.595208	Q13153|P17252|P35968|P06213	http://www.genome.jp/kegg-bin/show_pathway?hsa04014/hsa:5578%09red/hsa:5058%09red/hsa:3791%09red/hsa:3643%09red
Epstein-Barr virus infection	KEGG PATHWAY	hsa05169	4	346	0.246493	0.595208	Q99558|P29597|P04637|P25963	http://www.genome.jp/kegg-bin/show_pathway?hsa05169/hsa:7297%09red/hsa:4792%09red/hsa:7157%09red/hsa:9020%09red
NF-kappa B signaling pathway	KEGG PATHWAY	hsa04064	2	131	0.248969	0.595208	Q99558|P25963	http://www.genome.jp/kegg-bin/show_pathway?hsa04064/hsa:4792%09red/hsa:9020%09red
Chronic myeloid leukemia	KEGG PATHWAY	hsa05220	2	132	0.251633	0.595208	P04637|P25963	http://www.genome.jp/kegg-bin/show_pathway?hsa05220/hsa:4792%09red/hsa:7157%09red
Small cell lung cancer	KEGG PATHWAY	hsa05222	2	145	0.286278	0.664381	P04637|P25963	http://www.genome.jp/kegg-bin/show_pathway?hsa05222/hsa:4792%09red/hsa:7157%09red
Salivary secretion	KEGG PATHWAY	hsa04970	2	149	0.296917	0.669955	P17252|Q13976	http://www.genome.jp/kegg-bin/show_pathway?hsa04970/hsa:5578%09red/hsa:5592%09red
Gap junction	KEGG PATHWAY	hsa04540	2	150	0.299573	0.669955	P17252|Q13976	http://www.genome.jp/kegg-bin/show_pathway?hsa04540/hsa:5578%09red/hsa:5592%09red
African trypanosomiasis	KEGG PATHWAY	hsa05143	1	53	0.32357	0.710698	P17252	http://www.genome.jp/kegg-bin/show_pathway?hsa05143/hsa:5578%09red
cGMP-PKG signaling pathway	KEGG PATHWAY	hsa04022	3	286	0.34599	0.74661	Q13976|P06213|Q02156	http://www.genome.jp/kegg-bin/show_pathway?hsa04022/hsa:5581%09red/hsa:3643%09red/hsa:5592%09red
Influenza A	KEGG PATHWAY	hsa05164	3	296	0.365579	0.77528	P17252|P29597|P25963	http://www.genome.jp/kegg-bin/show_pathway?hsa05164/hsa:5578%09red/hsa:4792%09red/hsa:7297%09red
Prion diseases	KEGG PATHWAY	hsa05020	1	65	0.379898	0.776928	Q07812	http://www.genome.jp/kegg-bin/show_pathway?hsa05020/hsa:581%09red
Circadian entrainment	KEGG PATHWAY	hsa04713	2	181	0.380603	0.776928	P17252|Q13976	http://www.genome.jp/kegg-bin/show_pathway?hsa04713/hsa:5578%09red/hsa:5592%09red
PI3K-Akt signaling pathway	KEGG PATHWAY	hsa04151	5	568	0.396884	0.776928	P04637|P17252|O15530|P06213|P35968	http://www.genome.jp/kegg-bin/show_pathway?hsa04151/hsa:7157%09red/hsa:3791%09red/hsa:5170%09red/hsa:3643%09red/hsa:5578%09red
Melanogenesis	KEGG PATHWAY	hsa04916	2	188	0.398395	0.776928	P17252|P35222	http://www.genome.jp/kegg-bin/show_pathway?hsa04916/hsa:5578%09red/hsa:1499%09red
Leukocyte transendothelial migration	KEGG PATHWAY	hsa04670	2	188	0.398395	0.776928	P17252|P35222	http://www.genome.jp/kegg-bin/show_pathway?hsa04670/hsa:5578%09red/hsa:1499%09red
Herpes simplex infection	KEGG PATHWAY	hsa05168	3	317	0.406349	0.776928	P29597|P04637|P25963	http://www.genome.jp/kegg-bin/show_pathway?hsa05168/hsa:7297%09red/hsa:4792%09red/hsa:7157%09red
Nucleotide excision repair	KEGG PATHWAY	hsa03420	1	72	0.410572	0.776928	P54727	http://www.genome.jp/kegg-bin/show_pathway?hsa03420/hsa:5887%09red
Endocrine and other factor-regulated calcium reabsorption	KEGG PATHWAY	hsa04961	1	76	0.427416	0.795349	P17252	http://www.genome.jp/kegg-bin/show_pathway?hsa04961/hsa:5578%09red
AMPK signaling pathway	KEGG PATHWAY	hsa04152	2	202	0.433239	0.795349	O15530|P06213	http://www.genome.jp/kegg-bin/show_pathway?hsa04152/hsa:5170%09red/hsa:3643%09red
NOD-like receptor signaling pathway	KEGG PATHWAY	hsa04621	1	86	0.467457	0.813283	P25963	http://www.genome.jp/kegg-bin/show_pathway?hsa04621/hsa:4792%09red
Axon guidance	KEGG PATHWAY	hsa04360	2	217	0.469342	0.813283	Q13153|P53667	http://www.genome.jp/kegg-bin/show_pathway?hsa04360/hsa:5058%09red/hsa:3984%09red
Vibrio cholerae infection	KEGG PATHWAY	hsa05110	1	87	0.471304	0.813283	P17252	http://www.genome.jp/kegg-bin/show_pathway?hsa05110/hsa:5578%09red
Cytosolic DNA-sensing pathway	KEGG PATHWAY	hsa04623	1	87	0.471304	0.813283	P25963	http://www.genome.jp/kegg-bin/show_pathway?hsa04623/hsa:4792%09red
Legionellosis	KEGG PATHWAY	hsa05134	1	89	0.478916	0.813283	P25963	http://www.genome.jp/kegg-bin/show_pathway?hsa05134/hsa:4792%09red
Ovarian steroidogenesis	KEGG PATHWAY	hsa04913	1	90	0.48268	0.813283	P06213	http://www.genome.jp/kegg-bin/show_pathway?hsa04913/hsa:3643%09red
Intestinal immune network for IgA production	KEGG PATHWAY	hsa04672	1	94	0.49747	0.816828	Q99558	http://www.genome.jp/kegg-bin/show_pathway?hsa04672/hsa:9020%09red
Shigellosis	KEGG PATHWAY	hsa05131	1	95	0.501102	0.816828	P25963	http://www.genome.jp/kegg-bin/show_pathway?hsa05131/hsa:4792%09red
RIG-I-like receptor signaling pathway	KEGG PATHWAY	hsa04622	1	96	0.504707	0.816828	P25963	http://www.genome.jp/kegg-bin/show_pathway?hsa04622/hsa:4792%09red
Viral carcinogenesis	KEGG PATHWAY	hsa05203	3	377	0.517437	0.826324	Q07812|P04637|P25963	http://www.genome.jp/kegg-bin/show_pathway?hsa05203/hsa:4792%09red/hsa:581%09red/hsa:7157%09red
Natural killer cell mediated cytotoxicity	KEGG PATHWAY	hsa04650	2	243	0.528542	0.826324	Q13153|P17252	http://www.genome.jp/kegg-bin/show_pathway?hsa04650/hsa:5578%09red/hsa:5058%09red
Insulin signaling pathway	KEGG PATHWAY	hsa04910	2	244	0.530728	0.826324	O15530|P06213	http://www.genome.jp/kegg-bin/show_pathway?hsa04910/hsa:5170%09red/hsa:3643%09red
Huntington's disease	KEGG PATHWAY	hsa05016	2	262	0.568892	0.839768	Q07812|P04637	http://www.genome.jp/kegg-bin/show_pathway?hsa05016/hsa:581%09red/hsa:7157%09red
Renal cell carcinoma	KEGG PATHWAY	hsa05211	1	121	0.586861	0.839768	Q13153	http://www.genome.jp/kegg-bin/show_pathway?hsa05211/hsa:5058%09red
Adipocytokine signaling pathway	KEGG PATHWAY	hsa04920	1	124	0.595759	0.839768	P25963	http://www.genome.jp/kegg-bin/show_pathway?hsa04920/hsa:4792%09red
Melanoma	KEGG PATHWAY	hsa05218	1	124	0.595759	0.839768	P04637	http://www.genome.jp/kegg-bin/show_pathway?hsa05218/hsa:7157%09red
B cell receptor signaling pathway	KEGG PATHWAY	hsa04662	1	127	0.604466	0.839768	P25963	http://www.genome.jp/kegg-bin/show_pathway?hsa04662/hsa:4792%09red
Leishmaniasis	KEGG PATHWAY	hsa05140	1	128	0.607326	0.839768	P25963	http://www.genome.jp/kegg-bin/show_pathway?hsa05140/hsa:4792%09red
PPAR signaling pathway	KEGG PATHWAY	hsa03320	1	129	0.610166	0.839768	O15530	http://www.genome.jp/kegg-bin/show_pathway?hsa03320/hsa:5170%09red
Amphetamine addiction	KEGG PATHWAY	hsa05031	1	131	0.615784	0.839768	P17252	http://www.genome.jp/kegg-bin/show_pathway?hsa05031/hsa:5578%09red
Arrhythmogenic right ventricular cardiomyopathy (ARVC)	KEGG PATHWAY	hsa05412	1	131	0.615784	0.839768	P35222	http://www.genome.jp/kegg-bin/show_pathway?hsa05412/hsa:1499%09red
Long-term potentiation	KEGG PATHWAY	hsa04720	1	133	0.621322	0.839768	P17252	http://www.genome.jp/kegg-bin/show_pathway?hsa04720/hsa:5578%09red
Gastric acid secretion	KEGG PATHWAY	hsa04971	1	134	0.624061	0.839768	P17252	http://www.genome.jp/kegg-bin/show_pathway?hsa04971/hsa:5578%09red
GABAergic synapse	KEGG PATHWAY	hsa04727	1	139	0.637463	0.839768	P17252	http://www.genome.jp/kegg-bin/show_pathway?hsa04727/hsa:5578%09red
Bacterial invasion of epithelial cells	KEGG PATHWAY	hsa05100	1	139	0.637463	0.839768	P35222	http://www.genome.jp/kegg-bin/show_pathway?hsa05100/hsa:1499%09red
Chemokine signaling pathway	KEGG PATHWAY	hsa04062	2	298	0.638348	0.839768	Q13153|P25963	http://www.genome.jp/kegg-bin/show_pathway?hsa04062/hsa:5058%09red/hsa:4792%09red
Phosphatidylinositol signaling system	KEGG PATHWAY	hsa04070	1	141	0.642689	0.839768	P17252	http://www.genome.jp/kegg-bin/show_pathway?hsa04070/hsa:5578%09red
Calcium signaling pathway	KEGG PATHWAY	hsa04020	2	305	0.65079	0.839768	P17252|P04626	http://www.genome.jp/kegg-bin/show_pathway?hsa04020/hsa:5578%09red/hsa:2064%09red
Insulin secretion	KEGG PATHWAY	hsa04911	1	146	0.655429	0.839768	P17252	http://www.genome.jp/kegg-bin/show_pathway?hsa04911/hsa:5578%09red
Pancreatic secretion	KEGG PATHWAY	hsa04972	1	150	0.665294	0.84362	P17252	http://www.genome.jp/kegg-bin/show_pathway?hsa04972/hsa:5578%09red
Morphine addiction	KEGG PATHWAY	hsa05032	1	163	0.695453	0.850315	P17252	http://www.genome.jp/kegg-bin/show_pathway?hsa05032/hsa:5578%09red
Toll-like receptor signaling pathway	KEGG PATHWAY	hsa04620	1	169	0.708444	0.850315	P25963	http://www.genome.jp/kegg-bin/show_pathway?hsa04620/hsa:4792%09red
GnRH signaling pathway	KEGG PATHWAY	hsa04912	1	169	0.708444	0.850315	P17252	http://www.genome.jp/kegg-bin/show_pathway?hsa04912/hsa:5578%09red
cAMP signaling pathway	KEGG PATHWAY	hsa04024	2	343	0.712465	0.850315	Q13153|P25963	http://www.genome.jp/kegg-bin/show_pathway?hsa04024/hsa:5058%09red/hsa:4792%09red
Amoebiasis	KEGG PATHWAY	hsa05146	1	174	0.718847	0.850315	P17252	http://www.genome.jp/kegg-bin/show_pathway?hsa05146/hsa:5578%09red
Regulation of actin cytoskeleton	KEGG PATHWAY	hsa04810	2	348	0.719865	0.850315	Q13153|P53667	http://www.genome.jp/kegg-bin/show_pathway?hsa04810/hsa:5058%09red/hsa:3984%09red
Retrograde endocannabinoid signaling	KEGG PATHWAY	hsa04723	1	176	0.722903	0.850315	P17252	http://www.genome.jp/kegg-bin/show_pathway?hsa04723/hsa:5578%09red
Chagas disease (American trypanosomiasis)	KEGG PATHWAY	hsa05142	1	180	0.730843	0.850315	P25963	http://www.genome.jp/kegg-bin/show_pathway?hsa05142/hsa:4792%09red
Antigen processing and presentation	KEGG PATHWAY	hsa04612	1	181	0.732792	0.850315	P27824	http://www.genome.jp/kegg-bin/show_pathway?hsa04612/hsa:821%09red
Serotonergic synapse	KEGG PATHWAY	hsa04726	1	195	0.758648	0.872091	P17252	http://www.genome.jp/kegg-bin/show_pathway?hsa04726/hsa:5578%09red
Cholinergic synapse	KEGG PATHWAY	hsa04725	1	206	0.777202	0.87795	P17252	http://www.genome.jp/kegg-bin/show_pathway?hsa04725/hsa:5578%09red
Cell cycle	KEGG PATHWAY	hsa04110	1	207	0.778817	0.87795	P04637	http://www.genome.jp/kegg-bin/show_pathway?hsa04110/hsa:7157%09red
Platelet activation	KEGG PATHWAY	hsa04611	1	211	0.785159	0.87795	Q13976	http://www.genome.jp/kegg-bin/show_pathway?hsa04611/hsa:5592%09red
Signaling pathways regulating pluripotency of stem cells	KEGG PATHWAY	hsa04550	1	220	0.798774	0.878827	P35222	http://www.genome.jp/kegg-bin/show_pathway?hsa04550/hsa:1499%09red
Glutamatergic synapse	KEGG PATHWAY	hsa04724	1	221	0.800233	0.878827	P17252	http://www.genome.jp/kegg-bin/show_pathway?hsa04724/hsa:5578%09red
Dopaminergic synapse	KEGG PATHWAY	hsa04728	1	232	0.8156	0.887777	P17252	http://www.genome.jp/kegg-bin/show_pathway?hsa04728/hsa:5578%09red
Jak-STAT signaling pathway	KEGG PATHWAY	hsa04630	1	238	0.823479	0.888491	P29597	http://www.genome.jp/kegg-bin/show_pathway?hsa04630/hsa:7297%09red
Hippo signaling pathway	KEGG PATHWAY	hsa04390	1	254	0.842889	0.898536	P35222	http://www.genome.jp/kegg-bin/show_pathway?hsa04390/hsa:1499%09red
Phagosome	KEGG PATHWAY	hsa04145	1	258	0.847399	0.898536	P27824	http://www.genome.jp/kegg-bin/show_pathway?hsa04145/hsa:821%09red
Oxytocin signaling pathway	KEGG PATHWAY	hsa04921	1	276	0.866152	0.903866	P17252	http://www.genome.jp/kegg-bin/show_pathway?hsa04921/hsa:5578%09red
Adrenergic signaling in cardiomyocytes	KEGG PATHWAY	hsa04261	1	277	0.867123	0.903866	P17252	http://www.genome.jp/kegg-bin/show_pathway?hsa04261/hsa:5578%09red
Tuberculosis	KEGG PATHWAY	hsa05152	1	294	0.882607	0.912274	Q07812	http://www.genome.jp/kegg-bin/show_pathway?hsa05152/hsa:581%09red
Transcriptional misregulation in cancer	KEGG PATHWAY	hsa05202	1	331	0.91037	0.933129	P04637	http://www.genome.jp/kegg-bin/show_pathway?hsa05202/hsa:7157%09red
Endocytosis	KEGG PATHWAY	hsa04144	1	352	0.923106	0.938364	P35968	http://www.genome.jp/kegg-bin/show_pathway?hsa04144/hsa:3791%09red
Cytokine-cytokine receptor interaction	KEGG PATHWAY	hsa04060	1	379	0.936866	0.944545	P35968	http://www.genome.jp/kegg-bin/show_pathway?hsa04060/hsa:3791%09red
Olfactory transduction	KEGG PATHWAY	hsa04740	1	434	0.957768	0.957768	Q13976	http://www.genome.jp/kegg-bin/show_pathway?hsa04740/hsa:5592%09red

## Sheet: 12hr-KEGG-pathway
#Term	Database	ID	Input number	Background number	P-Value	Corrected P-Value	Input	Hyperlink
Neurotrophin signaling pathway	KEGG PATHWAY	hsa04722	12	218	7.33364e-05	0.00982707	Q13164|Q15653|Q05655|P19174|Q04206|P19838|Q07812|P49841|P04637|O14733|O14920|P63000	http://www.genome.jp/kegg-bin/show_pathway?hsa04722/hsa:3551%09red/hsa:5335%09red/hsa:5580%09red/hsa:2932%09red/hsa:581%09red/hsa:7157%09red/hsa:5598%09red/hsa:4790%09red/hsa:4793%09red/hsa:5970%09red/hsa:5609%09red/hsa:5879%09red
Hepatitis B	KEGG PATHWAY	hsa05161	12	238	0.000160673	0.0107651	P42229|P23458|P38936|Q14765|Q04206|P19838|Q07812|P04637|P05129|P60484|P45985|O14920	http://www.genome.jp/kegg-bin/show_pathway?hsa05161/hsa:6776%09red/hsa:3551%09red/hsa:6775%09red/hsa:5582%09red/hsa:1026%09red/hsa:3716%09red/hsa:7157%09red/hsa:581%09red/hsa:5728%09red/hsa:6416%09red/hsa:5970%09red/hsa:4790%09red
Epithelial cell signaling in Helicobacter pylori infection	KEGG PATHWAY	hsa05120	7	104	0.000768592	0.0343304	P41240|P19174|P19838|P63000|Q04206|P45985|O14920	http://www.genome.jp/kegg-bin/show_pathway?hsa05120/hsa:3551%09red/hsa:5335%09red/hsa:4790%09red/hsa:1445%09red/hsa:6416%09red/hsa:5970%09red/hsa:5879%09red
Apoptosis	KEGG PATHWAY	hsa04210	8	143	0.00103751	0.0347564	P19838|Q04206|Q07812|Q07817|P04637|P10644|O14920|Q13490	http://www.genome.jp/kegg-bin/show_pathway?hsa04210/hsa:3551%09red/hsa:598%09red/hsa:7157%09red/hsa:5573%09red/hsa:581%09red/hsa:4790%09red/hsa:329%09red/hsa:5970%09red
NOD-like receptor signaling pathway	KEGG PATHWAY	hsa04621	6	86	0.00152658	0.037626	Q04206|O14920|P19838|P07900|Q15653|Q13490	http://www.genome.jp/kegg-bin/show_pathway?hsa04621/hsa:3551%09red/hsa:3320%09red/hsa:4793%09red/hsa:4790%09red/hsa:329%09red/hsa:5970%09red
Pancreatic cancer	KEGG PATHWAY	hsa05212	7	120	0.00168474	0.037626	P23458|Q04206|P19838|Q07817|P04637|O14920|P63000	http://www.genome.jp/kegg-bin/show_pathway?hsa05212/hsa:3551%09red/hsa:598%09red/hsa:7157%09red/hsa:3716%09red/hsa:4790%09red/hsa:5970%09red/hsa:5879%09red
Chronic myeloid leukemia	KEGG PATHWAY	hsa05220	7	132	0.00280641	0.0522998	P42229|Q04206|P19838|Q07817|P04637|P38936|O14920	http://www.genome.jp/kegg-bin/show_pathway?hsa05220/hsa:6776%09red/hsa:3551%09red/hsa:598%09red/hsa:7157%09red/hsa:4790%09red/hsa:5970%09red/hsa:1026%09red
Prostate cancer	KEGG PATHWAY	hsa05215	8	172	0.00312237	0.0522998	Q04206|P19838|P49841|P04637|P38936|P60484|P07900|O14920	http://www.genome.jp/kegg-bin/show_pathway?hsa05215/hsa:3551%09red/hsa:1026%09red/hsa:3320%09red/hsa:2932%09red/hsa:7157%09red/hsa:4790%09red/hsa:5728%09red/hsa:5970%09red
Epstein-Barr virus infection	KEGG PATHWAY	hsa05169	12	346	0.00357523	0.0526989	P23458|Q15653|P56524|P38936|P19174|Q04206|P19838|P49841|P04637|O14733|P45985|O14920	http://www.genome.jp/kegg-bin/show_pathway?hsa05169/hsa:3551%09red/hsa:1026%09red/hsa:5335%09red/hsa:2932%09red/hsa:3716%09red/hsa:7157%09red/hsa:4793%09red/hsa:4790%09red/hsa:6416%09red/hsa:5970%09red/hsa:9759%09red/hsa:5609%09red
T cell receptor signaling pathway	KEGG PATHWAY	hsa04660	8	179	0.00393275	0.0526989	Q15653|P19174|P19838|Q04206|P49841|O14733|P06241|O14920	http://www.genome.jp/kegg-bin/show_pathway?hsa04660/hsa:3551%09red/hsa:5335%09red/hsa:2932%09red/hsa:2534%09red/hsa:4793%09red/hsa:4790%09red/hsa:5970%09red/hsa:5609%09red
Small cell lung cancer	KEGG PATHWAY	hsa05222	7	145	0.00458895	0.0559017	Q04206|P19838|Q07817|P04637|P60484|O14920|Q13490	http://www.genome.jp/kegg-bin/show_pathway?hsa05222/hsa:3551%09red/hsa:598%09red/hsa:7157%09red/hsa:4790%09red/hsa:5728%09red/hsa:329%09red/hsa:5970%09red
p53 signaling pathway	KEGG PATHWAY	hsa04115	6	111	0.00506575	0.0565675	P14635|O15297|Q07812|P04637|P38936|P60484	http://www.genome.jp/kegg-bin/show_pathway?hsa04115/hsa:1026%09red/hsa:891%09red/hsa:8493%09red/hsa:581%09red/hsa:7157%09red/hsa:5728%09red
Pathways in cancer	KEGG PATHWAY	hsa05200	16	573	0.00657534	0.0677766	P42229|P23458|P38936|P19174|Q04206|P19838|Q07812|Q07817|Q13490|P04637|P05129|P60484|P49841|P07900|O14920|P63000	http://www.genome.jp/kegg-bin/show_pathway?hsa05200/hsa:6776%09red/hsa:3551%09red/hsa:3320%09red/hsa:2932%09red/hsa:5582%09red/hsa:598%09red/hsa:5335%09red/hsa:7157%09red/hsa:581%09red/hsa:5728%09red/hsa:329%09red/hsa:5970%09red/hsa:1026%09red/hsa:4790%09red/hsa:3716%09red/hsa:5879%09red
Fc epsilon RI signaling pathway	KEGG PATHWAY	hsa04664	6	120	0.00721856	0.069092	Q05655|P19174|P63000|O14733|P45985|P06241	http://www.genome.jp/kegg-bin/show_pathway?hsa04664/hsa:5335%09red/hsa:5580%09red/hsa:2534%09red/hsa:6416%09red/hsa:5879%09red/hsa:5609%09red
ErbB signaling pathway	KEGG PATHWAY	hsa04012	7	163	0.00832068	0.0743315	P05129|P42229|O14733|P19174|P49841|P38936|P45985	http://www.genome.jp/kegg-bin/show_pathway?hsa04012/hsa:6776%09red/hsa:1026%09red/hsa:5335%09red/hsa:5582%09red/hsa:2932%09red/hsa:6416%09red/hsa:5609%09red
B cell receptor signaling pathway	KEGG PATHWAY	hsa04662	6	127	0.00929955	0.0778837	P63000|Q04206|P19838|P49841|Q15653|O14920	http://www.genome.jp/kegg-bin/show_pathway?hsa04662/hsa:3551%09red/hsa:2932%09red/hsa:4793%09red/hsa:4790%09red/hsa:5970%09red/hsa:5879%09red
NF-kappa B signaling pathway	KEGG PATHWAY	hsa04064	6	131	0.0106643	0.0829688	P19174|Q04206|P19838|Q07817|O14920|Q13490	http://www.genome.jp/kegg-bin/show_pathway?hsa04064/hsa:3551%09red/hsa:5335%09red/hsa:598%09red/hsa:4790%09red/hsa:329%09red/hsa:5970%09red
Shigellosis	KEGG PATHWAY	hsa05131	5	95	0.0113275	0.0829688	Q15653|P63000|Q04206|O14920|P19838	http://www.genome.jp/kegg-bin/show_pathway?hsa05131/hsa:3551%09red/hsa:4793%09red/hsa:5970%09red/hsa:4790%09red/hsa:5879%09red
Measles	KEGG PATHWAY	hsa05162	8	218	0.0117642	0.0829688	P42229|P23458|Q04206|P19838|P49841|P04637|P06241|Q15653	http://www.genome.jp/kegg-bin/show_pathway?hsa05162/hsa:6776%09red/hsa:2932%09red/hsa:7157%09red/hsa:2534%09red/hsa:3716%09red/hsa:4790%09red/hsa:4793%09red/hsa:5970%09red
MicroRNAs in cancer	KEGG PATHWAY	hsa05206	9	268	0.0131054	0.0878064	Q13164|P56524|P38936|P19174|P19838|P04637|P05129|P60484|O14920	http://www.genome.jp/kegg-bin/show_pathway?hsa05206/hsa:3551%09red/hsa:1026%09red/hsa:5335%09red/hsa:5582%09red/hsa:7157%09red/hsa:5598%09red/hsa:5728%09red/hsa:4790%09red/hsa:9759%09red
Fc gamma R-mediated phagocytosis	KEGG PATHWAY	hsa04666	6	143	0.0156016	0.0995529	Q9NRA0|Q05655|P19174|P63000|P05129|Q9NYA1	http://www.genome.jp/kegg-bin/show_pathway?hsa04666/hsa:5335%09red/hsa:5580%09red/hsa:5582%09red/hsa:56848%09red/hsa:8877%09red/hsa:5879%09red
MAPK signaling pathway	KEGG PATHWAY	hsa04010	12	429	0.0169764	0.103402	Q13164|P10636|P05129|Q04206|P19838|P04637|O14733|P45985|Q12851|O14920|P63000|P53041	http://www.genome.jp/kegg-bin/show_pathway?hsa04010/hsa:3551%09red/hsa:5536%09red/hsa:5582%09red/hsa:4137%09red/hsa:7157%09red/hsa:5598%09red/hsa:4790%09red/hsa:6416%09red/hsa:5970%09red/hsa:5871%09red/hsa:5609%09red/hsa:5879%09red
VEGF signaling pathway	KEGG PATHWAY	hsa04370	5	110	0.0196525	0.114497	Q9NYA1|Q9NRA0|P19174|P63000|P05129	http://www.genome.jp/kegg-bin/show_pathway?hsa04370/hsa:56848%09red/hsa:5335%09red/hsa:8877%09red/hsa:5879%09red/hsa:5582%09red
Influenza A	KEGG PATHWAY	hsa05164	9	296	0.022886	0.12778	P23458|Q15653|P25685|P19838|Q04206|P49841|O14733|P45985|O14920	http://www.genome.jp/kegg-bin/show_pathway?hsa05164/hsa:3551%09red/hsa:3337%09red/hsa:2932%09red/hsa:3716%09red/hsa:4790%09red/hsa:4793%09red/hsa:6416%09red/hsa:5970%09red/hsa:5609%09red
Toxoplasmosis	KEGG PATHWAY	hsa05145	7	206	0.0255505	0.136951	P23458|Q04206|O14920|P19838|Q07817|Q15653|Q13490	http://www.genome.jp/kegg-bin/show_pathway?hsa05145/hsa:3551%09red/hsa:598%09red/hsa:3716%09red/hsa:4790%09red/hsa:4793%09red/hsa:329%09red/hsa:5970%09red
Hepatitis C	KEGG PATHWAY	hsa05160	7	211	0.028494	0.144467	P23458|Q04206|P19838|P49841|P04637|P38936|O14920	http://www.genome.jp/kegg-bin/show_pathway?hsa05160/hsa:3551%09red/hsa:1026%09red/hsa:2932%09red/hsa:7157%09red/hsa:3716%09red/hsa:4790%09red/hsa:5970%09red
Osteoclast differentiation	KEGG PATHWAY	hsa04380	7	212	0.029109	0.144467	P23458|P19838|Q04206|O14733|P06241|O14920|P63000	http://www.genome.jp/kegg-bin/show_pathway?hsa04380/hsa:3551%09red/hsa:2534%09red/hsa:3716%09red/hsa:4790%09red/hsa:5970%09red/hsa:5609%09red/hsa:5879%09red
Toll-like receptor signaling pathway	KEGG PATHWAY	hsa04620	6	169	0.0312698	0.144488	P19838|P63000|O14733|Q04206|P45985|O14920	http://www.genome.jp/kegg-bin/show_pathway?hsa04620/hsa:3551%09red/hsa:4790%09red/hsa:6416%09red/hsa:5970%09red/hsa:5609%09red/hsa:5879%09red
TNF signaling pathway	KEGG PATHWAY	hsa04668	6	169	0.0312698	0.144488	P19838|Q04206|O14733|P45985|O14920|Q13490	http://www.genome.jp/kegg-bin/show_pathway?hsa04668/hsa:3551%09red/hsa:329%09red/hsa:4790%09red/hsa:6416%09red/hsa:5970%09red/hsa:5609%09red
Cytosolic DNA-sensing pathway	KEGG PATHWAY	hsa04623	4	87	0.034346	0.150865	Q15653|Q04206|O14920|P19838	http://www.genome.jp/kegg-bin/show_pathway?hsa04623/hsa:3551%09red/hsa:5970%09red/hsa:4790%09red/hsa:4793%09red
Glioma	KEGG PATHWAY	hsa05214	5	129	0.0349017	0.150865	P60484|P38936|P19174|P04637|P05129	http://www.genome.jp/kegg-bin/show_pathway?hsa05214/hsa:5728%09red/hsa:1026%09red/hsa:5335%09red/hsa:7157%09red/hsa:5582%09red
Non-alcoholic fatty liver disease (NAFLD)	KEGG PATHWAY	hsa04932	7	224	0.0371976	0.155765	P19838|P63000|Q04206|Q07812|P49841|P49840|O14920	http://www.genome.jp/kegg-bin/show_pathway?hsa04932/hsa:3551%09red/hsa:2931%09red/hsa:2932%09red/hsa:581%09red/hsa:4790%09red/hsa:5879%09red/hsa:5970%09red
Amyotrophic lateral sclerosis (ALS)	KEGG PATHWAY	hsa05014	4	94	0.0432077	0.17545	Q07812|Q07817|P63000|P04637	http://www.genome.jp/kegg-bin/show_pathway?hsa05014/hsa:5879%09red/hsa:581%09red/hsa:7157%09red/hsa:598%09red
RIG-I-like receptor signaling pathway	KEGG PATHWAY	hsa04622	4	96	0.0459541	0.181113	Q15653|Q04206|O14920|P19838	http://www.genome.jp/kegg-bin/show_pathway?hsa04622/hsa:3551%09red/hsa:5970%09red/hsa:4790%09red/hsa:4793%09red
HTLV-I infection	KEGG PATHWAY	hsa05166	11	459	0.0542016	0.207205	P42229|P23458|Q04206|P19838|P45985|Q07812|Q07817|P04637|P38936|P49841|O14920	http://www.genome.jp/kegg-bin/show_pathway?hsa05166/hsa:6776%09red/hsa:3551%09red/hsa:2932%09red/hsa:598%09red/hsa:3716%09red/hsa:7157%09red/hsa:581%09red/hsa:4790%09red/hsa:6416%09red/hsa:5970%09red/hsa:1026%09red
Chemokine signaling pathway	KEGG PATHWAY	hsa04062	8	298	0.055667	0.207205	Q15653|Q05655|P63000|Q04206|P19838|P49841|P49840|O14920	http://www.genome.jp/kegg-bin/show_pathway?hsa04062/hsa:3551%09red/hsa:5580%09red/hsa:2931%09red/hsa:2932%09red/hsa:4793%09red/hsa:4790%09red/hsa:5970%09red/hsa:5879%09red
Acute myeloid leukemia	KEGG PATHWAY	hsa05221	4	106	0.0611053	0.2213	P42229|Q04206|O14920|P19838	http://www.genome.jp/kegg-bin/show_pathway?hsa05221/hsa:6776%09red/hsa:3551%09red/hsa:5970%09red/hsa:4790%09red
Viral carcinogenesis	KEGG PATHWAY	hsa05203	9	377	0.0779827	0.274992	P42229|P23458|P56524|Q04206|P19838|Q07812|P04637|P38936|P63000	http://www.genome.jp/kegg-bin/show_pathway?hsa05203/hsa:6776%09red/hsa:1026%09red/hsa:3716%09red/hsa:7157%09red/hsa:581%09red/hsa:4790%09red/hsa:5970%09red/hsa:9759%09red/hsa:5879%09red
Adipocytokine signaling pathway	KEGG PATHWAY	hsa04920	4	124	0.0941382	0.323449	Q15653|Q04206|O14920|P19838	http://www.genome.jp/kegg-bin/show_pathway?hsa04920/hsa:3551%09red/hsa:5970%09red/hsa:4790%09red/hsa:4793%09red
Leishmaniasis	KEGG PATHWAY	hsa05140	4	128	0.102427	0.3417	Q15653|P23458|Q04206|P19838	http://www.genome.jp/kegg-bin/show_pathway?hsa05140/hsa:4793%09red/hsa:5970%09red/hsa:4790%09red/hsa:3716%09red
Colorectal cancer	KEGG PATHWAY	hsa05210	4	129	0.10455	0.3417	Q07812|P49841|P63000|P04637	http://www.genome.jp/kegg-bin/show_pathway?hsa05210/hsa:2932%09red/hsa:581%09red/hsa:7157%09red/hsa:5879%09red
Prolactin signaling pathway	KEGG PATHWAY	hsa04917	4	132	0.111038	0.354265	P42229|P49841|Q04206|P19838	http://www.genome.jp/kegg-bin/show_pathway?hsa04917/hsa:6776%09red/hsa:4790%09red/hsa:5970%09red/hsa:2932%09red
HIF-1 signaling pathway	KEGG PATHWAY	hsa04066	5	200	0.142851	0.445162	P19838|P38936|P19174|Q04206|P05129	http://www.genome.jp/kegg-bin/show_pathway?hsa04066/hsa:4790%09red/hsa:1026%09red/hsa:5335%09red/hsa:5970%09red/hsa:5582%09red
Cell cycle	KEGG PATHWAY	hsa04110	5	207	0.157504	0.47276	P38936|P49841|P14635|P04637|P50613	http://www.genome.jp/kegg-bin/show_pathway?hsa04110/hsa:2932%09red/hsa:1026%09red/hsa:1022%09red/hsa:7157%09red/hsa:891%09red
PI3K-Akt signaling pathway	KEGG PATHWAY	hsa04151	11	568	0.158763	0.47276	P23458|Q04206|P19838|Q07817|P04637|P38936|P60484|P49841|P07900|O14920|P63000	http://www.genome.jp/kegg-bin/show_pathway?hsa04151/hsa:3551%09red/hsa:1026%09red/hsa:3320%09red/hsa:2932%09red/hsa:598%09red/hsa:3716%09red/hsa:7157%09red/hsa:5728%09red/hsa:5970%09red/hsa:4790%09red/hsa:5879%09red
mTOR signaling pathway	KEGG PATHWAY	hsa04150	3	110	0.19415	0.553576	P60484|O14920|P05129	http://www.genome.jp/kegg-bin/show_pathway?hsa04150/hsa:5728%09red/hsa:3551%09red/hsa:5582%09red
Non-small cell lung cancer	KEGG PATHWAY	hsa05223	3	111	0.197564	0.553576	P19174|P04637|P05129	http://www.genome.jp/kegg-bin/show_pathway?hsa05223/hsa:5335%09red/hsa:7157%09red/hsa:5582%09red
Ras signaling pathway	KEGG PATHWAY	hsa04014	7	346	0.198296	0.553576	P19174|P19838|Q04206|Q07817|P05129|O14920|P63000	http://www.genome.jp/kegg-bin/show_pathway?hsa04014/hsa:3551%09red/hsa:5335%09red/hsa:5582%09red/hsa:598%09red/hsa:4790%09red/hsa:5970%09red/hsa:5879%09red
GnRH signaling pathway	KEGG PATHWAY	hsa04912	4	169	0.203648	0.556785	P45985|Q05655|Q13164|O14733	http://www.genome.jp/kegg-bin/show_pathway?hsa04912/hsa:6416%09red/hsa:5580%09red/hsa:5609%09red/hsa:5598%09red
Endometrial cancer	KEGG PATHWAY	hsa05213	3	115	0.211362	0.556785	P60484|P49841|P04637	http://www.genome.jp/kegg-bin/show_pathway?hsa05213/hsa:5728%09red/hsa:2932%09red/hsa:7157%09red
FoxO signaling pathway	KEGG PATHWAY	hsa04068	5	231	0.211911	0.556785	P60484|P38936|Q9NYY3|P14635|O14920	http://www.genome.jp/kegg-bin/show_pathway?hsa04068/hsa:5728%09red/hsa:3551%09red/hsa:10769%09red/hsa:1026%09red/hsa:891%09red
Tuberculosis	KEGG PATHWAY	hsa05152	6	294	0.217088	0.55942	P23458|Q9NRA0|P19838|Q04206|Q07812|Q9NYA1	http://www.genome.jp/kegg-bin/show_pathway?hsa05152/hsa:56848%09red/hsa:3716%09red/hsa:4790%09red/hsa:581%09red/hsa:8877%09red/hsa:5970%09red
Prion diseases	KEGG PATHWAY	hsa05020	2	65	0.226796	0.567983	Q07812|P06241	http://www.genome.jp/kegg-bin/show_pathway?hsa05020/hsa:2534%09red/hsa:581%09red
Inflammatory bowel disease (IBD)	KEGG PATHWAY	hsa05321	3	120	0.228889	0.567983	Q14765|Q04206|P19838	http://www.genome.jp/kegg-bin/show_pathway?hsa05321/hsa:6775%09red/hsa:5970%09red/hsa:4790%09red
Chagas disease (American trypanosomiasis)	KEGG PATHWAY	hsa05142	4	180	0.234655	0.571705	P45985|Q04206|O14920|P19838	http://www.genome.jp/kegg-bin/show_pathway?hsa05142/hsa:3551%09red/hsa:6416%09red/hsa:5970%09red/hsa:4790%09red
Melanoma	KEGG PATHWAY	hsa05218	3	124	0.243099	0.581701	P60484|P04637|P38936	http://www.genome.jp/kegg-bin/show_pathway?hsa05218/hsa:5728%09red/hsa:1026%09red/hsa:7157%09red
Sphingolipid metabolism	KEGG PATHWAY	hsa00600	2	72	0.261538	0.614843	Q9NYA1|Q9NRA0	http://www.genome.jp/kegg-bin/show_pathway?hsa00600/hsa:56848%09red/hsa:8877%09red
Herpes simplex infection	KEGG PATHWAY	hsa05168	6	317	0.267635	0.617545	P23458|Q04206|Q15653|P19838|P04637|O14920	http://www.genome.jp/kegg-bin/show_pathway?hsa05168/hsa:3551%09red/hsa:7157%09red/hsa:4793%09red/hsa:4790%09red/hsa:3716%09red/hsa:5970%09red
Salmonella infection	KEGG PATHWAY	hsa05132	3	132	0.271904	0.617545	Q04206|P63000|P19838	http://www.genome.jp/kegg-bin/show_pathway?hsa05132/hsa:5970%09red/hsa:4790%09red/hsa:5879%09red
Viral myocarditis	KEGG PATHWAY	hsa05416	3	135	0.282804	0.629705	Q04637|P06241|P63000	http://www.genome.jp/kegg-bin/show_pathway?hsa05416/hsa:2534%09red/hsa:5879%09red/hsa:1981%09red
Thyroid hormone signaling pathway	KEGG PATHWAY	hsa04919	4	199	0.29047	0.629705	P49841|P19174|P04637|P05129	http://www.genome.jp/kegg-bin/show_pathway?hsa04919/hsa:2932%09red/hsa:5335%09red/hsa:7157%09red/hsa:5582%09red
Bladder cancer	KEGG PATHWAY	hsa05219	2	78	0.291356	0.629705	P04637|P38936	http://www.genome.jp/kegg-bin/show_pathway?hsa05219/hsa:1026%09red/hsa:7157%09red
Phosphatidylinositol signaling system	KEGG PATHWAY	hsa04070	3	141	0.304704	0.6481	P60484|P19174|P05129	http://www.genome.jp/kegg-bin/show_pathway?hsa04070/hsa:5728%09red/hsa:5335%09red/hsa:5582%09red
Vibrio cholerae infection	KEGG PATHWAY	hsa05110	2	87	0.335736	0.696314	P19174|P05129	http://www.genome.jp/kegg-bin/show_pathway?hsa05110/hsa:5335%09red/hsa:5582%09red
Type II diabetes mellitus	KEGG PATHWAY	hsa04930	2	88	0.340622	0.696314	Q05655|O14920	http://www.genome.jp/kegg-bin/show_pathway?hsa04930/hsa:3551%09red/hsa:5580%09red
Legionellosis	KEGG PATHWAY	hsa05134	2	89	0.345497	0.696314	Q04206|P19838	http://www.genome.jp/kegg-bin/show_pathway?hsa05134/hsa:5970%09red/hsa:4790%09red
Basal cell carcinoma	KEGG PATHWAY	hsa05217	2	91	0.35521	0.696314	P49841|P04637	http://www.genome.jp/kegg-bin/show_pathway?hsa05217/hsa:2932%09red/hsa:7157%09red
Cocaine addiction	KEGG PATHWAY	hsa05030	2	91	0.35521	0.696314	Q04206|P19838	http://www.genome.jp/kegg-bin/show_pathway?hsa05030/hsa:5970%09red/hsa:4790%09red
Focal adhesion	KEGG PATHWAY	hsa04510	6	356	0.35855	0.696314	P63000|P49841|P05129|P60484|P06241|Q13490	http://www.genome.jp/kegg-bin/show_pathway?hsa04510/hsa:5582%09red/hsa:2932%09red/hsa:2534%09red/hsa:5728%09red/hsa:329%09red/hsa:5879%09red
Wnt signaling pathway	KEGG PATHWAY	hsa04310	4	225	0.369064	0.706494	P49841|P63000|P04637|P05129	http://www.genome.jp/kegg-bin/show_pathway?hsa04310/hsa:2932%09red/hsa:7157%09red/hsa:5582%09red/hsa:5879%09red
Inositol phosphate metabolism	KEGG PATHWAY	hsa00562	2	101	0.402922	0.758432	P60484|P19174	http://www.genome.jp/kegg-bin/show_pathway?hsa00562/hsa:5728%09red/hsa:5335%09red
Jak-STAT signaling pathway	KEGG PATHWAY	hsa04630	4	238	0.408346	0.758432	Q14765|P42229|P23458|Q07817	http://www.genome.jp/kegg-bin/show_pathway?hsa04630/hsa:6776%09red/hsa:6775%09red/hsa:3716%09red/hsa:598%09red
Inflammatory mediator regulation of TRP channels	KEGG PATHWAY	hsa04750	3	173	0.420941	0.758432	Q05655|P19174|P05129	http://www.genome.jp/kegg-bin/show_pathway?hsa04750/hsa:5335%09red/hsa:5580%09red/hsa:5582%09red
Natural killer cell mediated cytotoxicity	KEGG PATHWAY	hsa04650	4	243	0.423337	0.758432	P06241|P19174|P63000|P05129	http://www.genome.jp/kegg-bin/show_pathway?hsa04650/hsa:5335%09red/hsa:2534%09red/hsa:5879%09red/hsa:5582%09red
Amoebiasis	KEGG PATHWAY	hsa05146	3	174	0.424495	0.758432	P19838|Q04206|P05129	http://www.genome.jp/kegg-bin/show_pathway?hsa05146/hsa:4790%09red/hsa:5970%09red/hsa:5582%09red
Transcriptional misregulation in cancer	KEGG PATHWAY	hsa05202	5	331	0.470382	0.818425	P38936|Q07817|Q04206|P04637|P19838	http://www.genome.jp/kegg-bin/show_pathway?hsa05202/hsa:4790%09red/hsa:1026%09red/hsa:5970%09red/hsa:7157%09red/hsa:598%09red
Leukocyte transendothelial migration	KEGG PATHWAY	hsa04670	3	188	0.473373	0.818425	P19174|P63000|P05129	http://www.genome.jp/kegg-bin/show_pathway?hsa04670/hsa:5335%09red/hsa:5879%09red/hsa:5582%09red
Protein processing in endoplasmic reticulum	KEGG PATHWAY	hsa04141	4	261	0.476396	0.818425	Q07812|P07900|P25685|O14733	http://www.genome.jp/kegg-bin/show_pathway?hsa04141/hsa:3320%09red/hsa:581%09red/hsa:5609%09red/hsa:3337%09red
African trypanosomiasis	KEGG PATHWAY	hsa05143	1	53	0.518007	0.868406	P05129	http://www.genome.jp/kegg-bin/show_pathway?hsa05143/hsa:5582%09red
Proteoglycans in cancer	KEGG PATHWAY	hsa05205	5	350	0.518451	0.868406	P38936|P19174|P63000|P04637|P05129	http://www.genome.jp/kegg-bin/show_pathway?hsa05205/hsa:1026%09red/hsa:5335%09red/hsa:7157%09red/hsa:5582%09red/hsa:5879%09red
Tight junction	KEGG PATHWAY	hsa04530	3	206	0.533249	0.873348	P60484|Q05655|P05129	http://www.genome.jp/kegg-bin/show_pathway?hsa04530/hsa:5728%09red/hsa:5580%09red/hsa:5582%09red
Pertussis	KEGG PATHWAY	hsa05133	2	131	0.534437	0.873348	Q04206|P19838	http://www.genome.jp/kegg-bin/show_pathway?hsa05133/hsa:5970%09red/hsa:4790%09red
Adherens junction	KEGG PATHWAY	hsa04520	2	139	0.566018	0.905922	P06241|P63000	http://www.genome.jp/kegg-bin/show_pathway?hsa04520/hsa:2534%09red/hsa:5879%09red
Axon guidance	KEGG PATHWAY	hsa04360	3	217	0.567892	0.905922	P06241|P49841|P63000	http://www.genome.jp/kegg-bin/show_pathway?hsa04360/hsa:2534%09red/hsa:5879%09red/hsa:2932%09red
Basal transcription factors	KEGG PATHWAY	hsa03022	1	63	0.578985	0.911941	P50613	http://www.genome.jp/kegg-bin/show_pathway?hsa03022/hsa:1022%09red
Aldosterone-regulated sodium reabsorption	KEGG PATHWAY	hsa04960	1	66	0.59573	0.911941	P05129	http://www.genome.jp/kegg-bin/show_pathway?hsa04960/hsa:5582%09red
Calcium signaling pathway	KEGG PATHWAY	hsa04020	4	305	0.596694	0.911941	Q9NYA1|Q9NRA0|P19174|P05129	http://www.genome.jp/kegg-bin/show_pathway?hsa04020/hsa:56848%09red/hsa:5335%09red/hsa:8877%09red/hsa:5582%09red
Pancreatic secretion	KEGG PATHWAY	hsa04972	2	150	0.606873	0.911941	P63000|P05129	http://www.genome.jp/kegg-bin/show_pathway?hsa04972/hsa:5879%09red/hsa:5582%09red
Gap junction	KEGG PATHWAY	hsa04540	2	150	0.606873	0.911941	Q13164|P05129	http://www.genome.jp/kegg-bin/show_pathway?hsa04540/hsa:5582%09red/hsa:5598%09red
Dopaminergic synapse	KEGG PATHWAY	hsa04728	3	232	0.612498	0.911941	P49841|P49840|P05129	http://www.genome.jp/kegg-bin/show_pathway?hsa04728/hsa:2932%09red/hsa:5582%09red/hsa:2931%09red
Thyroid cancer	KEGG PATHWAY	hsa05216	1	71	0.622175	0.912458	P04637	http://www.genome.jp/kegg-bin/show_pathway?hsa05216/hsa:7157%09red
Nucleotide excision repair	KEGG PATHWAY	hsa03420	1	72	0.627253	0.912458	P50613	http://www.genome.jp/kegg-bin/show_pathway?hsa03420/hsa:1022%09red
Pathogenic Escherichia coli infection	KEGG PATHWAY	hsa05130	1	74	0.637205	0.912458	P06241	http://www.genome.jp/kegg-bin/show_pathway?hsa05130/hsa:2534%09red
Insulin signaling pathway	KEGG PATHWAY	hsa04910	3	244	0.645887	0.912458	P10644|P49841|O14920	http://www.genome.jp/kegg-bin/show_pathway?hsa04910/hsa:3551%09red/hsa:5573%09red/hsa:2932%09red
Endocrine and other factor-regulated calcium reabsorption	KEGG PATHWAY	hsa04961	1	76	0.646892	0.912458	P05129	http://www.genome.jp/kegg-bin/show_pathway?hsa04961/hsa:5582%09red
Hedgehog signaling pathway	KEGG PATHWAY	hsa04340	1	82	0.674432	0.938927	P49841	http://www.genome.jp/kegg-bin/show_pathway?hsa04340/hsa:2932%09red
Progesterone-mediated oocyte maturation	KEGG PATHWAY	hsa04914	2	172	0.679671	0.938927	P07900|P14635	http://www.genome.jp/kegg-bin/show_pathway?hsa04914/hsa:3320%09red/hsa:891%09red
Oxytocin signaling pathway	KEGG PATHWAY	hsa04921	3	276	0.724725	0.981835	P38936|Q13164|P05129	http://www.genome.jp/kegg-bin/show_pathway?hsa04921/hsa:1026%09red/hsa:5582%09red/hsa:5598%09red
Melanogenesis	KEGG PATHWAY	hsa04916	2	188	0.725416	0.981835	P49841|P05129	http://www.genome.jp/kegg-bin/show_pathway?hsa04916/hsa:2932%09red/hsa:5582%09red
Vascular smooth muscle contraction	KEGG PATHWAY	hsa04270	2	200	0.755996	0.981835	Q05655|P05129	http://www.genome.jp/kegg-bin/show_pathway?hsa04270/hsa:5580%09red/hsa:5582%09red
Estrogen signaling pathway	KEGG PATHWAY	hsa04915	2	200	0.755996	0.981835	P07900|Q05655	http://www.genome.jp/kegg-bin/show_pathway?hsa04915/hsa:3320%09red/hsa:5580%09red
Cholinergic synapse	KEGG PATHWAY	hsa04725	2	206	0.770154	0.981835	P06241|P05129	http://www.genome.jp/kegg-bin/show_pathway?hsa04725/hsa:2534%09red/hsa:5582%09red
Long-term depression	KEGG PATHWAY	hsa04730	1	118	0.800043	0.981835	P05129	http://www.genome.jp/kegg-bin/show_pathway?hsa04730/hsa:5582%09red
Signaling pathways regulating pluripotency of stem cells	KEGG PATHWAY	hsa04550	2	220	0.800433	0.981835	P23458|P49841	http://www.genome.jp/kegg-bin/show_pathway?hsa04550/hsa:3716%09red/hsa:2932%09red
Renal cell carcinoma	KEGG PATHWAY	hsa05211	1	121	0.808007	0.981835	P63000	http://www.genome.jp/kegg-bin/show_pathway?hsa05211/hsa:5879%09red
Thyroid hormone synthesis	KEGG PATHWAY	hsa04918	1	122	0.81059	0.981835	P05129	http://www.genome.jp/kegg-bin/show_pathway?hsa04918/hsa:5582%09red
Amphetamine addiction	KEGG PATHWAY	hsa05031	1	131	0.832336	0.981835	P05129	http://www.genome.jp/kegg-bin/show_pathway?hsa05031/hsa:5582%09red
Long-term potentiation	KEGG PATHWAY	hsa04720	1	133	0.836819	0.981835	P05129	http://www.genome.jp/kegg-bin/show_pathway?hsa04720/hsa:5582%09red
Gastric acid secretion	KEGG PATHWAY	hsa04971	1	134	0.839016	0.981835	P05129	http://www.genome.jp/kegg-bin/show_pathway?hsa04971/hsa:5582%09red
Rap1 signaling pathway	KEGG PATHWAY	hsa04015	3	342	0.843398	0.981835	P19174|P63000|P05129	http://www.genome.jp/kegg-bin/show_pathway?hsa04015/hsa:5335%09red/hsa:5879%09red/hsa:5582%09red
cAMP signaling pathway	KEGG PATHWAY	hsa04024	3	343	0.844792	0.981835	Q04206|P63000|P19838	http://www.genome.jp/kegg-bin/show_pathway?hsa04024/hsa:5970%09red/hsa:4790%09red/hsa:5879%09red
GABAergic synapse	KEGG PATHWAY	hsa04727	1	139	0.849564	0.981835	P05129	http://www.genome.jp/kegg-bin/show_pathway?hsa04727/hsa:5582%09red
Bacterial invasion of epithelial cells	KEGG PATHWAY	hsa05100	1	139	0.849564	0.981835	P63000	http://www.genome.jp/kegg-bin/show_pathway?hsa05100/hsa:5879%09red
Hippo signaling pathway	KEGG PATHWAY	hsa04390	2	254	0.85969	0.981835	P49841|Q13490	http://www.genome.jp/kegg-bin/show_pathway?hsa04390/hsa:329%09red/hsa:2932%09red
Insulin secretion	KEGG PATHWAY	hsa04911	1	146	0.863182	0.981835	P05129	http://www.genome.jp/kegg-bin/show_pathway?hsa04911/hsa:5582%09red
Salivary secretion	KEGG PATHWAY	hsa04970	1	149	0.868635	0.981835	P05129	http://www.genome.jp/kegg-bin/show_pathway?hsa04970/hsa:5582%09red
Huntington's disease	KEGG PATHWAY	hsa05016	2	262	0.87107	0.981835	Q07812|P04637	http://www.genome.jp/kegg-bin/show_pathway?hsa05016/hsa:581%09red/hsa:7157%09red
Alzheimer's disease	KEGG PATHWAY	hsa05010	2	265	0.875115	0.981835	P10636|P49841	http://www.genome.jp/kegg-bin/show_pathway?hsa05010/hsa:4137%09red/hsa:2932%09red
Purine metabolism	KEGG PATHWAY	hsa00230	2	275	0.887766	0.981835	Q9Y5B8|P54819	http://www.genome.jp/kegg-bin/show_pathway?hsa00230/hsa:29922%09red/hsa:204%09red
Pyrimidine metabolism	KEGG PATHWAY	hsa00240	1	162	0.889866	0.981835	Q9Y5B8	http://www.genome.jp/kegg-bin/show_pathway?hsa00240/hsa:29922%09red
Morphine addiction	KEGG PATHWAY	hsa05032	1	163	0.89135	0.981835	P05129	http://www.genome.jp/kegg-bin/show_pathway?hsa05032/hsa:5582%09red
Retrograde endocannabinoid signaling	KEGG PATHWAY	hsa04723	1	176	0.908915	0.981835	P05129	http://www.genome.jp/kegg-bin/show_pathway?hsa04723/hsa:5582%09red
Circadian entrainment	KEGG PATHWAY	hsa04713	1	181	0.914889	0.981835	P05129	http://www.genome.jp/kegg-bin/show_pathway?hsa04713/hsa:5582%09red
Antigen processing and presentation	KEGG PATHWAY	hsa04612	1	181	0.914889	0.981835	P07900	http://www.genome.jp/kegg-bin/show_pathway?hsa04612/hsa:3320%09red
Serotonergic synapse	KEGG PATHWAY	hsa04726	1	195	0.929617	0.981835	P05129	http://www.genome.jp/kegg-bin/show_pathway?hsa04726/hsa:5582%09red
Oocyte meiosis	KEGG PATHWAY	hsa04114	1	199	0.933337	0.981835	P14635	http://www.genome.jp/kegg-bin/show_pathway?hsa04114/hsa:891%09red
Ubiquitin mediated proteolysis	KEGG PATHWAY	hsa04120	1	206	0.93938	0.981835	Q13490	http://www.genome.jp/kegg-bin/show_pathway?hsa04120/hsa:329%09red
Platelet activation	KEGG PATHWAY	hsa04611	1	211	0.943359	0.981835	P06241	http://www.genome.jp/kegg-bin/show_pathway?hsa04611/hsa:2534%09red
Glutamatergic synapse	KEGG PATHWAY	hsa04724	1	221	0.950552	0.981835	P05129	http://www.genome.jp/kegg-bin/show_pathway?hsa04724/hsa:5582%09red
RNA transport	KEGG PATHWAY	hsa03013	1	224	0.952527	0.981835	Q04637	http://www.genome.jp/kegg-bin/show_pathway?hsa03013/hsa:1981%09red
Phagosome	KEGG PATHWAY	hsa04145	1	258	0.970092	0.992308	P63000	http://www.genome.jp/kegg-bin/show_pathway?hsa04145/hsa:5879%09red
Alcoholism	KEGG PATHWAY	hsa05034	1	285	0.979284	0.994122	P56524	http://www.genome.jp/kegg-bin/show_pathway?hsa05034/hsa:9759%09red
Regulation of actin cytoskeleton	KEGG PATHWAY	hsa04810	1	348	0.991215	0.998667	P63000	http://www.genome.jp/kegg-bin/show_pathway?hsa04810/hsa:5879%09red
Metabolic pathways	KEGG PATHWAY	hsa01100	5	1814	1	1	Q9Y5B8|Q9NYA1|Q9NRA0|P19174|P54819	http://www.genome.jp/kegg-bin/show_pathway?hsa01100/hsa:56848%09red/hsa:5335%09red/hsa:29922%09red/hsa:8877%09red/hsa:204%09red

## Sheet: 24hr-KEGG-pathway
#Term	Database	ID	Input number	Background number	P-Value	Corrected P-Value	Input	Hyperlink
Hepatitis B	KEGG PATHWAY	hsa05161	9	238	0.00279089	0.295028	P42229|Q14289|P31749|P24864|P16220|P45984|P99999|P60484|P05771	http://www.genome.jp/kegg-bin/show_pathway?hsa05161/hsa:5579%09red/hsa:6776%09red/hsa:54205%09red/hsa:1385%09red/hsa:898%09red/hsa:5728%09red/hsa:5601%09red/hsa:2185%09red/hsa:207%09red
ErbB signaling pathway	KEGG PATHWAY	hsa04012	7	163	0.00415532	0.295028	P42229|P31749|P00519|P00533|Q05397|P45984|P05771	http://www.genome.jp/kegg-bin/show_pathway?hsa04012/hsa:5579%09red/hsa:6776%09red/hsa:25%09red/hsa:5747%09red/hsa:1956%09red/hsa:5601%09red/hsa:207%09red
PI3K-Akt signaling pathway	KEGG PATHWAY	hsa04151	14	568	0.00978949	0.338361	P00533|P52803|Q05513|P31749|P24864|P52333|P16220|O60674|P63000|P67775|Q05397|P06213|P60484|P38398	http://www.genome.jp/kegg-bin/show_pathway?hsa04151/hsa:3718%09red/hsa:5590%09red/hsa:672%09red/hsa:5515%09red/hsa:1385%09red/hsa:3717%09red/hsa:5747%09red/hsa:898%09red/hsa:5728%09red/hsa:1956%09red/hsa:1946%09red/hsa:207%09red/hsa:3643%09red/hsa:5879%09red
Fc epsilon RI signaling pathway	KEGG PATHWAY	hsa04664	5	120	0.0163828	0.338361	P45984|P46734|P31749|P05771|P63000	http://www.genome.jp/kegg-bin/show_pathway?hsa04664/hsa:5579%09red/hsa:5606%09red/hsa:207%09red/hsa:5879%09red/hsa:5601%09red
FoxO signaling pathway	KEGG PATHWAY	hsa04068	7	231	0.0232558	0.338361	P00533|P31749|P45984|Q9NYY3|P06213|P60484|Q9UBE8	http://www.genome.jp/kegg-bin/show_pathway?hsa04068/hsa:10769%09red/hsa:51701%09red/hsa:5728%09red/hsa:1956%09red/hsa:5601%09red/hsa:207%09red/hsa:3643%09red
Prolactin signaling pathway	KEGG PATHWAY	hsa04917	5	132	0.0233163	0.338361	P45984|P42229|O60674|P31749|Q8WXH5	http://www.genome.jp/kegg-bin/show_pathway?hsa04917/hsa:6776%09red/hsa:3717%09red/hsa:207%09red/hsa:122809%09red/hsa:5601%09red
Type II diabetes mellitus	KEGG PATHWAY	hsa04930	4	88	0.0234891	0.338361	P45984|Q8WXH5|Q05513|P06213	http://www.genome.jp/kegg-bin/show_pathway?hsa04930/hsa:122809%09red/hsa:5601%09red/hsa:3643%09red/hsa:5590%09red
Rap1 signaling pathway	KEGG PATHWAY	hsa04015	9	342	0.0241284	0.338361	P00533|P52803|Q05513|P31749|P63000|P06213|P46734|P05771|Q15139	http://www.genome.jp/kegg-bin/show_pathway?hsa04015/hsa:5579%09red/hsa:5587%09red/hsa:5590%09red/hsa:5606%09red/hsa:1956%09red/hsa:1946%09red/hsa:207%09red/hsa:3643%09red/hsa:5879%09red
Amyotrophic lateral sclerosis (ALS)	KEGG PATHWAY	hsa05014	4	94	0.0287659	0.338361	P46734|P99999|P63000|Q99683	http://www.genome.jp/kegg-bin/show_pathway?hsa05014/hsa:4217%09red/hsa:5606%09red/hsa:5879%09red/hsa:54205%09red
Chemokine signaling pathway	KEGG PATHWAY	hsa04062	8	298	0.0293825	0.338361	Q05513|P31749|P52333|O60674|P63000|Q14289|Q05397|P05771	http://www.genome.jp/kegg-bin/show_pathway?hsa04062/hsa:5579%09red/hsa:3718%09red/hsa:5590%09red/hsa:3717%09red/hsa:5747%09red/hsa:5879%09red/hsa:2185%09red/hsa:207%09red
Shigellosis	KEGG PATHWAY	hsa05131	4	95	0.0297082	0.338361	P45984|Q14247|P00519|P63000	http://www.genome.jp/kegg-bin/show_pathway?hsa05131/hsa:2017%09red/hsa:5879%09red/hsa:5601%09red/hsa:25%09red
Small cell lung cancer	KEGG PATHWAY	hsa05222	5	145	0.032703	0.338361	P60484|P99999|P31749|Q05397|P24864	http://www.genome.jp/kegg-bin/show_pathway?hsa05222/hsa:5728%09red/hsa:54205%09red/hsa:207%09red/hsa:5747%09red/hsa:898%09red
Tight junction	KEGG PATHWAY	hsa04530	6	206	0.040199	0.338361	Q05513|P31749|P67775|P60484|Q14247|P05771	http://www.genome.jp/kegg-bin/show_pathway?hsa04530/hsa:5579%09red/hsa:5590%09red/hsa:2017%09red/hsa:5515%09red/hsa:5728%09red/hsa:207%09red
Osteoclast differentiation	KEGG PATHWAY	hsa04380	6	212	0.0449799	0.338361	P31749|P16220|P63000|Q14192|P06239|P45984	http://www.genome.jp/kegg-bin/show_pathway?hsa04380/hsa:1385%09red/hsa:3932%09red/hsa:2274%09red/hsa:5879%09red/hsa:5601%09red/hsa:207%09red
MicroRNAs in cancer	KEGG PATHWAY	hsa05206	7	268	0.0451694	0.338361	P00533|P00519|P24864|P38398|P60484|P05771|Q16611	http://www.genome.jp/kegg-bin/show_pathway?hsa05206/hsa:5579%09red/hsa:25%09red/hsa:672%09red/hsa:578%09red/hsa:898%09red/hsa:5728%09red/hsa:1956%09red
Pathways in cancer	KEGG PATHWAY	hsa05200	12	573	0.0459013	0.338361	P42229|P11274|P31749|P00519|P24864|P00533|P63000|P45984|P99999|Q05397|P60484|P05771	http://www.genome.jp/kegg-bin/show_pathway?hsa05200/hsa:5579%09red/hsa:6776%09red/hsa:25%09red/hsa:54205%09red/hsa:5747%09red/hsa:898%09red/hsa:5728%09red/hsa:5879%09red/hsa:1956%09red/hsa:5601%09red/hsa:207%09red/hsa:613%09red
VEGF signaling pathway	KEGG PATHWAY	hsa04370	4	110	0.0460278	0.338361	P05771|P31749|Q05397|P63000	http://www.genome.jp/kegg-bin/show_pathway?hsa04370/hsa:5579%09red/hsa:207%09red/hsa:5747%09red/hsa:5879%09red
p53 signaling pathway	KEGG PATHWAY	hsa04115	4	111	0.047262	0.338361	P60484|O96017|P99999|P24864	http://www.genome.jp/kegg-bin/show_pathway?hsa04115/hsa:5728%09red/hsa:54205%09red/hsa:898%09red/hsa:11200%09red
Neurotrophin signaling pathway	KEGG PATHWAY	hsa04722	6	218	0.0501009	0.338361	P31749|P00519|Q99683|O43187|P63000|P45984	http://www.genome.jp/kegg-bin/show_pathway?hsa04722/hsa:25%09red/hsa:207%09red/hsa:4217%09red/hsa:5879%09red/hsa:5601%09red/hsa:3656%09red
TNF signaling pathway	KEGG PATHWAY	hsa04668	5	169	0.055496	0.338361	P45984|P16220|P46734|P31749|Q99683	http://www.genome.jp/kegg-bin/show_pathway?hsa04668/hsa:4217%09red/hsa:5606%09red/hsa:1385%09red/hsa:207%09red/hsa:5601%09red
GnRH signaling pathway	KEGG PATHWAY	hsa04912	5	169	0.055496	0.338361	P45984|P00533|P46734|Q14289|P05771	http://www.genome.jp/kegg-bin/show_pathway?hsa04912/hsa:5579%09red/hsa:5606%09red/hsa:1956%09red/hsa:5601%09red/hsa:2185%09red
Non-alcoholic fatty liver disease (NAFLD)	KEGG PATHWAY	hsa04932	6	224	0.0555656	0.338361	P31749|Q99683|P63000|P99999|P06213|P45984	http://www.genome.jp/kegg-bin/show_pathway?hsa04932/hsa:54205%09red/hsa:4217%09red/hsa:5879%09red/hsa:5601%09red/hsa:207%09red/hsa:3643%09red
Prostate cancer	KEGG PATHWAY	hsa05215	5	172	0.0588558	0.338361	P60484|P16220|P31749|P24864|P00533	http://www.genome.jp/kegg-bin/show_pathway?hsa05215/hsa:5728%09red/hsa:1385%09red/hsa:207%09red/hsa:1956%09red/hsa:898%09red
Pancreatic cancer	KEGG PATHWAY	hsa05212	4	120	0.0591864	0.338361	P45984|P00533|P31749|P63000	http://www.genome.jp/kegg-bin/show_pathway?hsa05212/hsa:207%09red/hsa:1956%09red/hsa:5601%09red/hsa:5879%09red
Ras signaling pathway	KEGG PATHWAY	hsa04014	8	346	0.0595705	0.338361	P00533|P52803|P31749|P00519|P63000|P06213|P45984|P05771	http://www.genome.jp/kegg-bin/show_pathway?hsa04014/hsa:5579%09red/hsa:5601%09red/hsa:25%09red/hsa:1956%09red/hsa:1946%09red/hsa:207%09red/hsa:3643%09red/hsa:5879%09red
Tuberculosis	KEGG PATHWAY	hsa05152	7	294	0.0666031	0.363755	P31749|P10809|O43187|P16220|O60674|P99999|P45984	http://www.genome.jp/kegg-bin/show_pathway?hsa05152/hsa:3329%09red/hsa:54205%09red/hsa:1385%09red/hsa:3717%09red/hsa:3656%09red/hsa:5601%09red/hsa:207%09red
Glioma	KEGG PATHWAY	hsa05214	4	129	0.072558	0.367973	P60484|P00533|P05771|P31749	http://www.genome.jp/kegg-bin/show_pathway?hsa05214/hsa:5728%09red/hsa:5579%09red/hsa:207%09red/hsa:1956%09red
Colorectal cancer	KEGG PATHWAY	hsa05210	4	129	0.072558	0.367973	P45984|P99999|P31749|P63000	http://www.genome.jp/kegg-bin/show_pathway?hsa05210/hsa:54205%09red/hsa:207%09red/hsa:5879%09red/hsa:5601%09red
Chronic myeloid leukemia	KEGG PATHWAY	hsa05220	4	132	0.0773288	0.378645	P42229|P11274|P31749|P00519	http://www.genome.jp/kegg-bin/show_pathway?hsa05220/hsa:6776%09red/hsa:613%09red/hsa:207%09red/hsa:25%09red
Adherens junction	KEGG PATHWAY	hsa04520	4	139	0.0890521	0.421513	P00533|Q9UBE8|P63000|P06213	http://www.genome.jp/kegg-bin/show_pathway?hsa04520/hsa:5879%09red/hsa:1956%09red/hsa:3643%09red/hsa:51701%09red
Apoptosis	KEGG PATHWAY	hsa04210	4	143	0.0961127	0.429968	O43187|O95831|P99999|P31749	http://www.genome.jp/kegg-bin/show_pathway?hsa04210/hsa:9131%09red/hsa:207%09red/hsa:3656%09red/hsa:54205%09red
Protein processing in endoplasmic reticulum	KEGG PATHWAY	hsa04141	6	261	0.0968943	0.429968	O95757|Q9NZL4|Q99683|P54727|P45984|Q16611	http://www.genome.jp/kegg-bin/show_pathway?hsa04141/hsa:5601%09red/hsa:578%09red/hsa:23640%09red/hsa:4217%09red/hsa:5887%09red/hsa:22824%09red
Toxoplasmosis	KEGG PATHWAY	hsa05145	5	206	0.104737	0.450686	P45984|P46734|P99999|P31749|O60674	http://www.genome.jp/kegg-bin/show_pathway?hsa05145/hsa:5606%09red/hsa:207%09red/hsa:5601%09red/hsa:3717%09red/hsa:54205%09red
Measles	KEGG PATHWAY	hsa05162	5	218	0.124181	0.51158	P52333|P42229|O60674|P31749|P24864	http://www.genome.jp/kegg-bin/show_pathway?hsa05162/hsa:6776%09red/hsa:3717%09red/hsa:3718%09red/hsa:207%09red/hsa:898%09red
Epithelial cell signaling in Helicobacter pylori infection	KEGG PATHWAY	hsa05120	3	104	0.132282	0.51158	P45984|P00533|P63000	http://www.genome.jp/kegg-bin/show_pathway?hsa05120/hsa:1956%09red/hsa:5601%09red/hsa:5879%09red
Focal adhesion	KEGG PATHWAY	hsa04510	7	356	0.138557	0.51158	P00533|P31749|P63000|P45984|Q05397|P60484|P05771	http://www.genome.jp/kegg-bin/show_pathway?hsa04510/hsa:5579%09red/hsa:5747%09red/hsa:5728%09red/hsa:1956%09red/hsa:5601%09red/hsa:207%09red/hsa:5879%09red
MAPK signaling pathway	KEGG PATHWAY	hsa04010	8	429	0.146146	0.51158	P00533|P31749|Q99683|Q9UBE8|P63000|P45984|P46734|P05771	http://www.genome.jp/kegg-bin/show_pathway?hsa04010/hsa:5579%09red/hsa:51701%09red/hsa:4217%09red/hsa:5606%09red/hsa:1956%09red/hsa:5601%09red/hsa:207%09red/hsa:5879%09red
Influenza A	KEGG PATHWAY	hsa05164	6	296	0.14753	0.51158	P31749|O60674|P99999|P45984|P46734|P05771	http://www.genome.jp/kegg-bin/show_pathway?hsa05164/hsa:5579%09red/hsa:54205%09red/hsa:3717%09red/hsa:5606%09red/hsa:5601%09red/hsa:207%09red
Toll-like receptor signaling pathway	KEGG PATHWAY	hsa04620	4	169	0.147843	0.51158	P45984|P46734|P31749|P63000	http://www.genome.jp/kegg-bin/show_pathway?hsa04620/hsa:5606%09red/hsa:207%09red/hsa:5879%09red/hsa:5601%09red
mTOR signaling pathway	KEGG PATHWAY	hsa04150	3	110	0.148542	0.51158	P60484|P05771|P31749	http://www.genome.jp/kegg-bin/show_pathway?hsa04150/hsa:5728%09red/hsa:5579%09red/hsa:207%09red
Dopaminergic synapse	KEGG PATHWAY	hsa04728	5	232	0.148797	0.51158	P45984|P16220|P05771|P31749|P67775	http://www.genome.jp/kegg-bin/show_pathway?hsa04728/hsa:5579%09red/hsa:5515%09red/hsa:1385%09red/hsa:207%09red/hsa:5601%09red
Non-small cell lung cancer	KEGG PATHWAY	hsa05223	3	111	0.151312	0.51158	P00533|P05771|P31749	http://www.genome.jp/kegg-bin/show_pathway?hsa05223/hsa:5579%09red/hsa:207%09red/hsa:1956%09red
Jak-STAT signaling pathway	KEGG PATHWAY	hsa04630	5	238	0.159935	0.524612	P52333|P42229|O60674|P31749|Q8WXH5	http://www.genome.jp/kegg-bin/show_pathway?hsa04630/hsa:6776%09red/hsa:3717%09red/hsa:3718%09red/hsa:207%09red/hsa:122809%09red
Endometrial cancer	KEGG PATHWAY	hsa05213	3	115	0.162556	0.524612	P60484|P00533|P31749	http://www.genome.jp/kegg-bin/show_pathway?hsa05213/hsa:5728%09red/hsa:207%09red/hsa:1956%09red
Insulin signaling pathway	KEGG PATHWAY	hsa04910	5	244	0.171399	0.531992	P45984|Q8WXH5|Q05513|P31749|P06213	http://www.genome.jp/kegg-bin/show_pathway?hsa04910/hsa:122809%09red/hsa:207%09red/hsa:5601%09red/hsa:3643%09red/hsa:5590%09red
Primary immunodeficiency	KEGG PATHWAY	hsa05340	2	62	0.173794	0.531992	P52333|P06239	http://www.genome.jp/kegg-bin/show_pathway?hsa05340/hsa:3932%09red/hsa:3718%09red
Sulfur metabolism	KEGG PATHWAY	hsa00920	1	16	0.182269	0.531992	P99999	http://www.genome.jp/kegg-bin/show_pathway?hsa00920/hsa:54205%09red
Adipocytokine signaling pathway	KEGG PATHWAY	hsa04920	3	124	0.188702	0.531992	P45984|O60674|P31749	http://www.genome.jp/kegg-bin/show_pathway?hsa04920/hsa:3717%09red/hsa:207%09red/hsa:5601%09red
Melanoma	KEGG PATHWAY	hsa05218	3	124	0.188702	0.531992	P60484|P00533|P31749	http://www.genome.jp/kegg-bin/show_pathway?hsa05218/hsa:5728%09red/hsa:207%09red/hsa:1956%09red
Aldosterone-regulated sodium reabsorption	KEGG PATHWAY	hsa04960	2	66	0.190702	0.531992	P05771|P06213	http://www.genome.jp/kegg-bin/show_pathway?hsa04960/hsa:5579%09red/hsa:3643%09red
Leukocyte transendothelial migration	KEGG PATHWAY	hsa04670	4	188	0.191067	0.531992	P05771|Q14289|Q05397|P63000	http://www.genome.jp/kegg-bin/show_pathway?hsa04670/hsa:5579%09red/hsa:2185%09red/hsa:5747%09red/hsa:5879%09red
B cell receptor signaling pathway	KEGG PATHWAY	hsa04662	3	127	0.197647	0.539729	P05771|P31749|P63000	http://www.genome.jp/kegg-bin/show_pathway?hsa04662/hsa:5579%09red/hsa:207%09red/hsa:5879%09red
Carbohydrate digestion and absorption	KEGG PATHWAY	hsa04973	2	70	0.207817	0.556792	P05771|P31749	http://www.genome.jp/kegg-bin/show_pathway?hsa04973/hsa:5579%09red/hsa:207%09red
HIF-1 signaling pathway	KEGG PATHWAY	hsa04066	4	200	0.220183	0.560896	P00533|P05771|P31749|P06213	http://www.genome.jp/kegg-bin/show_pathway?hsa04066/hsa:5579%09red/hsa:207%09red/hsa:1956%09red/hsa:3643%09red
Viral myocarditis	KEGG PATHWAY	hsa05416	3	135	0.221966	0.560896	P99999|P00519|P63000	http://www.genome.jp/kegg-bin/show_pathway?hsa05416/hsa:54205%09red/hsa:5879%09red/hsa:25%09red
Pathogenic Escherichia coli infection	KEGG PATHWAY	hsa05130	2	74	0.225081	0.560896	Q14247|P00519	http://www.genome.jp/kegg-bin/show_pathway?hsa05130/hsa:2017%09red/hsa:25%09red
AMPK signaling pathway	KEGG PATHWAY	hsa04152	4	202	0.225148	0.560896	P16220|P31749|P67775|P06213	http://www.genome.jp/kegg-bin/show_pathway?hsa04152/hsa:5515%09red/hsa:1385%09red/hsa:207%09red/hsa:3643%09red
Bacterial invasion of epithelial cells	KEGG PATHWAY	hsa05100	3	139	0.234343	0.565985	Q14247|Q05397|P63000	http://www.genome.jp/kegg-bin/show_pathway?hsa05100/hsa:2017%09red/hsa:5747%09red/hsa:5879%09red
Cholinergic synapse	KEGG PATHWAY	hsa04725	4	206	0.235163	0.565985	P16220|P05771|P31749|O60674	http://www.genome.jp/kegg-bin/show_pathway?hsa04725/hsa:5579%09red/hsa:3717%09red/hsa:1385%09red/hsa:207%09red
Proteoglycans in cancer	KEGG PATHWAY	hsa05205	6	350	0.24352	0.567602	P00533|P31749|P63000|Q05397|Q14247|P05771	http://www.genome.jp/kegg-bin/show_pathway?hsa05205/hsa:5579%09red/hsa:2017%09red/hsa:5747%09red/hsa:5879%09red/hsa:207%09red/hsa:1956%09red
Fc gamma R-mediated phagocytosis	KEGG PATHWAY	hsa04666	3	143	0.246838	0.567602	P05771|P31749|P63000	http://www.genome.jp/kegg-bin/show_pathway?hsa04666/hsa:5579%09red/hsa:207%09red/hsa:5879%09red
Hepatitis C	KEGG PATHWAY	hsa05160	4	211	0.247826	0.567602	P45984|P00533|P31749|P67775	http://www.genome.jp/kegg-bin/show_pathway?hsa05160/hsa:5515%09red/hsa:207%09red/hsa:1956%09red/hsa:5601%09red
Axon guidance	KEGG PATHWAY	hsa04360	4	217	0.263211	0.593268	P52803|P00519|P63000|Q05397	http://www.genome.jp/kegg-bin/show_pathway?hsa04360/hsa:5879%09red/hsa:5747%09red/hsa:1946%09red/hsa:25%09red
Gap junction	KEGG PATHWAY	hsa04540	3	150	0.268934	0.596697	P00533|P05771|P17302	http://www.genome.jp/kegg-bin/show_pathway?hsa04540/hsa:5579%09red/hsa:2697%09red/hsa:1956%09red
Wnt signaling pathway	KEGG PATHWAY	hsa04310	4	225	0.283988	0.620404	P45984|P05771|Q9UBE8|P63000	http://www.genome.jp/kegg-bin/show_pathway?hsa04310/hsa:5579%09red/hsa:5879%09red/hsa:5601%09red/hsa:51701%09red
Legionellosis	KEGG PATHWAY	hsa05134	2	89	0.290353	0.624699	P99999|P10809	http://www.genome.jp/kegg-bin/show_pathway?hsa05134/hsa:54205%09red/hsa:3329%09red
Viral carcinogenesis	KEGG PATHWAY	hsa05203	6	377	0.297125	0.629728	P42229|P24864|P52333|P16220|P63000|Q16611	http://www.genome.jp/kegg-bin/show_pathway?hsa05203/hsa:6776%09red/hsa:3718%09red/hsa:1385%09red/hsa:578%09red/hsa:898%09red/hsa:5879%09red
Natural killer cell mediated cytotoxicity	KEGG PATHWAY	hsa04650	4	243	0.331472	0.692192	P05771|Q14289|P63000|P06239	http://www.genome.jp/kegg-bin/show_pathway?hsa04650/hsa:5579%09red/hsa:3932%09red/hsa:5879%09red/hsa:2185%09red
Inflammatory mediator regulation of TRP channels	KEGG PATHWAY	hsa04750	3	173	0.342553	0.704965	P45984|P46734|P05771	http://www.genome.jp/kegg-bin/show_pathway?hsa04750/hsa:5579%09red/hsa:5606%09red/hsa:5601%09red
T cell receptor signaling pathway	KEGG PATHWAY	hsa04660	3	179	0.361763	0.719778	P45984|P31749|P06239	http://www.genome.jp/kegg-bin/show_pathway?hsa04660/hsa:3932%09red/hsa:207%09red/hsa:5601%09red
Acute myeloid leukemia	KEGG PATHWAY	hsa05221	2	106	0.363407	0.719778	P42229|P31749	http://www.genome.jp/kegg-bin/show_pathway?hsa05221/hsa:6776%09red/hsa:207%09red
Chagas disease (American trypanosomiasis)	KEGG PATHWAY	hsa05142	3	180	0.364958	0.719778	P45984|P31749|P67775	http://www.genome.jp/kegg-bin/show_pathway?hsa05142/hsa:5515%09red/hsa:207%09red/hsa:5601%09red
Dorso-ventral axis formation	KEGG PATHWAY	hsa04320	1	43	0.406067	0.789884	P00533	http://www.genome.jp/kegg-bin/show_pathway?hsa04320/hsa:1956%09red
Long-term depression	KEGG PATHWAY	hsa04730	2	118	0.413258	0.791969	P05771|P67775	http://www.genome.jp/kegg-bin/show_pathway?hsa04730/hsa:5579%09red/hsa:5515%09red
Renal cell carcinoma	KEGG PATHWAY	hsa05211	2	121	0.425422	0.791969	P31749|P63000	http://www.genome.jp/kegg-bin/show_pathway?hsa05211/hsa:207%09red/hsa:5879%09red
Estrogen signaling pathway	KEGG PATHWAY	hsa04915	3	200	0.428055	0.791969	P16220|P31749|P00533	http://www.genome.jp/kegg-bin/show_pathway?hsa04915/hsa:1385%09red/hsa:207%09red/hsa:1956%09red
Thyroid hormone synthesis	KEGG PATHWAY	hsa04918	2	122	0.429448	0.791969	P16220|P05771	http://www.genome.jp/kegg-bin/show_pathway?hsa04918/hsa:5579%09red/hsa:1385%09red
Cell cycle	KEGG PATHWAY	hsa04110	3	207	0.44964	0.798634	O96017|P00519|P24864	http://www.genome.jp/kegg-bin/show_pathway?hsa04110/hsa:25%09red/hsa:898%09red/hsa:11200%09red
Leishmaniasis	KEGG PATHWAY	hsa05140	2	128	0.45328	0.798634	P05771|O60674	http://www.genome.jp/kegg-bin/show_pathway?hsa05140/hsa:5579%09red/hsa:3717%09red
Amphetamine addiction	KEGG PATHWAY	hsa05031	2	131	0.464981	0.798634	P16220|P05771	http://www.genome.jp/kegg-bin/show_pathway?hsa05031/hsa:5579%09red/hsa:1385%09red
NF-kappa B signaling pathway	KEGG PATHWAY	hsa04064	2	131	0.464981	0.798634	P05771|P06239	http://www.genome.jp/kegg-bin/show_pathway?hsa04064/hsa:5579%09red/hsa:3932%09red
HTLV-I infection	KEGG PATHWAY	hsa05166	6	459	0.466957	0.798634	O96017|P42229|P31749|P52333|P16220|P06239	http://www.genome.jp/kegg-bin/show_pathway?hsa05166/hsa:6776%09red/hsa:3718%09red/hsa:1385%09red/hsa:11200%09red/hsa:3932%09red/hsa:207%09red
Salmonella infection	KEGG PATHWAY	hsa05132	2	132	0.468848	0.798634	P45984|P63000	http://www.genome.jp/kegg-bin/show_pathway?hsa05132/hsa:5879%09red/hsa:5601%09red
African trypanosomiasis	KEGG PATHWAY	hsa05143	1	53	0.472432	0.798634	P05771	http://www.genome.jp/kegg-bin/show_pathway?hsa05143/hsa:5579%09red
Signaling pathways regulating pluripotency of stem cells	KEGG PATHWAY	hsa04550	3	220	0.488801	0.816586	P52333|O60674|P31749	http://www.genome.jp/kegg-bin/show_pathway?hsa04550/hsa:3717%09red/hsa:3718%09red/hsa:207%09red
Circadian rhythm	KEGG PATHWAY	hsa04710	1	58	0.502785	0.820804	P16220	http://www.genome.jp/kegg-bin/show_pathway?hsa04710/hsa:1385%09red
Phosphatidylinositol signaling system	KEGG PATHWAY	hsa04070	2	141	0.502887	0.820804	P60484|P05771	http://www.genome.jp/kegg-bin/show_pathway?hsa04070/hsa:5728%09red/hsa:5579%09red
Insulin secretion	KEGG PATHWAY	hsa04911	2	146	0.52118	0.840995	P16220|P05771	http://www.genome.jp/kegg-bin/show_pathway?hsa04911/hsa:5579%09red/hsa:1385%09red
Pancreatic secretion	KEGG PATHWAY	hsa04972	2	150	0.535486	0.854371	P05771|P63000	http://www.genome.jp/kegg-bin/show_pathway?hsa04972/hsa:5579%09red/hsa:5879%09red
Vasopressin-regulated water reabsorption	KEGG PATHWAY	hsa04962	1	70	0.568711	0.862008	P16220	http://www.genome.jp/kegg-bin/show_pathway?hsa04962/hsa:1385%09red
Nucleotide excision repair	KEGG PATHWAY	hsa03420	1	72	0.578817	0.862008	P54727	http://www.genome.jp/kegg-bin/show_pathway?hsa03420/hsa:5887%09red
cAMP signaling pathway	KEGG PATHWAY	hsa04024	4	343	0.584567	0.862008	P45984|P16220|P31749|P63000	http://www.genome.jp/kegg-bin/show_pathway?hsa04024/hsa:1385%09red/hsa:207%09red/hsa:5879%09red/hsa:5601%09red
Epstein-Barr virus infection	KEGG PATHWAY	hsa05169	4	346	0.591343	0.862008	P52333|P45984|P46734|P31749	http://www.genome.jp/kegg-bin/show_pathway?hsa05169/hsa:5606%09red/hsa:3718%09red/hsa:207%09red/hsa:5601%09red
Fanconi anemia pathway	KEGG PATHWAY	hsa03460	1	75	0.593535	0.862008	P38398	http://www.genome.jp/kegg-bin/show_pathway?hsa03460/hsa:672%09red
Endocrine and other factor-regulated calcium reabsorption	KEGG PATHWAY	hsa04961	1	76	0.598326	0.862008	P05771	http://www.genome.jp/kegg-bin/show_pathway?hsa04961/hsa:5579%09red
Bladder cancer	KEGG PATHWAY	hsa05219	1	78	0.60774	0.862008	P00533	http://www.genome.jp/kegg-bin/show_pathway?hsa05219/hsa:1956%09red
Progesterone-mediated oocyte maturation	KEGG PATHWAY	hsa04914	2	172	0.608814	0.862008	P45984|P31749	http://www.genome.jp/kegg-bin/show_pathway?hsa04914/hsa:207%09red/hsa:5601%09red
Amoebiasis	KEGG PATHWAY	hsa05146	2	174	0.615025	0.862008	P05771|Q05397	http://www.genome.jp/kegg-bin/show_pathway?hsa05146/hsa:5579%09red/hsa:5747%09red
Retrograde endocannabinoid signaling	KEGG PATHWAY	hsa04723	2	176	0.621161	0.862008	P45984|P05771	http://www.genome.jp/kegg-bin/show_pathway?hsa04723/hsa:5579%09red/hsa:5601%09red
Circadian entrainment	KEGG PATHWAY	hsa04713	2	181	0.63617	0.862008	P16220|P05771	http://www.genome.jp/kegg-bin/show_pathway?hsa04713/hsa:5579%09red/hsa:1385%09red
Oxytocin signaling pathway	KEGG PATHWAY	hsa04921	3	276	0.639452	0.862008	P00533|P05771|Q8IU85	http://www.genome.jp/kegg-bin/show_pathway?hsa04921/hsa:5579%09red/hsa:57118%09red/hsa:1956%09red
Adrenergic signaling in cardiomyocytes	KEGG PATHWAY	hsa04261	3	277	0.64184	0.862008	P16220|P31749|P67775	http://www.genome.jp/kegg-bin/show_pathway?hsa04261/hsa:5515%09red/hsa:1385%09red/hsa:207%09red
NOD-like receptor signaling pathway	KEGG PATHWAY	hsa04621	1	86	0.643244	0.862008	P45984	http://www.genome.jp/kegg-bin/show_pathway?hsa04621/hsa:5601%09red
Vibrio cholerae infection	KEGG PATHWAY	hsa05110	1	87	0.64745	0.862008	P05771	http://www.genome.jp/kegg-bin/show_pathway?hsa05110/hsa:5579%09red
Melanogenesis	KEGG PATHWAY	hsa04916	2	188	0.656394	0.862008	P16220|P05771	http://www.genome.jp/kegg-bin/show_pathway?hsa04916/hsa:5579%09red/hsa:1385%09red
Ovarian steroidogenesis	KEGG PATHWAY	hsa04913	1	90	0.659774	0.862008	P06213	http://www.genome.jp/kegg-bin/show_pathway?hsa04913/hsa:3643%09red
cGMP-PKG signaling pathway	KEGG PATHWAY	hsa04022	3	286	0.662831	0.862008	P16220|P31749|P06213	http://www.genome.jp/kegg-bin/show_pathway?hsa04022/hsa:1385%09red/hsa:207%09red/hsa:3643%09red
Cocaine addiction	KEGG PATHWAY	hsa05030	1	91	0.663786	0.862008	P16220	http://www.genome.jp/kegg-bin/show_pathway?hsa05030/hsa:1385%09red
Serotonergic synapse	KEGG PATHWAY	hsa04726	2	195	0.67571	0.862008	P05067|P05771	http://www.genome.jp/kegg-bin/show_pathway?hsa04726/hsa:5579%09red/hsa:351%09red
RIG-I-like receptor signaling pathway	KEGG PATHWAY	hsa04622	1	96	0.683148	0.862008	P45984	http://www.genome.jp/kegg-bin/show_pathway?hsa04622/hsa:5601%09red
Thyroid hormone signaling pathway	KEGG PATHWAY	hsa04919	2	199	0.686347	0.862008	P05771|P31749	http://www.genome.jp/kegg-bin/show_pathway?hsa04919/hsa:5579%09red/hsa:207%09red
Oocyte meiosis	KEGG PATHWAY	hsa04114	2	199	0.686347	0.862008	P24864|P67775	http://www.genome.jp/kegg-bin/show_pathway?hsa04114/hsa:5515%09red/hsa:898%09red
Type I diabetes mellitus	KEGG PATHWAY	hsa04940	1	101	0.701397	0.862008	P10809	http://www.genome.jp/kegg-bin/show_pathway?hsa04940/hsa:3329%09red
RNA degradation	KEGG PATHWAY	hsa03018	1	101	0.701397	0.862008	P10809	http://www.genome.jp/kegg-bin/show_pathway?hsa03018/hsa:3329%09red
Inositol phosphate metabolism	KEGG PATHWAY	hsa00562	1	101	0.701397	0.862008	P60484	http://www.genome.jp/kegg-bin/show_pathway?hsa00562/hsa:5728%09red
Calcium signaling pathway	KEGG PATHWAY	hsa04020	3	305	0.704175	0.862008	P00533|P05771|Q14289	http://www.genome.jp/kegg-bin/show_pathway?hsa04020/hsa:5579%09red/hsa:2185%09red/hsa:1956%09red
Platelet activation	KEGG PATHWAY	hsa04611	2	211	0.716545	0.869653	Q05513|P31749	http://www.genome.jp/kegg-bin/show_pathway?hsa04611/hsa:207%09red/hsa:5590%09red
Herpes simplex infection	KEGG PATHWAY	hsa05168	3	317	0.72823	0.876344	P45984|O60674|P99999	http://www.genome.jp/kegg-bin/show_pathway?hsa05168/hsa:54205%09red/hsa:3717%09red/hsa:5601%09red
TGF-beta signaling pathway	KEGG PATHWAY	hsa04350	1	117	0.753037	0.898582	P67775	http://www.genome.jp/kegg-bin/show_pathway?hsa04350/hsa:5515%09red
mRNA surveillance pathway	KEGG PATHWAY	hsa03015	1	123	0.770015	0.905456	P67775	http://www.genome.jp/kegg-bin/show_pathway?hsa03015/hsa:5515%09red
Regulation of actin cytoskeleton	KEGG PATHWAY	hsa04810	3	348	0.783265	0.905456	P00533|Q05397|P63000	http://www.genome.jp/kegg-bin/show_pathway?hsa04810/hsa:5879%09red/hsa:5747%09red/hsa:1956%09red
Pertussis	KEGG PATHWAY	hsa05133	1	131	0.790854	0.905456	P45984	http://www.genome.jp/kegg-bin/show_pathway?hsa05133/hsa:5601%09red
Arrhythmogenic right ventricular cardiomyopathy (ARVC)	KEGG PATHWAY	hsa05412	1	131	0.790854	0.905456	P17302	http://www.genome.jp/kegg-bin/show_pathway?hsa05412/hsa:2697%09red
Long-term potentiation	KEGG PATHWAY	hsa04720	1	133	0.795763	0.905456	P05771	http://www.genome.jp/kegg-bin/show_pathway?hsa04720/hsa:5579%09red
Gastric acid secretion	KEGG PATHWAY	hsa04971	1	134	0.798174	0.905456	P05771	http://www.genome.jp/kegg-bin/show_pathway?hsa04971/hsa:5579%09red
Hippo signaling pathway	KEGG PATHWAY	hsa04390	2	254	0.805317	0.905456	Q05513|P67775	http://www.genome.jp/kegg-bin/show_pathway?hsa04390/hsa:5515%09red/hsa:5590%09red
GABAergic synapse	KEGG PATHWAY	hsa04727	1	139	0.809809	0.905456	P05771	http://www.genome.jp/kegg-bin/show_pathway?hsa04727/hsa:5579%09red
Huntington's disease	KEGG PATHWAY	hsa05016	2	262	0.818815	0.906661	P16220|P99999	http://www.genome.jp/kegg-bin/show_pathway?hsa05016/hsa:54205%09red/hsa:1385%09red
Alzheimer's disease	KEGG PATHWAY	hsa05010	2	265	0.823657	0.906661	P05067|P99999	http://www.genome.jp/kegg-bin/show_pathway?hsa05010/hsa:351%09red/hsa:54205%09red
Salivary secretion	KEGG PATHWAY	hsa04970	1	149	0.83111	0.907827	P05771	http://www.genome.jp/kegg-bin/show_pathway?hsa04970/hsa:5579%09red
Morphine addiction	KEGG PATHWAY	hsa05032	1	163	0.856991	0.928952	P05771	http://www.genome.jp/kegg-bin/show_pathway?hsa05032/hsa:5579%09red
Antigen processing and presentation	KEGG PATHWAY	hsa04612	1	181	0.884537	0.951547	P16220	http://www.genome.jp/kegg-bin/show_pathway?hsa04612/hsa:1385%09red
Transcriptional misregulation in cancer	KEGG PATHWAY	hsa05202	2	331	0.904485	0.955159	Q05397|P50750	http://www.genome.jp/kegg-bin/show_pathway?hsa05202/hsa:1025%09red/hsa:5747%09red
Vascular smooth muscle contraction	KEGG PATHWAY	hsa04270	1	200	0.907888	0.955159	P05771	http://www.genome.jp/kegg-bin/show_pathway?hsa04270/hsa:5579%09red
Ubiquitin mediated proteolysis	KEGG PATHWAY	hsa04120	1	206	0.914234	0.955159	P38398	http://www.genome.jp/kegg-bin/show_pathway?hsa04120/hsa:672%09red
Parkinson's disease	KEGG PATHWAY	hsa05012	1	210	0.91822	0.955159	P99999	http://www.genome.jp/kegg-bin/show_pathway?hsa05012/hsa:54205%09red
Endocytosis	KEGG PATHWAY	hsa04144	2	352	0.921881	0.955159	P00533|Q05513	http://www.genome.jp/kegg-bin/show_pathway?hsa04144/hsa:1956%09red/hsa:5590%09red
Glutamatergic synapse	KEGG PATHWAY	hsa04724	1	221	0.928253	0.955159	P05771	http://www.genome.jp/kegg-bin/show_pathway?hsa04724/hsa:5579%09red
Phagosome	KEGG PATHWAY	hsa04145	1	258	0.953818	0.974404	P63000	http://www.genome.jp/kegg-bin/show_pathway?hsa04145/hsa:5879%09red
Alcoholism	KEGG PATHWAY	hsa05034	1	285	0.966524	0.980332	P16220	http://www.genome.jp/kegg-bin/show_pathway?hsa05034/hsa:1385%09red
Cytokine-cytokine receptor interaction	KEGG PATHWAY	hsa04060	1	379	0.989099	0.996113	P00533	http://www.genome.jp/kegg-bin/show_pathway?hsa04060/hsa:1956%09red
Metabolic pathways	KEGG PATHWAY	hsa01100	1	1814	1	1	P99999	http://www.genome.jp/kegg-bin/show_pathway?hsa01100/hsa:54205%09red
