# Supplementary material for: Signalome-wide assessment of host cell response to hepatitis C virus
Source: Nat Commun. 2017 May 8;8:15158. doi: 10.1038/ncomms15158 (PMC5424167; doi:10.1038/ncomms15158)
Supplement: Supplementary Data 5 — Sequences of siRNAs used in the study [file ncomms15158-s6.xls]

## Sheet: Sequences_by_Ord_wShippingRack_
		Pool Catalog Number	Duplex Catalog Number	Gene Symbol	GENE ID	Gene Accession	GI Number	Sequence
		M-003165-03	D-003165-05	PTK2B	2185	NM_004103	27886583	GAACAUGGCUGACCUCAUA
		M-003165-03	D-003165-06	PTK2B	2185	NM_004103	27886583	GGACCACGCUGCUCUAUUU
		M-003165-03	D-003165-07	PTK2B	2185	NM_004103	27886583	GGACGAGGACUAUUACAAA
		M-003165-03	D-003165-13	PTK2B	2185	NM_004103	27886583	GAGGAAUGCUCGCUACCGA
		M-003580-04	D-003580-10	MAP3K14	9020	NM_003954	115298644	UCUCAAAGCUCGCGGGACA
		M-003580-04	D-003580-11	MAP3K14	9020	NM_003954	115298644	GGGAAAGCGUCGCAGCAAA
		M-003580-04	D-003580-12	MAP3K14	9020	NM_003954	115298644	CGCCAAAUCAAGCCAAUUA
		M-003580-04	D-003580-26	MAP3K14	9020	NM_003954	115298644	GAUCCUGAAUGACGUGAUU
		M-003110-02	D-003110-06	CSK	1445	NM_004383	4758077	GAACAAAGUCGCCGUCAAG
		M-003110-02	D-003110-07	CSK	1445	NM_004383	4758077	GCGAGUGCCUUAUCCAAGA
		M-003110-02	D-003110-08	CSK	1445	NM_004383	4758077	GGAGAAGGGCUACAAGAUG
		M-003110-02	D-003110-09	CSK	1445	NM_004383	4758077	GGAACAAAGUCGCCGUCAA
		M-016607-01	D-016607-02	HSPBP1	23640	NM_012267	112363069	GGUCAAAUCAGCAUUCCUG
		M-016607-01	D-016607-03	HSPBP1	23640	NM_012267	112363069	CUCCAGAACCGAUGAGUGA
		M-016607-01	D-016607-04	HSPBP1	23640	NM_012267	112363069	CCGACCAGCAAGAGCGAGA
		M-016607-01	D-016607-17	HSPBP1	23640	NM_012267	112363069	CGACAGCAUGGAUCGGUGA
		M-007735-00	D-007735-01	PACSIN1	29993	NM_020804	24308228	AGAACAAUCUGCUGAAUGA
		M-007735-00	D-007735-02	PACSIN1	29993	NM_020804	24308228	CAAGAAGGCCUACCAUUUG
		M-007735-00	D-007735-03	PACSIN1	29993	NM_020804	24308228	GAGAAAGGCCCACAGUAUG
		M-007735-00	D-007735-04	PACSIN1	29993	NM_020804	24308228	GAGCAAUGCCAGCAAUUUG
		M-009037-01	D-009037-02	SOCS4	122809	NM_080867	40807478	GCACAGCUGUUCAUCCAUU
		M-009037-01	D-009037-04	SOCS4	122809	NM_080867	40807478	GAACUCAUGUUAGAUAAGU
		M-009037-01	D-009037-05	SOCS4	122809	NM_080867	40807478	ACACGCAGAUUGAUUAUGU
		M-009037-01	D-009037-06	SOCS4	122809	NM_080867	40807478	GCGCCUGUAUGUUCUUUGA
		M-005028-02	D-005028-01	PRKD1	5587	NM_002742	115529462	GAAGAGAUGUAGCUAUUAA
		M-005028-02	D-005028-02	PRKD1	5587	NM_002742	115529462	GAAAGAGUGUUUGUUGUUA
		M-005028-02	D-005028-03	PRKD1	5587	NM_002742	115529462	GAAUGCAGCUUUCAUGUAU
		M-005028-02	D-005028-21	PRKD1	5587	NM_002742	115529462	UCGAAAUCACUACGGCAAA
		M-003875-05	D-003875-02	BCR	613	NM_021574	82546844	GUAAAGCUCUCGGUCAAGU
		M-003875-05	D-003875-03	BCR	613	NM_021574	82546844	GCAUUCCGCUGACCAUCAA
		M-003875-05	D-003875-06	BCR	613	NM_021574	82546844	CAGGAGCGCUUCCGCAUGA
		M-003875-05	D-003875-13	BCR	613	NM_021574	82546844	CAGAAGAAGUGUUUCAGAA
		M-006812-00	D-006812-01	AK2	204	NM_001625	26665889	CAGAAAUGCUCGAUGACCU
		M-006812-00	D-006812-02	AK2	204	NM_001625	26665889	CAACUAUGGAUGCUGGGAA
		M-006812-00	D-006812-03	AK2	204	NM_001625	26665889	UAGUGGAGCUCAUUGAGAA
		M-006812-00	D-006812-04	AK2	204	NM_001625	26665889	CUGCUGAUCCGAAGAAUCA
		M-003584-02	D-003584-01	MAP3K5	4217	NM_005923	21536459	CAGGAAAGCUCGUAAUUUA
		M-003584-02	D-003584-03	MAP3K5	4217	NM_005923	21536459	GGAAAGCUCGUAAUUUAUA
		M-003584-02	D-003584-04	MAP3K5	4217	NM_005923	21536459	GAUGUUCUCUACUAUGUUA
		M-003584-02	D-003584-09	MAP3K5	4217	NM_005923	21536459	UAAGUAGUCUUCUUGGUAA
		M-003017-02	D-003017-05	PDPK1	5170	NM_031268	60498970	CAAGAGACCUCGUGGAGAA
		M-003017-02	D-003017-06	PDPK1	5170	NM_031268	60498970	GACCAGAGGCCAAGAAUUU
		M-003017-02	D-003017-07	PDPK1	5170	NM_031268	60498970	GGAAACGAGUAUCUUAUAU
		M-003017-02	D-003017-26	PDPK1	5170	NM_031268	60498970	UGGCCAAAUUGCACGGAAU
		M-003325-05	D-003325-26	PLK2	10769	NM_006622	93004080	ACACAGAAGGAGAACGAUA
		M-003325-05	D-003325-27	PLK2	10769	NM_006622	93004080	CAUCAAUGAGGAUAGGAUA
		M-003325-05	D-003325-28	PLK2	10769	NM_006622	93004080	CUGCCUAGUGUUACUGAUA
		M-003325-05	D-003325-29	PLK2	10769	NM_006622	93004080	ACAAAGUCUACGCCGCAAA
		M-003471-00	D-003471-01	CDKN1A	1026	NM_000389	17978496	GAUGGAACUUCGACUUUGU
		M-003471-00	D-003471-02	CDKN1A	1026	NM_000389	17978496	GCGAUGGAACUUCGACUUU
		M-003471-00	D-003471-03	CDKN1A	1026	NM_000389	17978496	CGAUGGAACUUCGACUUUG
		M-003471-00	D-003471-04	CDKN1A	1026	NM_000389	17978496	CGACUGUGAUGCGCUAAUG
		M-003014-02	D-003014-05	INSR	3643	NM_001079817	119395737	GGAAGACGUUUGAGGAUUA
		M-003014-02	D-003014-06	INSR	3643	NM_001079817	119395737	GAACAAGGCUCCCGAGAGU
		M-003014-02	D-003014-07	INSR	3643	NM_001079817	119395737	GGAGAGACCUUGGAAAUUG
		M-003014-02	D-003014-08	INSR	3643	NM_001079817	119395737	GGACGGAACCCACCUAUUU
		M-004406-02	D-004406-02	CASP6	839	NM_032992	73622127	CAACAUAACUGAGGUGGAU
		M-004406-02	D-004406-03	CASP6	839	NM_032992	73622127	CAUGGUACAUUCAAGAUUU
		M-004406-02	D-004406-04	CASP6	839	NM_032992	73622127	AAAUAUGGCUCCUCCUUAG
		M-004406-02	D-004406-05	CASP6	839	NM_032992	73622127	GUUCAAAGGAGACAAGUGU
		M-003521-04	D-003521-03	PAK1	5058	NM_002576	42794768	CAUCAAAUAUCACUAAGUC
		M-003521-04	D-003521-05	PAK1	5058	NM_002576	42794768	CAACAAAGAACAAUCACUA
		M-003521-04	D-003521-07	PAK1	5058	NM_002576	42794768	AGAAAUACCAGCACUAUGA
		M-003521-04	D-003521-21	PAK1	5058	NM_002576	42794768	GUGAAAUGCUCUCGGCUAU
		M-004765-00	D-004765-01	NFKBIA	4792	NM_020529	10092618	GAACAUGGACUUGUAUAUU
		M-004765-00	D-004765-02	NFKBIA	4792	NM_020529	10092618	GGACGAGAAAGAUCAUUGA
		M-004765-00	D-004765-03	NFKBIA	4792	NM_020529	10092618	AGGACGAGCUGCCCUAUGA
		M-004765-00	D-004765-04	NFKBIA	4792	NM_020529	10092618	GGUAGGAUCAGCCCUCAUU
		M-004831-00	D-004831-01	SPHK2	56848	NM_020126	21361698	CAAGGCAGCUCUACACUCA
		M-004831-00	D-004831-02	SPHK2	56848	NM_020126	21361698	GAGACGGGCUGCUCCAUGA
		M-004831-00	D-004831-03	SPHK2	56848	NM_020126	21361698	GCUCCUCCAUGGCGAGUUU
		M-004831-00	D-004831-04	SPHK2	56848	NM_020126	21361698	CCACUGCCCUCACCUGUCU
		M-003213-02	D-003213-06	CCNE1	898	NM_001238	17318558	GGAAAUCUAUCCUCCAAAG
		M-003213-02	D-003213-07	CCNE1	898	NM_001238	17318558	GGAGGUGUGUGAAGUCUAU
		M-003213-02	D-003213-08	CCNE1	898	NM_001238	17318558	CUAAAUGACUUACAUGAAG
		M-003213-02	D-003213-09	CCNE1	898	NM_001238	17318558	GUAUAUGGCGACACAAGAA
		M-019474-01	D-019474-01	EIF4G1	1981	NM_004953	148277098	GAGCAUAGCCCUUCAGAAU
		M-019474-01	D-019474-02	EIF4G1	1981	NM_004953	148277098	GUUAAUGACCGAAGAUAUA
		M-019474-01	D-019474-03	EIF4G1	1981	NM_004953	148277098	GAACCACGCAAGAUCAUUG
		M-019474-01	D-019474-04	EIF4G1	1981	NM_004953	148277098	GAUGUUAACAGAGGCAAUA
		M-004761-01	D-004761-01	IRAK2	3656	NM_001570	58530885	GAAAUCAGGUGUCCCAUUC
		M-004761-01	D-004761-03	IRAK2	3656	NM_001570	58530885	CAGACGACGUUGACAAUUC
		M-004761-01	D-004761-04	IRAK2	3656	NM_001570	58530885	CAAAGCGAGUGGACAUCUU
		M-004761-01	D-004761-17	IRAK2	3656	NM_001570	58530885	AGGAAACAGACGACGUUGA
		M-003206-02	D-003206-05	CCNB1	891	NM_031966	34304372	CAACAUUACCUGUCAUAUA
		M-003206-02	D-003206-06	CCNB1	891	NM_031966	34304372	CCAAAUACCUGAUGGAACU
		M-003206-02	D-003206-07	CCNB1	891	NM_031966	34304372	GAAAUGUACCCUCCAGAAA
		M-003206-02	D-003206-21	CCNB1	891	NM_031966	34304372	ACUGUAGGGUAGCGGAAAA
		M-003458-06	D-003458-03	BCL2L1	598	NM_001191	20336333	CCUACAAGCUUUCCCAGAA
		M-003458-06	D-003458-28	BCL2L1	598	NM_001191	20336333	GGAGGCAGGCGACGAGUUU
		M-003458-06	D-003458-29	BCL2L1	598	NM_001191	20336333	GAUUCAGGCUGCUUGGGAU
		M-003458-06	D-003458-30	BCL2L1	598	NM_001191	20336333	GAAAGGGCCAGGAACGCUU
		M-009259-00	D-009259-01	PPP5C	5536	NM_006247	20127496	GAACAAAGCCUCCUACAUC
		M-009259-00	D-009259-02	PPP5C	5536	NM_006247	20127496	AGAAGUACAUCAAGGGUUA
		M-009259-00	D-009259-03	PPP5C	5536	NM_006247	20127496	GAAAUGUGCCUACCAGAUU
		M-009259-00	D-009259-04	PPP5C	5536	NM_006247	20127496	CAGAGGAGCUCAAGACUCA
		M-003308-03	D-003308-02	BAX	581	NM_138763	163659849	GAACUGAUCAGAACCAUCA
		M-003308-03	D-003308-22	BAX	581	NM_138763	163659849	CUGAGCAGAUCAUGAAGAC
		M-003308-03	D-003308-23	BAX	581	NM_138763	163659849	ACAUGUUUUCUGACGGCAA
		M-003308-03	D-003308-24	BAX	581	NM_138763	163659849	CAUUGGACUUCCUCCGGGA
		M-003598-01	D-003598-01	PPP2CA	5515	NM_002715	57222566	GAGGUUCGAUGUCCAGUUA
		M-003598-01	D-003598-02	PPP2CA	5515	NM_002715	57222566	UAACCAAGCUGCAAUCAUG
		M-003598-01	D-003598-03	PPP2CA	5515	NM_002715	57222566	GAACUUGACGAUACUCUAA
		M-003598-01	D-003598-04	PPP2CA	5515	NM_002715	57222566	CGAGAAGGCUAAAGAAAUC
		M-003533-02	D-003533-03	RELA	5970	NM_021975	46430498	GGAUUGAGGAGAAACGUAA
		M-003533-02	D-003533-04	RELA	5970	NM_021975	46430498	CUCAAGAUCUGCCGAGUGA
		M-003533-02	D-003533-05	RELA	5970	NM_021975	46430498	GGCUAUAACUCGCCUAGUG
		M-003533-02	D-003533-18	RELA	5970	NM_021975	46430498	GAUUGAGGAGAAACGUAAA
		M-003505-02	D-003505-05	MAPK9	5601	NM_002752	21237735	GGAAAGAGCUAAUUUACAA
		M-003505-02	D-003505-06	MAPK9	5601	NM_002752	21237735	AAAGAGAGCUUAUCGUGAA
		M-003505-02	D-003505-07	MAPK9	5601	NM_002752	21237735	CAAGAUGUGUAUUUGGUUA
		M-003505-02	D-003505-09	MAPK9	5601	NM_002752	21237735	GAAGAAAGAAGCAAGAAUG
		M-003574-02	D-003574-01	MAP2K4	6416	NM_003010	24497520	GGACAGAAGUGGAAAUAUU
		M-003574-02	D-003574-03	MAP2K4	6416	NM_003010	24497520	GACAGAAGUGGAAAUAUUA
		M-003574-02	D-003574-05	MAP2K4	6416	NM_003010	24497520	GCGCAUCACGACAAGGAUA
		M-003574-02	D-003574-06	MAP2K4	6416	NM_003010	24497520	UCCCAUGUAUGUCGAUUGA
		M-003102-04	D-003102-10	TNK2	10188	NM_005781	58331192	GCAAGUCGUGGAUGAGUAA
		M-003102-04	D-003102-11	TNK2	10188	NM_005781	58331192	GAAAGCGACUGGAGGCUGA
		M-003102-04	D-003102-12	TNK2	10188	NM_005781	58331192	CAUCCUACCUGGAGCGCUA
		M-003102-04	D-003102-13	TNK2	10188	NM_005781	58331192	GCAGGAACAUCGCAAGGUG
		M-003151-02	D-003151-05	LCK	3932	NM_001042771	112789547	GAACUGCCAUUAUCCCAUA
		M-003151-02	D-003151-06	LCK	3932	NM_001042771	112789547	GAGAGGUGGUGAAACAUUA
		M-003151-02	D-003151-07	LCK	3932	NM_001042771	112789547	GGGCCAAGUUUCCCAUUAA
		M-003151-02	D-003151-08	LCK	3932	NM_001042771	112789547	GCACGCUGCUCAUCCGAAA
		M-003523-03	D-003523-08	PRKCA	5578	NM_002737	4506066	GGAUUGUUCUUUCUUCAUA
		M-003523-03	D-003523-09	PRKCA	5578	NM_002737	4506066	GAAGGGUUCUCGUAUGUCA
		M-003523-03	D-003523-10	PRKCA	5578	NM_002737	4506066	GGACUGGGAUCGAACAACA
		M-003523-03	D-003523-11	PRKCA	5578	NM_002737	4506066	UAAGGAACCACAAGCAGUA
		M-003503-03	D-003503-01	IKBKB	3551	NM_001556	41352711	GGAAGUACCUGAACCAGUU
		M-003503-03	D-003503-02	IKBKB	3551	NM_001556	41352711	CCAAUAAUCUUAACAGUGU
		M-003503-03	D-003503-03	IKBKB	3551	NM_001556	41352711	GGAUUCAGCUUCUCCUAAA
		M-003503-03	D-003503-04	IKBKB	3551	NM_001556	41352711	GUGGUGAGCUUAAUGAAUG
		M-003587-01	D-003587-05	MAP4K2	5871	NM_004579	22035599	GCGCAAAGGUGGCUACAAU
		M-003587-01	D-003587-06	MAP4K2	5871	NM_004579	22035599	GCAGCUACCUCAGGAAUGA
		M-003587-01	D-003587-07	MAP4K2	5871	NM_004579	22035599	GAAACUGACCCACUGAAUG
		M-003587-01	D-003587-08	MAP4K2	5871	NM_004579	22035599	GGACAGGGACACAAUCCUA
		M-003482-00	D-003482-01	CTNNB1	1499	NM_001904	4503130	GCUGAAACAUGCAGUUGUA
		M-003482-00	D-003482-02	CTNNB1	1499	NM_001904	4503130	GAUAAAGGCUACUGUUGGA
		M-003482-00	D-003482-03	CTNNB1	1499	NM_001904	4503130	CCACUAAUGUCCAGCGUUU
		M-003482-00	D-003482-04	CTNNB1	1499	NM_001904	4503130	ACAAGUAGCUGAUAUUGAU
		M-007670-02	D-007670-02	PRKAR1A	5573	NM_002734	47132579	CGAGACAGCUAUAGAAGAA
		M-007670-02	D-007670-04	PRKAR1A	5573	NM_002734	47132579	GAUAAUGAGAGAAGUGAUA
		M-007670-02	D-007670-05	PRKAR1A	5573	NM_002734	47132579	UACGGUAGCUGAUGCAUUG
		M-007670-02	D-007670-18	PRKAR1A	5573	NM_002734	47132579	GUGGGAACGUCUUACGGUA
		M-003146-02	D-003146-06	JAK2	3717	NM_004972	13325062	GAGCAAAGAUCCAAGACUA
		M-003146-02	D-003146-07	JAK2	3717	NM_004972	13325062	GCCAGAAACUUGAAACUUA
		M-003146-02	D-003146-09	JAK2	3717	NM_004972	13325062	GAUCCUGGCAUUAGUAUUA
		M-003146-02	D-003146-10	JAK2	3717	NM_004972	13325062	ACAGAAUGCUGGAACAAUA
		M-017633-01	D-017633-02	HSPA4L	22824	NM_014278	31541940	GCGCAUCAGUAAUUGAGAA
		M-017633-01	D-017633-03	HSPA4L	22824	NM_014278	31541940	CUACAUUGCUGUCGCGAGA
		M-017633-01	D-017633-17	HSPA4L	22824	NM_014278	31541940	AAUCUAAGCUUUCCGGAUA
		M-017633-01	D-017633-18	HSPA4L	22824	NM_014278	31541940	UGCAAGAGGAUGUGCGUUA
		M-011042-01	D-011042-01	GJA1	2697	NM_000165	122939163	GAACCUACAUCAUCAGUAU
		M-011042-01	D-011042-02	GJA1	2697	NM_000165	122939163	UGAAGCAGAUUGAGAUAAA
		M-011042-01	D-011042-03	GJA1	2697	NM_000165	122939163	GCUCAUGUGUUCUAUGUGA
		M-011042-01	D-011042-04	GJA1	2697	NM_000165	122939163	GAAUAUCAUUGAACUCUUC
		M-003326-08	D-003326-07	AURKB	9212	NM_004217	83776599	CAGAAGAGCUGCACAUUUG
		M-003326-08	D-003326-08	AURKB	9212	NM_004217	83776599	CCAAACUGCUCAGGCAUAA
		M-003326-08	D-003326-09	AURKB	9212	NM_004217	83776599	ACGCGGCACUUCACAAUUG
		M-003326-08	D-003326-10	AURKB	9212	NM_004217	83776599	UGGGACACCCGACAUCUUA
		M-003497-03	D-003497-01	HDAC4	9759	NM_006037	153085394	CGACAGGCCUCGUGUAUGA
		M-003497-03	D-003497-02	HDAC4	9759	NM_006037	153085394	AAAUUACGGUCCAGGCUAA
		M-003497-03	D-003497-06	HDAC4	9759	NM_006037	153085394	GAGUGUCGACCUCCUAUAA
		M-003497-03	D-003497-19	HDAC4	9759	NM_006037	153085394	GUAAAUAAAGACUGCGUUA
		M-003140-04	D-003140-09	FYN	2534	NM_153048	23510363	GCUCUGAAAUUACCAAAUC
		M-003140-04	D-003140-10	FYN	2534	NM_153048	23510363	CGCAUGAAUUAUAUCCAUA
		M-003140-04	D-003140-23	FYN	2534	NM_153048	23510363	CUGUGAAGCAUUCGAGACA
		M-003140-04	D-003140-24	FYN	2534	NM_153048	23510363	CAGGAAUGGCUUACAUCGA
		M-004946-01	D-004946-01	CAMK1D	57118	NM_020397	62952497	UGAAGUGUAUCCCUAAGAA
		M-004946-01	D-004946-02	CAMK1D	57118	NM_020397	62952497	CAAAUCACCUGUACUUGGU
		M-004946-01	D-004946-03	CAMK1D	57118	NM_020397	62952497	CCGAAAAUCUCUUGUACUA
		M-004946-01	D-004946-04	CAMK1D	57118	NM_020397	62952497	GAGAAGGACCCGAAUAAAA
		M-003509-03	D-003509-02	MAP2K3	5606	NM_002756	117306181	GGUGGAGGCUGAUGACUUG
		M-003509-03	D-003509-04	MAP2K3	5606	NM_002756	117306181	CCGCAGAGCGUAUGAGCUA
		M-003509-03	D-003509-05	MAP2K3	5606	NM_002756	117306181	CCAAUGUCCUUAUCAACAA
		M-003509-03	D-003509-06	MAP2K3	5606	NM_002756	117306181	GGAGAUUGCUGUGUCUAUC
		M-012488-01	D-012488-01	MAPT	4137	NM_016841	82534391	GCAAAUAGUCUACAAACCA
		M-012488-01	D-012488-02	MAPT	4137	NM_016841	82534391	UAGGCAACAUCCAUCAUAA
		M-012488-01	D-012488-03	MAPT	4137	NM_016841	82534391	GGACACGUCUCCACGGCAU
		M-012488-01	D-012488-04	MAPT	4137	NM_016841	82534391	AAGCUGACCUUCCGCGAGA
		M-003636-03	D-003636-01	CANX	821	NM_001024649	66933004	GGAAGUGGUUGCUGUGUAU
		M-003636-03	D-003636-04	CANX	821	NM_001024649	66933004	GAAAGACGAUACCGAUGAU
		M-003636-03	D-003636-05	CANX	821	NM_001024649	66933004	GGGAAGUGGUUGCUGUGUA
		M-003636-03	D-003636-06	CANX	821	NM_001024649	66933004	UGAUUGAUAUUGAGGAUGA
		M-004554-00	D-004554-01	PPM1D	8493	NM_003620	29558519	GGAAGAAACUGGCGGAAUG
		M-004554-00	D-004554-02	PPM1D	8493	NM_003620	29558519	CGAAAUGGCUUAAGUCGAA
		M-004554-00	D-004554-03	PPM1D	8493	NM_003620	29558519	CAAGAAACCUGUGUGAUGA
		M-004554-00	D-004554-04	PPM1D	8493	NM_003620	29558519	UGAGAUAGCUCGAGAGAAU
		M-003559-01	D-003559-02	PLCG1	5335	NM_182811	33598945	CCAACCAGCUUAAGAGGAA
		M-003559-01	D-003559-03	PLCG1	5335	NM_182811	33598945	GAAGUGAACAUGUGGAUCA
		M-003559-01	D-003559-04	PLCG1	5335	NM_182811	33598945	GAGCAGUGCCUUUGAAGAA
		M-003559-01	D-003559-17	PLCG1	5335	NM_182811	33598945	CCAAGAAGGACUCGGGUCA
		M-003731-00	D-003731-01	APP	351	NM_000484	4502166	CAAGAAAGCCGCUCAGAUC
		M-003731-00	D-003731-02	APP	351	NM_000484	4502166	GGAAGCAGCCAACGAGAGA
		M-003731-00	D-003731-03	APP	351	NM_000484	4502166	GCCUAAAGCUGAUAAGAAG
		M-003731-00	D-003731-04	APP	351	NM_000484	4502166	UUGAUGAGCUGCUUCAGAA
		M-004658-04	D-004658-01	PRKG1	5592	NM_006258	148612883	GAACAAAGGCCAUGACAUU
		M-004658-04	D-004658-03	PRKG1	5592	NM_006258	148612883	GGACAGGACUCAUCAAGCA
		M-004658-04	D-004658-04	PRKG1	5592	NM_006258	148612883	GGAUUGACAUGAUAGAAUU
		M-004658-04	D-004658-09	PRKG1	5592	NM_006258	148612883	CCUAUAACAUCAUAUUGAG
		M-003879-02	D-003879-01	CDKN3	1033	NM_005192	17981703	GAACAGACUCCAAUUCAUA
		M-003879-02	D-003879-03	CDKN3	1033	NM_005192	17981703	GAUGAACAGACUCCAAUUC
		M-003879-02	D-003879-04	CDKN3	1033	NM_005192	17981703	GAUGAAGAGCCUAUUGAAG
		M-003879-02	D-003879-20	CDKN3	1033	NM_005192	17981703	CUUCAUGAGUUUCGGGACA
		M-003010-03	D-003010-05	GSK3B	2932	NM_002093	21361339	GAAGAAAGAUGAGGUCUAU
		M-003010-03	D-003010-06	GSK3B	2932	NM_002093	21361339	GGACCCAAAUGUCAAACUA
		M-003010-03	D-003010-08	GSK3B	2932	NM_002093	21361339	GAUGAGGUCUAUCUUAAUC
		M-003010-03	D-003010-09	GSK3B	2932	NM_002093	21361339	GAAGUCAGCUAUACAGACA
		M-003565-01	D-003565-01	DUSP2	1844	NM_004418	12707563	GGACGAGGCCUUUGACUUC
		M-003565-01	D-003565-02	DUSP2	1844	NM_004418	12707563	GCCAUAGGCUUCAUUGACU
		M-003565-01	D-003565-03	DUSP2	1844	NM_004418	12707563	CGAGGCCUUUGACUUCGUU
		M-003565-01	D-003565-05	DUSP2	1844	NM_004418	12707563	GGAGAUCAGUGCCUGGUUC
		M-003100-02	D-003100-05	ABL1	25	NM_005157	62362413	GGAAAUCAGUGACAUAGUG
		M-003100-02	D-003100-07	ABL1	25	NM_005157	62362413	GAAGGAAAUCAGUGACAUA
		M-003100-02	D-003100-08	ABL1	25	NM_005157	62362413	UCACUGAGUUCAUGACCUA
		M-003100-02	D-003100-21	ABL1	25	NM_005157	62362413	CUCCAUUGCUCCCUCGAAA
		M-003758-04	D-003758-06	PRKCB	5579	NM_002738	40255270	GAACCAAGGUCCCGGAAGA
		M-003758-04	D-003758-09	PRKCB	5579	NM_002738	40255270	GGAUGAAACUGACCGAUUU
		M-003758-04	D-003758-10	PRKCB	5579	NM_002738	40255270	CCAAGUCUAUGUCCAAGGA
		M-003758-04	D-003758-12	PRKCB	5579	NM_002738	40255270	AGAGUAAGGGCAUCAUUUA
		M-006756-02	D-006756-03	NME7	29922	NM_013330	37574616	GCACUUGGAAGAUUUAUUU
		M-006756-02	D-006756-05	NME7	29922	NM_013330	37574616	AAGGAGUAGUGACCGAAUA
		M-006756-02	D-006756-06	NME7	29922	NM_013330	37574616	AAGCGGACCAAAUAUGAUA
		M-006756-02	D-006756-07	NME7	29922	NM_013330	37574616	CGGCAAACACUGCUAAAUU
		M-003560-06	D-003560-07	RAC1	5879	NM_006908	156071503	UAAGGAGAUUGGUGCUGUA
		M-003560-06	D-003560-08	RAC1	5879	NM_006908	156071503	UAAAGACACGAUCGAGAAA
		M-003560-06	D-003560-09	RAC1	5879	NM_006908	156071503	CGGCACCACUGUCCCAACA
		M-003560-06	D-003560-30	RAC1	5879	NM_006908	156071503	AUGAAAGUGUCACGGGUAA
		M-003619-01	D-003619-05	CREB1	1385	NM_134442	22219460	GAGAGAGGUCCGUCUAAUG
		M-003619-01	D-003619-06	CREB1	1385	NM_134442	22219460	CGUACAAACAUACCAGAUU
		M-003619-01	D-003619-07	CREB1	1385	NM_134442	22219460	GAGUGGAGAUGCAGCUGUA
		M-003619-01	D-003619-08	CREB1	1385	NM_134442	22219460	UGACUUAUCUUCUGAUGCA
		M-003329-03	D-003329-05	TP53	7157	NM_000546	120407067	GAGGUUGGCUCUGACUGUA
		M-003329-03	D-003329-07	TP53	7157	NM_000546	120407067	GCACAGAGGAAGAGAAUCU
		M-003329-03	D-003329-08	TP53	7157	NM_000546	120407067	GAAGAAACCACUGGAUGGA
		M-003329-03	D-003329-26	TP53	7157	NM_000546	120407067	GCUUCGAGAUGUUCCGAGA
		M-011759-01	D-011759-01	RAD23B	5887	NM_002874	51173731	GCAGAUAGGUCGAGAGAAU
		M-011759-01	D-011759-02	RAD23B	5887	NM_002874	51173731	GUACAUCGGGUGAUUCUUC
		M-011759-01	D-011759-03	RAD23B	5887	NM_002874	51173731	GAACGAGAGCAAGUAAUUG
		M-011759-01	D-011759-04	RAD23B	5887	NM_002874	51173731	GGGUCAGUCUUACGAGAAU
		M-003148-01	D-003148-05	KDR	3791	NM_002253	11321596	GGAAAUCUCUUGCAAGCUA
		M-003148-01	D-003148-06	KDR	3791	NM_002253	11321596	GAUUACAGAUCUCCAUUUA
		M-003148-01	D-003148-07	KDR	3791	NM_002253	11321596	GCAGACAGAUCUACGUUUG
		M-003148-01	D-003148-08	KDR	3791	NM_002253	11321596	GCGAUGGCCUCUUCUGUAA
		M-010600-02	D-010600-02	HSPD1	3329	NM_002156	41399283	UGAAUGAACGGCUUGCAAA
		M-010600-02	D-010600-04	HSPD1	3329	NM_002156	41399283	UAUGGGAGGUGGCAUGUUC
		M-010600-02	D-010600-05	HSPD1	3329	NM_002156	41399283	CGUUCAGCCUCAUGACUUA
		M-010600-02	D-010600-07	HSPD1	3329	NM_002156	41399283	GAACAGUGAUUAUUGAGCA
		M-003173-01	D-003173-05	ROS1	6098	NM_002944	19924164	GAGGAGACCUUCUUACUUA
		M-003173-01	D-003173-06	ROS1	6098	NM_002944	19924164	UUACAGAGGUUCAGGAUUA
		M-003173-01	D-003173-07	ROS1	6098	NM_002944	19924164	GAACAAACCUAAGCAUGAA
		M-003173-01	D-003173-08	ROS1	6098	NM_002944	19924164	GAAAGAGCACUUCAAAUAA
		M-003023-02	D-003023-05	PTEN	5728	NM_000314	110224474	GUGAAGAUCUUGACCAAUG
		M-003023-02	D-003023-06	PTEN	5728	NM_000314	110224474	GAUCAGCAUACACAAAUUA
		M-003023-02	D-003023-07	PTEN	5728	NM_000314	110224474	GGCGCUAUGUGUAUUAUUA
		M-003023-02	D-003023-08	PTEN	5728	NM_000314	110224474	GUAUAGAGCGUGCAGAUAA
		M-004655-01	D-004655-02	PRKCH	5583	NM_006255	47717140	GAAGUUCAAUGGCUAUUUG
		M-004655-01	D-004655-03	PRKCH	5583	NM_006255	47717140	GACCGGAUCUUCAAACAUU
		M-004655-01	D-004655-04	PRKCH	5583	NM_006255	47717140	GCUGAACCAUCGCCAAAUA
		M-004655-01	D-004655-05	PRKCH	5583	NM_006255	47717140	GCACCUGUGUCGUCCAUAA
		M-012735-02	D-012735-01	DNAJB1	3337	NM_006145	5453689	GAAAGAGCAUUCGAAACGA
		M-012735-02	D-012735-04	DNAJB1	3337	NM_006145	5453689	GCUCUGAUGUCAUUUAUCC
		M-012735-02	D-012735-18	DNAJB1	3337	NM_006145	5453689	GCGAGAUCUUCGACCGCUA
		M-012735-02	D-012735-19	DNAJB1	3337	NM_006145	5453689	AAAUAUUGACCAUCGAAGU
		M-003243-03	D-003243-05	CDK9	1025	NM_001261	161016771	GGCCAAACGUGGACAACUA
		M-003243-03	D-003243-06	CDK9	1025	NM_001261	161016771	UGACGUCCAUGUUCGAGUA
		M-003243-03	D-003243-07	CDK9	1025	NM_001261	161016771	CCAACCAGACGGAGUUUGA
		M-003243-03	D-003243-08	CDK9	1025	NM_001261	161016771	GAAGGUGGCUCUGAAGAAG
		M-003513-02	D-003513-01	MAPK7	5598	NM_002749	20986496	CAUGAACCCUGCCGAUAUU
		M-003513-02	D-003513-03	MAPK7	5598	NM_002749	20986496	GCCCAGCGCUCGCAUCUCA
		M-003513-02	D-003513-04	MAPK7	5598	NM_002749	20986496	GAACUGUGAGCUCAAGAUU
		M-003513-02	D-003513-06	MAPK7	5598	NM_002749	20986496	AAACCAGUCUUUCGACAUG
		M-003241-02	D-003241-05	CDK7	1022	NM_001799	161016768	GGACAUAGAUCAGAAGCUA
		M-003241-02	D-003241-06	CDK7	1022	NM_001799	161016768	CAAUAGAGCUUAUACACAU
		M-003241-02	D-003241-07	CDK7	1022	NM_001799	161016768	CAUACAAGGCUUAUUCUUA
		M-003241-02	D-003241-08	CDK7	1022	NM_001799	161016768	GGAGACGACUUACUAGAUC
		M-005186-02	D-005186-01	HSP90AA1	3320	NM_005348	154146190	GCAGAUAUCUCUAUGAUUG
		M-005186-02	D-005186-02	HSP90AA1	3320	NM_005348	154146190	GAAGUGAUCUAUAUGAUUG
		M-005186-02	D-005186-03	HSP90AA1	3320	NM_005348	154146190	UAUAAGAGCUUGACCAAUG
		M-005186-02	D-005186-05	HSP90AA1	3320	NM_005348	154146190	GGAUCUCCCUCUAAACAUA
		M-004390-02	D-004390-08	BIRC2	329	NM_001166	41349435	UAUAGGACCUGGAGAUAGG
		M-004390-02	D-004390-09	BIRC2	329	NM_001166	41349435	CAAUUGACAUGUGUGCUUC
		M-004390-02	D-004390-10	BIRC2	329	NM_001166	41349435	GAACAGAAUGGCUCUCUUU
		M-004390-02	D-004390-11	BIRC2	329	NM_001166	41349435	GAAACAAACAGUUCAAAGU
		M-003461-02	D-003461-05	BRCA1	672	NM_007298	63252875	CAGCUACCCUUCCAUCAUA
		M-003461-02	D-003461-06	BRCA1	672	NM_007298	63252875	GGGAUACCAUGCAACAUAA
		M-003461-02	D-003461-07	BRCA1	672	NM_007298	63252875	GAAGGAGCUUUCAUCAUUC
		M-003461-02	D-003461-08	BRCA1	672	NM_007298	63252875	CUAGAAAUCUGUUGCUAUG
		M-003126-04	D-003126-05	ERBB2	2064	NM_004448	54792095	GGACGAAUUCUGCACAAUG
		M-003126-04	D-003126-06	ERBB2	2064	NM_004448	54792095	GACGAAUUCUGCACAAUGG
		M-003126-04	D-003126-07	ERBB2	2064	NM_004448	54792095	CUACAACACAGACACGUUU
		M-003126-04	D-003126-08	ERBB2	2064	NM_004448	54792095	AGACGAAGCAUACGUGAUG
		M-003009-01	D-003009-05	GSK3A	2931	NM_019884	11995473	GGACAAAGGUGUUCAAAUC
		M-003009-01	D-003009-06	GSK3A	2931	NM_019884	11995473	GAACCCAGCUGCCUAACAA
		M-003009-01	D-003009-07	GSK3A	2931	NM_019884	11995473	GCGCACAGCUUCUUUGAUG
		M-003009-01	D-003009-08	GSK3A	2931	NM_019884	11995473	GCUCUAGCCUGCUGGAGUA
		M-003145-02	D-003145-05	JAK1	3716	NM_002227	102469033	CCACAUAGCUGAUCUGAAA
		M-003145-02	D-003145-06	JAK1	3716	NM_002227	102469033	UGAAAUCACUCACAUUGUA
		M-003145-02	D-003145-07	JAK1	3716	NM_002227	102469033	UAAGGAACCUCUAUCAUGA
		M-003145-02	D-003145-08	JAK1	3716	NM_002227	102469033	GCAGGUGGCUGUUAAAUCU
		M-004763-01	D-004763-03	NLK	51701	NM_016231	7706444	GGUGGAAGAUAAUGUACUA
		M-004763-01	D-004763-04	NLK	51701	NM_016231	7706444	GGUGUUGUCUGGUCAGUAA
		M-004763-01	D-004763-05	NLK	51701	NM_016231	7706444	CAACUGUGUUCUAAAGAUU
		M-004763-01	D-004763-06	NLK	51701	NM_016231	7706444	GGACGAAGAAUAUUGUUUC
		M-005327-01	D-005327-01	GSG2	83903	NM_031965	56790918	GAACCAAGUUGUCUUCCUU
		M-005327-01	D-005327-02	GSG2	83903	NM_031965	56790918	GCAAAUGACCGGCCUGAUU
		M-005327-01	D-005327-03	GSG2	83903	NM_031965	56790918	GACCAGAUUUAGUCAAUGG
		M-005327-01	D-005327-04	GSG2	83903	NM_031965	56790918	GAUCAAGCCGGAAGAGCAA
		M-015757-00	D-015757-01	NFKBIB	4793	NM_001001716	48928016	ACAAAGAUGUGGAGAUGGU
		M-015757-00	D-015757-02	NFKBIB	4793	NM_001001716	48928016	CAGAAUGACCUAGGCCAGA
		M-015757-00	D-015757-03	NFKBIB	4793	NM_001001716	48928016	GUACCCCGAUUCCGACUUG
		M-015757-00	D-015757-04	NFKBIB	4793	NM_001001716	48928016	GCACUGAGUACAUGGACCU
		M-004090-03	D-004090-02	NEK2	4751	NM_002497	4505372	AGAGUCAGCUCACAUCUAA
		M-004090-03	D-004090-03	NEK2	4751	NM_002497	4505372	GCUCAAGCCCUGUCAGAUA
		M-004090-03	D-004090-04	NEK2	4751	NM_002497	4505372	GAUGCAAUUUGGUCAUUAA
		M-004090-03	D-004090-06	NEK2	4751	NM_002497	4505372	GAAAGGCAAUACUUAGAUG
		M-004654-01	D-004654-01	PRKCG	5582	NM_002739	47132626	GGAAUGAGACCUUUGUGUU
		M-004654-01	D-004654-03	PRKCG	5582	NM_002739	47132626	GGGAGCGGCUGGAACGAUU
		M-004654-01	D-004654-04	PRKCG	5582	NM_002739	47132626	GGAUGGCUGGUACAAGUUA
		M-004654-01	D-004654-05	PRKCG	5582	NM_002739	47132626	GCCCGUAACCUAAUUCCUA
		M-003256-06	D-003256-05	CHEK2	11200	NM_145862	54112405	GAAAUUGCACUGUCACUAA
		M-003256-06	D-003256-13	CHEK2	11200	NM_145862	54112405	CUCAGGAACUCUAUUCUAU
		M-003256-06	D-003256-14	CHEK2	11200	NM_145862	54112405	AAACGCCGUCCUUUGAAUA
		M-003256-06	D-003256-15	CHEK2	11200	NM_145862	54112405	GCUAAAUCAUCCUUGCAUC
		M-003520-01	D-003520-01	NFKB1	4790	NM_003998	34577121	GCAGGUAUUUGACAUAUUA
		M-003520-01	D-003520-02	NFKB1	4790	NM_003998	34577121	GCAAUAGCCUGCCAUGUUU
		M-003520-01	D-003520-03	NFKB1	4790	NM_003998	34577121	GAACCACGCCUCUAGAUAU
		M-003520-01	D-003520-05	NFKB1	4790	NM_003998	34577121	GGGCUACACCGAAGCAAUU
		M-003524-01	D-003524-03	PRKCD	5580	NM_006254	31377781	GAAAGAACGCUUCAACAUC
		M-003524-01	D-003524-04	PRKCD	5580	NM_006254	31377781	AGAAGAAGCCGACCAUGUA
		M-003524-01	D-003524-05	PRKCD	5580	NM_006254	31377781	GUUGAUGUCUGUUCAGUAU
		M-003524-01	D-003524-06	PRKCD	5580	NM_006254	31377781	AGAAAUGCAUCGACAAGAU
		M-003305-02	D-003305-01	BAK1	578	NM_001188	109698605	CAGAGAAUGCCUAUGAGUA
		M-003305-02	D-003305-03	BAK1	578	NM_001188	109698605	CAACCGACGCUAUGACUCA
		M-003305-02	D-003305-04	BAK1	578	NM_001188	109698605	CGACAUCAACCGACGCUAU
		M-003305-02	D-003305-05	BAK1	578	NM_001188	109698605	GCUUCGUGGUCGACUUCAU
		M-004688-01	D-004688-01	CDK13	8621	NM_031267	145309299	GGCGAACUCUUCACUAAAA
		M-004688-01	D-004688-02	CDK13	8621	NM_031267	145309299	GUAUGGAGCUGUGGCUGUA
		M-004688-01	D-004688-03	CDK13	8621	NM_031267	145309299	CAAGGUAAUUACUUUAUGG
		M-004688-01	D-004688-04	CDK13	8621	NM_031267	145309299	GAACUUGCACAACUAGAAU
		M-003182-02	D-003182-06	TYK2	7297	NM_003331	34222294	GCAUCCACAUUGCACAUAA
		M-003182-02	D-003182-07	TYK2	7297	NM_003331	34222294	UCAAAUACCUAGCCACACU
		M-003182-02	D-003182-08	TYK2	7297	NM_003331	34222294	CAAUCUUGCUGACGUCUUG
		M-003182-02	D-003182-21	TYK2	7297	NM_003331	34222294	CACAAGGACCAACGUGUAU
		M-011649-01	D-011649-02	EFNA5	1946	NM_001962	4503486	GCACAAACACCAAGGAUAC
		M-011649-01	D-011649-03	EFNA5	1946	NM_001962	4503486	GAAUGUAACCGGCCUCACU
		M-011649-01	D-011649-17	EFNA5	1946	NM_001962	4503486	AAGAUAAGACUGAGCGCUA
		M-011649-01	D-011649-18	EFNA5	1946	NM_001962	4503486	GCACUGUGUCAGCGGGCUA
		M-003526-04	D-003526-10	PRKCZ	5590	NM_002744	75709224	GAACGAGGACGCCGACCUU
		M-003526-04	D-003526-11	PRKCZ	5590	NM_002744	75709224	GACCAAAUUUACGCCAUGA
		M-003526-04	D-003526-12	PRKCZ	5590	NM_002744	75709224	GGUUGUUCCUGGUCAUUGA
		M-003526-04	D-003526-13	PRKCZ	5590	NM_002744	75709224	CGUCAAAGCCUCCCAUGUU
		M-004172-03	D-004172-22	SPHK1	8877	NM_021972	21361087	GGGAAUUGAUGGUUAGCGA
		M-004172-03	D-004172-23	SPHK1	8877	NM_021972	21361087	CGACGAGGACUUUGUGCUA
		M-004172-03	D-004172-24	SPHK1	8877	NM_021972	21361087	AGGGCAGGCAUAUGGAGUA
		M-004172-03	D-004172-25	SPHK1	8877	NM_021972	21361087	CUGACCAACUGCACGCUAU
		M-017355-00	D-017355-01	CYCS	54205	NM_018947	34328939	GGAAGAAAGGGCAGACUUA
		M-017355-00	D-017355-02	CYCS	54205	NM_018947	34328939	GCAUUAAGAAGAAGGAAGA
		M-017355-00	D-017355-03	CYCS	54205	NM_018947	34328939	GCACAAGACUGGGCCAAAU
		M-017355-00	D-017355-04	CYCS	54205	NM_018947	34328939	ACACAGCCGCCAAUAAGAA
		M-004653-02	D-004653-01	PRKCE	5581	NM_005400	47157326	GGGCAAAGAUGAAGUAUAU
		M-004653-02	D-004653-02	PRKCE	5581	NM_005400	47157326	CAACGUGGCUCCCAACUGU
		M-004653-02	D-004653-03	PRKCE	5581	NM_005400	47157326	GACGUGGACUGCACAAUGA
		M-004653-02	D-004653-18	PRKCE	5581	NM_005400	47157326	CGACAAUGAGGACGACCUA
		M-011912-00	D-011912-01	AIFM1	9131	NM_004208	22202627	GGUAGAAACUGACCACAUA
		M-011912-00	D-011912-02	AIFM1	9131	NM_004208	22202627	CAAGGAAGAUCAUUAAGGA
		M-011912-00	D-011912-03	AIFM1	9131	NM_004208	22202627	GCAUGAAGAUCUCAAUGAA
		M-011912-00	D-011912-04	AIFM1	9131	NM_004208	22202627	GAACAUCUUUAACCGAAUG
		M-003147-01	D-003147-05	JAK3	3718	NM_000215	4557680	GCGCCUAUCUUUCUCCUUU
		M-003147-01	D-003147-06	JAK3	3718	NM_000215	4557680	CCAGAAAUCGUAGACAUUA
		M-003147-01	D-003147-07	JAK3	3718	NM_000215	4557680	CCUCAUCUCUUCAGACUAU
		M-003147-01	D-003147-08	JAK3	3718	NM_000215	4557680	UGUACGAGCUCUUCACCUA
		M-015862-00	D-015862-01	FHL2	2274	NM_001450	21361123	GAAACUCACUGGUGGACAA
		M-015862-00	D-015862-02	FHL2	2274	NM_001450	21361123	GAACGGCAGUGGCAUAACG
		M-015862-00	D-015862-03	FHL2	2274	NM_001450	21361123	GCAGUGCGUUCAGUGCAAA
		M-015862-00	D-015862-04	FHL2	2274	NM_001450	21361123	GCGAUGACUUUGCCUACUG
		M-007730-02	D-007730-01	LIMK1	3984	NM_002314	8051616	GAACGCAGACCCUGACUAC
		M-007730-02	D-007730-04	LIMK1	3984	NM_002314	8051616	UGAGACAGGUGAGGUGAUG
		M-007730-02	D-007730-05	LIMK1	3984	NM_002314	8051616	GAGCAUGACCCUCACGAUA
		M-007730-02	D-007730-18	LIMK1	3984	NM_002314	8051616	GCAUGACCCUCACGAUACA
		M-003594-02	D-003594-06	MAPK6	5597	NM_002748	16306569	CUACUGAUGUUGUUGAUAA
		M-003594-02	D-003594-07	MAPK6	5597	NM_002748	16306569	CUGAAGGAUUGGUUACUAA
		M-003594-02	D-003594-08	MAPK6	5597	NM_002748	16306569	GGAAUGGAUUGGUUAAAGC
		M-003594-02	D-003594-09	MAPK6	5597	NM_002748	16306569	GACGAUGUGGGCUCUCUUA
		M-003164-02	D-003164-05	PTK2	5747	NM_005607	27886592	GAAGUUGGGUUGUCUAGAA
		M-003164-02	D-003164-07	PTK2	5747	NM_005607	27886592	GGAAAUUGCUUUGAAGUUG
		M-003164-02	D-003164-08	PTK2	5747	NM_005607	27886592	GGUUCAAGCUGGAUUAUUU
		M-003164-02	D-003164-09	PTK2	5747	NM_005607	27886592	GCGAUUAUAUGUUAGAGAU
		M-011784-01	D-011784-01	STAT4	6775	NM_003151	21618332	GCAAAGAACUCACAUGCUA
		M-011784-01	D-011784-02	STAT4	6775	NM_003151	21618332	GAAAGGAGGCUCUCAGUAA
		M-011784-01	D-011784-03	STAT4	6775	NM_003151	21618332	GCAAUGAAGUCUCCUUAUU
		M-011784-01	D-011784-05	STAT4	6775	NM_003151	21618332	GAAUUUGACUACAGGUAUA
		M-003114-03	D-003114-32	EGFR	1956	NM_201283	41327733	CCGCAAAUUCCGAGACGAA
		M-003114-03	D-003114-33	EGFR	1956	NM_201283	41327733	CAAAGUGUGUAACGGAAUA
		M-003114-03	D-003114-34	EGFR	1956	NM_201283	41327733	GUAACAAGCUCACGCAGUU
		M-003114-03	D-003114-35	EGFR	1956	NM_201283	41327733	GAGGAAAUAUGUACUACGA
		M-004016-01	D-004016-02	MAP2K7	5609	NM_145185	21735543	GGAUCGACCUCAACCUGGA
		M-004016-01	D-004016-04	MAP2K7	5609	NM_145185	21735543	GACCUCAACCUGGAUAUCA
		M-004016-01	D-004016-05	MAP2K7	5609	NM_145185	21735543	GGCGGAGGAUCGACCUCAA
		M-004016-01	D-004016-06	MAP2K7	5609	NM_145185	21735543	GCAGCAUGGAGAGCAUUGA
		M-003000-03	D-003000-05	AKT1	207	NM_001014431	62241012	GACAAGGACGGGCACAUUA
		M-003000-03	D-003000-07	AKT1	207	NM_001014431	62241012	GCUACUUCCUCCUCAAGAA
		M-003000-03	D-003000-08	AKT1	207	NM_001014431	62241012	GACCGCCUCUGCUUUGUCA
		M-003000-03	D-003000-22	AKT1	207	NM_001014431	62241012	GGCAGCACGUGUACGAGAA
		M-010508-00	D-010508-01	CTTN	2017	NM_005231	20357551	GAACAAGACCGAAUGGAUA
		M-010508-00	D-010508-02	CTTN	2017	NM_005231	20357551	GAAUAUCAGUCGAAACUUU
		M-010508-00	D-010508-03	CTTN	2017	NM_005231	20357551	GGACAGAGUUGAUCAGUCU
		M-010508-00	D-010508-04	CTTN	2017	NM_005231	20357551	ACAGAGAGAUUACUCCAAA
		M-005169-02	D-005169-01	STAT5A	6776	NM_003152	21618341	GCACGUGGAGGAACUCUUA
		M-005169-02	D-005169-02	STAT5A	6776	NM_003152	21618341	ACAGAACCCUGACCAUGUA
		M-005169-02	D-005169-05	STAT5A	6776	NM_003152	21618341	CUACUGUGCUGUGGGACAA
		M-005169-02	D-005169-06	STAT5A	6776	NM_003152	21618341	GUACUACACUCCUGUGCUG
