# Supplementary material for: Signalome-wide assessment of host cell response to hepatitis C virus
Source: Nat Commun. 2017 May 8;8:15158. doi: 10.1038/ncomms15158 (PMC5424167; doi:10.1038/ncomms15158)
Supplement: Supplementary Data 6 — si RNA screen - Luciferase assay data [file ncomms15158-s7.xlsx]

## Sheet: Sheet1
	Cell factor	Well 1	Well 2	Well 3	Well 4	Well 5	Well 6	Average	STDEV	P value
	Si-HCV321	1.99743	3.17534	4.67422	4.08324	3.17534	4.67422	3.62996	1.04546	<0.001
	PTK2B	41.3816	49.6838	76.74	56.8139	55.6329		56.0504	13.0817	<0.001
	MAP3K14	56.5301	52.6976	36.9279	52.2355	52.7797	55.7925	51.1605	7.19716	<0.001
	CSK	46.7912	133.197	87.7806	127.825	83.0292		95.7248	35.5438	0.806566
	HSPBP1	52.3487	69.0956	110.898	90.1106	69.2421	74.9912	77.781	20.2568	0.0472081
	PACSIN1	66.4738	75.7751	91.3012	91.269	69.0112		78.7661	11.9232	0.016986
	SOCS4	72.5529	85.4747	125.837	57.8456	66.9495		81.732	26.6113	0.0660598
	PRKD1	52.4915	96.3043	115.248	82.8816	99.3956		89.2642	23.5603	0.387107
	BCR	69.4671	150.572	108.777	115.251	173.859		123.585	40.2282	0.26018
	AK2	49.5482	96.9611	131.838	48.5293	59.5216		77.2796	36.3143	0.236369
	MAP3K5	61.7926	93.2891	88.9676	111.916	109.678	102.341	94.6642	18.4221	0.562758
	PDK1	111.887	149.691	77.5995	117.92			114.274	29.543	0.408767
	PLK2	74.5711	60.7469	67.0129	58.2545	84.8559		69.0883	10.839	0.00128065
	CDKN1A	142.026	136.784	123.107				133.972	9.76824	0.005579
	INSR	38.4928	40.9783	54.4164	122.116	90.6835	108.787	75.9123	36.101	0.170045
	CASP6	83.7753	82.2491	54.5546	70.6415			72.8051	13.5067	0.0160372
	PAK1	60.7941	58.9635	68.3622	45.2424	54.4334		57.5591	8.52373	<0.001
	NFKBIA	63.9411	46.4061	50.2401				53.5291	9.21856	0.00121723
	SPHK2	89.5119	93.3785	95.5293	73.0279			87.8619	10.1979	0.121771
	CCNE1	110.457	88.5125	102.342	65.9536	65.3201		86.517	20.6136	0.239302
	EIF4G1	165.268	140.002	139.272	90.7809	148.879		136.84	27.7958	0.039071
	IRAK2	77.4187	53.4635	57.3423	33.0057	70.4739		58.3408	17.1598	0.00235654
	CCNB1	126.523	75.3786	63.4497	98.4218			90.9434	27.809	0.570136
	BCL2L1	86.2841	96.4564	71.1114	80.2654	65.0577	101.74	83.4859	14.2295	0.0506358
	PPP5C	62.8361	62.9941	65.2536	91.9544	51.3576	83.9947	69.7318	15.1518	0.00354552
	BAX	73.2193	67.2903	71.4109	93.0261	48.241	100.684	75.6453	18.8343	0.0265965
	PPP2CA	98.1855	100.496	72.9652	86.4007	58.0527	85.9667	83.6777	15.9835	0.0719797
	RELA	170.777	136.657	133.253	178.515	65.8062	96.2031	130.202	43.2068	0.14884
	MAPK9 (JNK2)	106.039	143.208	110.596	178.769	88.9769	91.526	119.853	34.7817	0.232187
	MAP2K4	128.272	128.247	109.878	164.111	60.4902	117.777	118.129	33.7937	0.259397
	TNK2	97.1928	132.031	118.248	172.14	127.043		129.331	27.3899	0.075301
	LCK	61.0644	94.1436	73.2588	98.7154			81.7955	17.7145	0.128344
	PRKCA	64.1479	38.4956	97.2808	97.2335	87.3856		76.9087	25.3786	0.118408
	IKBKB	38.0353	38.8075	74.4376	71.4303	34.3895	74.2838	55.2307	19.9706	0.00140548
	MAP4K2	24.198	24.1826	48.2409	20.1946			29.204	12.8303	<0.001
	CTNNB1	29.1756	85.4463	66.7768	52.9989	88.3305		64.5456	24.4536	0.030651
	PRKAR1A	54.4252	52.7627	74.263	73.0042	33.6628	73.573	60.2818	16.3303	<0.001
	JAK2	59.769	96.2649	78.3617				78.1319	18.2491	0.153735
	HSPA4L	67.2966	32.8616	89.7719	74.489	36.071	56.086	59.4294	22.2351	0.00532971
	GJA1	75.9245	44.9153	61.2827	83.1548	37.7138		60.5982	19.4539	0.00715486
	AURKB	73.0373	98.8995	75.3275	43.0942	73.7728		72.8263	19.818	0.03483
	HDAC4	51.0663	69.0405	53.848	84.6983	32.1565	71.873	60.4471	18.5711	0.00214204
	FYN	78.9853	99.4967	62.2946	42.4396	50.5757	85.9442	69.956	21.9146	0.0175817
	CAMK1D	30.0727	28.9691	33.5428	18.3134	38.8113		29.9419	7.54685	<0.001
	MAP2K3	47.2553	81.7692	61.508	97.0612	47.4462	83.9331	69.8289	20.7985	0.0142781
	MAPT	38.0377	56.5363	38.7685	60.73	42.4597	78.4349	52.4945	15.844	<0.001
	CANX	41.556	38.4591	42.3894	56.5665	27.748	68.3318	45.8418	14.3736	<0.001
	PPM1D	59.5643	73.0652	62.6771	86.6955	42.1839	102.171	71.0595	21.2257	0.018599
	PLCG1	33.7459	40.4974	22.4586	46.0447	20.6166	42.2262	34.2649	10.6482	<0.001
	APP	49.2828	79.5874	44.6822	70.8099	38.5434	93.7926	62.7831	21.9357	0.00613428
	PRKG1	39.2117	52.9811	77.9463	38.1879	61.7201		54.0094	16.604	0.0011842
	CDKN3	108.694	60.2669	64.0393	61.9645	89.9278		76.9786	21.4808	0.0743159
	GSK3B	45.7398	90.4439	55.6483	121.386			78.3046	34.5311	0.311776
	DUSP2	130.877	109.373	131.853	148.587			130.172	16.0728	0.0226717
	ABL1	118.911	91.6185	82.5603	85.0187	97.6878	108.893	97.4482	14.155	0.737791
	PRKCB	57.6004	66.2568	50.9305	58.4899	62.2043	83.6469	63.1881	11.2472	<0.001
	NME7	53.6275	113.346	59.4024	68.4817	73.8046	64.3848	72.1745	21.3504	0.0225776
	RAC1	45.7941	75.6822	47.4461	41.8664	88.646	58.9188	59.7256	18.7375	0.00199992
	CREB1	36.3177	42.1893	50.4376	40.1577	56.8482	51.9147	46.3109	7.92694	<0.001
	TP53	58.7013	50.4965	68.735	43.4098	72.9319	52.685	57.8266	11.2778	<0.001
	RAD23B	128.068	122.652	138.721	68.0091	144.02	116.653	119.687	27.2515	0.146473
	KDR	85.5482	60.5049	137.858	77.8483	141.77	122.141	104.279	34.1111	0.780507
	HSPD1	77.6445	76.4853	81.8549	73.1508	60.995		74.0261	7.92157	0.00160574
	ROS1	123.281	99.6533	137.175	78.2707	62.3379	73.198	95.6527	29.7311	0.749366
	PTEN	59.2359	43.4293	61.1796	58.1478	55.7065	46.1081	53.9679	7.39045	<0.001
	PRKCH	63.8986	73.659	75.9497	40.9455	78.3787	91.7849	70.7694	17.1547	0.00695173
	DNAJB1	115.743	90.921	66.6217	69.6107	76.8474	90.9894	85.1222	18.2046	0.127978
	CDK9	77.3373	47.3937	65.896	67.0609	79.139	74.2159	68.5071	11.6472	<0.001
	MAPK7	71.0775	63.4185	95.4295	94.7202	54.9791	61.3635	73.4981	17.4873	0.0124783
	CDK7	62.6641	50.6536	103.324	75.9377	66.941	76.4138	72.6558	17.7878	0.0113204
	HSP90AA1	80.293	72.9184	85.3433	84.2145	50.1077	73.0148	74.3153	13	0.00451785
	BIRC2	102.69	74.8537	83.6788	80.1081	81.3173	108.718	88.5611	13.723	0.147
	BRCA1	53.6359	49.1354	40.1734	48.7205	50.4526		48.4236	4.99862	<0.001
	ERBB2	168.784	133.423	179.066	108.353	104.983		138.922	33.9844	0.0579927
	GSK3A	133.859	60.2251	78.0876	81.9879	93.0297	94.252	90.2402	24.6705	0.408039
	JAK1	92.9987	67.8044	78.3283	63.3144	68.091	57.9501	71.4145	12.5272	0.00201675
	NLK	44.9575	34.6311	51.5258	47.6089	57.561	48.181	47.4109	7.61487	<0.001
	GSG2	90.2454	63.6143	49.6466	44.2796	47.3336		59.0239	18.9595	0.00544674
	NFKBIB	55.1538	18.1732	38.6881	32.8944	42.3717	37.6214	37.4838	12.0959	<0.001
	NEK2	85.9092	67.2986	115.596	118.721	99.5529	100.304	97.897	19.1593	0.822959
	PRKCG	88.562	37.8926	86.7054	67.2035	63.1039	62.5417	67.6682	18.6166	0.00668191
	CHEK2	90.2567	43.6223	71.0193	61.4231			66.5804	19.4418	0.0361418
	NFKB1	112.138	114.22	73.718	101.545	92.6353	109.618	100.646	15.4073	0.935976
	PRKCD	49.0018	89.2187	49.4968	60.7545	57.522		61.1988	16.4661	0.00294593
	BAK1	120.011	54.0763	54.6681	120.886	45.2229		78.9727	38.0474	0.286674
	CDK13	93.1667	134.211	81.4382	65.0585	125.177		99.8103	29.2244	0.989619
	TYK2	81.0536	36.4551	48.3281	77.6143	62.267		61.1436	18.9915	0.00700379
	EFNA5	92.6485	53.9966	80.6028	85.4041	94.3782		81.406	16.2986	0.0684532
	PRKCZ	52.7795	67.7176	45.9467	41.5096	49.0355	84.6523	56.9402	16.2657	<0.001
	SPHK1	81.6907	62.8834	93.4627	67.2819			76.3297	13.9636	0.0302308
	CYCS	103.339	69.459	68.2123	101.828			85.7095	19.5007	0.256313
	PRKCE	115.052	65.9599	100.92				93.9773	25.2718	0.732036
	AIFM1	109.785	59.2117	56.5161	43.6768			67.2974	29.1248	0.0991345
	JAK3	103.932	48.77	46.3528	67.2585	66.0073		66.4642	23.0339	0.0250211
	FHL2	95.0991	62.6885	70.8266				76.2047	16.8614	0.114501
	LIMK1	139.365	68.3804	88.1652	66.9363			90.7118	33.8507	0.633308
	MAPK6	47.1343	22.3491	25.478	55.9061	51.6409		40.5017	15.4968	<0.001
	PTK2	129.24	138.198	79.7282				115.722	31.4918	0.490296
	STAT4	87.7907	94.5869	100.092	92.1308	76.635	43.4058	82.4402	20.6836	0.105884
	EGFR	99.3435	104.196	80.502	68.718	115.277	90.2239	93.0433	16.8247	0.423137
	MAP2K7	53.1719	63.4014	46.644	36.2651	39.0964		47.7158	10.9815	<0.001
	AKT1	148.393	79.5121	101.435	163.767	108.478		120.317	34.7773	0.266032
	CTTN	132.468	82.2794	64.7626	97.3656	76.1079		90.5968	26.199	0.489168
	STAT5A	62.462	57.9664	39.6231	19.6305	40.969	27.1359	41.2978	16.7255	<0.001
	OTP-NT	110.524	89.4759	85.8058	114.194	103.331	96.6694	100	11.3723
