# Supplementary material for: Signalome-wide assessment of host cell response to hepatitis C virus
Source: Nat Commun. 2017 May 8;8:15158. doi: 10.1038/ncomms15158 (PMC5424167; doi:10.1038/ncomms15158)
Supplement: Supplementary Data 7 — si RNA screen - qRT-PCR assay data [file ncomms15158-s8.xlsx]

## Sheet: Sheet1
		HCV RNA normalised to Actin (%)					HCV RNA normalised to GAPDH (%)					Average and STDEV of HCV RNA to Actin and GAPDH
			Exp. 1	Exp. 2	Exp. 3		Exp. 1	Exp.2	Exp.3			Average Actin	Ave GAPDH	Ave Actin and GAPDH	STDEV Actin	STDEV GAPDH	STDEV Actin and GAPDH
		RELA	56.2038	58.3495	15.4753		35.3524	87.1256	17.1352		RELA	43.3429	46.5377	44.9403	24.1579	36.3111	27.6388
		NFKB1	91.2265	40.2844	45.813		56.232	70.0432	74.8502		NFKB1	59.108	67.0418	63.0749	27.9525	9.6652	19.2038
		IKKB	46.5429	31.0375	10.9372		23.9334	37.9329	13.3664		IKKB	29.5059	25.0776	27.2917	17.8522	12.3231	13.9322
		NFKBIB	29.0847	15.8979	7.52216		12.7724	25.0016	11.5633		NFKBIB	17.5016	16.4458	16.9737	10.8703	7.43419	8.34907
		NFKBIA	71.9235	79.9868	62.7172		88.2737	125.956	90.931		NFKBIA	71.5425	101.72	86.6314	8.6411	21.0307	21.9087
		IRAK2	75.0991	40.2776	91.7152		33.0151	48.8947	124.53		IRAK2	69.0306	68.8132	68.9219	26.2503	48.9009	35.1022
		PLCG1	106.047	52.559	58.6107		65.555	67.5131	55.6324		PLCG1	72.4057	62.9002	67.653	29.2913	6.36974	19.6603
		CAMK1D	25.5695	23.3942	49.8483		19.2702	28.2114	58.9499		CAMK1D	32.9374	35.4772	34.2073	14.6857	20.8138	16.1706
		PRKCD	41.0845	62.2872	51.3664		38.7715	61.895	69.9928		PRKCD	51.5794	56.8864	54.2329	10.603	16.202	12.5865
		EGFR	210.85	105.297	163.183		160.872	114.854	226.073		EGFR	159.777	167.266	163.522	52.8587	55.8843	48.8228
		PRKCZ	16.1966	19.8039	29.1244		28.0212	30.2196	37.2045		PRKCZ	21.7083	31.8151	26.7617	6.671	4.79505	7.59223
		PRKCE	181.937	48.186	71.615		165.523	81.0532	107.11		PRKCE	100.579	117.896	109.237	71.4251	43.2553	53.6561
		NLK	35.8137		25.7606		41.6429		38.3881		NLK	30.7872	40.0155	35.4013	7.10862	2.30149	6.85547
		JAK2	37.9034		32.6807		34.658		40.4466		JAK2	35.292	37.5523	36.4222	3.69295	4.09322	3.44002
		MAPK9	23.352	10.4726	53.6773		26.4032	12.5358	62.9965		MAPK9	29.1673	33.9785	31.5729	22.1816	26.0693	21.8082
		STAT5A	24.907		20.4513		31.4883		31.1132		STAT5A	22.6792	31.3008	26.99	3.15064	0.26522	5.30185
		MAP3K14	79.584	171.467	58.7699		74.195	170.034	88.0414		MAP3K14	103.274	110.757	107.015	59.9672	51.8002	50.2845
		MAP4K2	28.9283	32.5006	23.1066		30.4953	36.0278	34.9453		MAP4K2	28.1785	33.8228	31.0007	4.7417	2.93208	4.68934
		MAP2K7	81.8684	35.6402	58.1854		89.6381	43.784	84.7651		MAP2K7	58.5647	72.7291	65.6469	23.1165	25.1853	22.9708
		MAP2K4	134.625	119.254	190.901		94.4856	79.8524	215.585		MAP2K4	148.26	129.974	139.117	37.7193	74.501	53.7547
		PTK2	174.376	84.8614	81.752		81.773	119.888	118.398		PTK2	113.663	106.687	110.175	52.6016	21.5887	36.1635
		PTK2B	65.5577	123.485	23.8579		39.7204	140.403	34.6387		PTK2B	70.9669	71.5872	71.2771	50.0334	59.65	49.2412
		PRKD1	60.0764	44.8782	24.6249		47.2726	51.8197	29.7821		PRKD1	43.1932	42.9582	43.0757	17.7857	11.6351	13.4424
		BIRC2	78.7869	32.9865	18.0373		81.1113	38.1026	26.1789		BIRC2	43.2702	48.4642	45.8672	31.6535	28.8949	27.2551
		Bcl2L1	45.2168	93.5782	100.482		71.1572	158.012	176.121		Bcl2L1	79.7591	135.096	107.428	30.113	56.1084	50.4048
		PRKCa	27.3166	56.288	100.291		29.3474	65.5981	78.2274		PRKCa	57.7243	61.2985	61.2985	25.3734	36.7443	36.7443
		OTP-NT	100	100	100		100	100	100		OTP-NT	100	100	100	0	0	0
		HCV321	19.8251	17.0589	18.0714		13.7937	18.1466	22.6359		HCV321	18.3185	18.1921	18.2553	1.39956	4.42128	2.93383
