# Supplementary material for: Signalome-wide assessment of host cell response to hepatitis C virus
Source: Nat Commun. 2017 May 8;8:15158. doi: 10.1038/ncomms15158 (PMC5424167; doi:10.1038/ncomms15158)
Supplement: Supplementary Data 8 — Comparison with published transcriptomics dataset [file ncomms15158-s9.xlsx]

## Sheet: Sheet1
										Blackham et al., 2010 J of Virology											Blackham et al., 2010 J of Virology										Blackham et al., 2010 J of Virology
												RNA microarray 6h Post-infection									RNA microarray 12h Post-ifection										RNA microarray 24h Post-infection
											Activated Transcription factors										Activated Transcription Factors										Activated Transcription Factors
											Transcription Factor	P.value	E.value	Q.value	FDR control (B-H)	Intersection	Target genes	Random Control(%)			Transcription Factor	P.value	E.value	Q.value	FDR control (B-H)	Intersection	Target genes	Random Control(%)			Transcription Factor	P.value	E.value	Q.value	FDR control (B-H)	Intersection	Target genes	Random Control(%)
											CDX1	0.01839	0.754	0.4834	0.00122	1	2	0			STAT3	3e-05	0.00135	0.00135	0.001111	6	51	0			FOXO3	0.0004	0.0248	0.0248	0.0008065	8	67	0
											CDX2	0.02746	1.126	0.4834	0.002439	1	3	0			NFKB1	0.00091	0.04095	0.02048	0.002222	5	63	1			RELB	0.00219	0.1358	0.05456	0.001613	2	3	0
											ID1	0.03645	1.494	0.4834	0.003659	1	4	0			YY1	0.01519	0.6835	0.2278	0.003333	3	43	0			HIF1A	0.00264	0.1637	0.05456	0.002419	4	22	0
											CTNNB1	0.05258	2.156	0.4834	0.004878	6	300	0			SMAD2	0.02216	0.9972	0.2493	0.004444	2	19	0			FOXO1	0.0038	0.2356	0.0589	0.003226	11	160	0
											YY1	0.05895	2.417	0.4834	0.006098	2	43	0			CREB1	0.02783	1.252	0.2505	0.005556	3	54	0			RELA	0.01442	0.894	0.1788	0.004032	4	35	0
											CREB1	0.08781	3.6	0.5192	0.007317	2	54	0			RELB	0.0365	1.642	0.2721	0.006667	1	3	0			GLI1	0.01739	1.078	0.1797	0.004839	8	122	0
											SMAD7	0.08874	3.638	0.5192	0.008537	1	10	0			MSX2	0.04838	2.177	0.2721	0.007778	1	4	0			SMAD7	0.02896	1.796	0.2565	0.005645	2	10	0
											TCF7L2	0.108	4.427	0.5192	0.009756	2	61	0			ID1	0.04838	2.177	0.2721	0.008889	1	4	1			NFYA	0.0476	2.951	0.3352	0.006452	2	13	0
											NFKB1	0.114	4.672	0.5192	0.01098	2	63	0			RELA	0.06818	3.068	0.3227	0.01	2	35	0			STAT3	0.04952	3.07	0.3352	0.007258	4	51	0
											TCF7	0.1463	5.997	0.5997	0.0122	1	17	0			USF1	0.07171	3.227	0.3227	0.01111	1	6	0			RXRA	0.05406	3.352	0.3352	0.008065	1	2	0
											SMAD2	0.162	6.644	0.604	0.01341	1	19	0			FOXO4	0.08316	3.742	0.3402	0.01222	1	7	0			NFKB1	0.0925	5.735	0.4346	0.008871	4	63	0
											LEF1	0.2439	10	0.7516	0.01463	1	30	0			TP53	0.1155	5.199	0.404	0.01333	3	97	0			SMAD2	0.09395	5.825	0.4346	0.009677	2	19	0
											MYC	0.2727	11.18	0.7516	0.01585	3	197	0			SMAD7	0.1167	5.252	0.404	0.01444	1	10	0			MSX2	0.1052	6.524	0.4346	0.01048	1	4	0
											RELA	0.2786	11.42	0.7516	0.01707	1	35	0			SMAD3	0.1463	6.582	0.4224	0.01556	2	55	0			NOTCH4	0.1052	6.524	0.4346	0.01129	1	4	0
											SMAD4	0.2853	11.7	0.7516	0.01829	1	36	0			NFYA	0.149	6.707	0.4224	0.01667	1	13	0			SP1	0.1119	6.939	0.4346	0.0121	8	178	0
											HNF1A	0.3051	12.51	0.7516	0.01951	1	39	0			CTNNB1	0.1586	7.136	0.4224	0.01778	6	300	0			YY1	0.1121	6.953	0.4346	0.0129	3	43	0
											NOTCH1	0.3116	12.78	0.7516	0.02073	1	40	0			SMAD1	0.1596	7.18	0.4224	0.01889	1	14	0			USF1	0.1537	9.527	0.5604	0.01371	1	6	0
											SMAD3	0.4023	16.49	0.9164	0.02195	1	55	0			RUNX2	0.1904	8.567	0.4481	0.02	1	17	0			FOXO4	0.1769	10.97	0.5974	0.01452	1	7	0
											FOXO1	0.4395	18.02	0.9484	0.02317	2	160	0			TCF7	0.1904	8.567	0.4481	0.02111	1	17	0			CREB1	0.1831	11.35	0.5974	0.01532	3	54	0
											RBPJ	0.6177	25.33	1	0.02439	1	102	0			FOXO3	0.1991	8.961	0.4481	0.02222	2	67	0			HNF4A	0.2429	15.06	0.7346	0.01613	1	10	0
											GLI2	0.625	25.62	1	0.02561	1	104	0			HIF1A	0.2393	10.77	0.5128	0.02333	1	22	0			EGR1	0.2488	15.43	0.7346	0.01694	2	35	0
											GLI1	0.6846	28.07	1	0.02683	1	122	0			JUN	0.2955	13.3	0.6045	0.02444	2	88	0			SOX2	0.2637	16.35	0.7431	0.01774	1	11	0
											SP1	0.8171	33.5	1	0.02805	1	178	0			FOXO1	0.3149	14.17	0.6161	0.02556	3	160	0			NOTCH1	0.3001	18.61	0.7544	0.01855	2	40	0
											TP53	1	41	1	0.02927	0	97	0			EGR1	0.3534	15.9	0.6256	0.02667	1	35	0			RBPJ	0.3054	18.94	0.7544	0.01935	4	102	0
											SMAD5	1	41	1	0.03049	0	5	1			RBPJ	0.3595	16.18	0.6256	0.02778	2	102	0			STAT5B	0.3409	21.13	0.7544	0.02016	2	44	0
											TFAP2A	1	41	1	0.03171	0	6	0			SMAD4	0.3614	16.26	0.6256	0.02889	1	36	0			STAT5A	0.3409	21.13	0.7544	0.02097	2	44	0
											STAT3	1	41	1	0.03293	0	51	0			NOTCH1	0.3927	17.67	0.6544	0.03	1	40	0			CEBPB	0.3595	22.29	0.7544	0.02177	1	16	0
											NOTCH4	1	41	1	0.03415	0	4	0			SREBF1	0.4644	20.9	0.7463	0.03111	1	50	0			NR1H2	0.3772	23.39	0.7544	0.02258	1	17	0
											ETS1	1	41	1	0.03537	0	55	0			ETS1	0.4971	22.37	0.7713	0.03222	1	55	0			RUNX2	0.3772	23.39	0.7544	0.02339	1	17	0
											ETS2	1	41	1	0.03659	0	11	0			TCF7L2	0.5337	24.02	0.8006	0.03333	1	61	0			NR1H3	0.3772	23.39	0.7544	0.02419	1	17	0
											EGR1	1	41	1	0.0378	0	35	0			E2F1	0.5766	25.95	0.837	0.03444	2	155	0			TCF7	0.3772	23.39	0.7544	0.025	1	17	0
											E2F4	1	41	1	0.03902	0	27	0			SP1	0.6535	29.41	0.919	0.03556	2	178	0			SREBF1	0.4005	24.83	0.776	0.02581	2	50	0
											E2F1	1	41	1	0.04024	0	155	0			MYC	0.7086	31.89	0.9663	0.03667	2	197	0			CTNNB1	0.4399	27.27	0.8087	0.02661	9	300	0
											FOXO3	1	41	1	0.04146	0	67	0			SMAD6	1	45	1	0.03778	0	2	0			SMAD3	0.4483	27.79	0.8087	0.02742	2	55	1
											HBP1	1	41	1	0.04268	0	15	0			NOTCH4	1	45	1	0.03889	0	4	1			MYC	0.4565	28.3	0.8087	0.02823	6	197	0
											AR	1	41	1	0.0439	0	45	0			NR1H2	1	45	1	0.04	0	17	0			TP53	0.5007	31.04	0.8202	0.02903	3	97	0
											RUNX2	1	41	1	0.04512	0	17	0			NR1H3	1	45	1	0.04111	0	17	0			STAT1	0.502	31.13	0.8202	0.02984	1	25	0
											NOTCH3	1	41	1	0.04634	0	2	0			HBP1	1	45	1	0.04222	0	15	0			TCF7L2	0.5027	31.17	0.8202	0.03065	2	61	0
											MEF2A	1	41	1	0.04756	0	6	0			SMAD5	1	45	1	0.04333	0	5	0			CEBPA	0.6021	37.33	0.9433	0.03145	1	33	0
											JUN	1	41	1	0.04878	0	88	0			SREBF2	1	45	1	0.04444	0	34	0			SREBF2	0.6131	38.01	0.9433	0.03226	1	34	0
											SMAD1	1	41	1	0.05	0	14	0			NOTCH3	1	45	1	0.04556	0	2	0			E2F3	0.6238	38.68	0.9433	0.03306	1	35	0
																					CDKN1A	1	45	1	0.04667	0	3	0			AR	0.716	44.4	1	0.03387	1	45	0
											Inhibited Transcription Factors										GLI2	1	45	1	0.04778	0	104	0			ETS1	0.7859	48.72	1	0.03468	1	55	0
																					GLI1	1	45	1	0.04889	0	122	0			JUN	0.9162	56.8	1	0.03548	1	88	0
											Transcription Factor	P.value	E.value	Q.value	FDR control (B-H)	Intersection	Target genes	Random Control(%)			AR	1	45	1	0.05	0	45	0			E2F1	0.9323	57.8	1	0.03629	2	155	0
											SMAD3	1e-05	0.00041	0.00041	0.00122	6	55	0													GLI2	0.947	58.71	1	0.0371	1	104	0
											SMAD1	0.00701	0.2874	0.11	0.002439	2	14	0			Inhibited Transcription Factors										SMAD6	1	62	1	0.0379	0	2	0
											JUN	0.00805	0.3301	0.11	0.003659	4	88	0													DLX5	1	62	1	0.03871	0	3	0
											NOTCH3	0.01839	0.754	0.1877	0.004878	1	2	0			Transcription Factor	P.value	E.value	Q.value	FDR control (B-H)	Intersection	Target genes	Random Control(%)			CREBBP	1	62	1	0.03952	0	5	0
											FOXO3	0.02289	0.9385	0.1877	0.006098	3	67	0			SMAD1	0.01226	0.5517	0.2627	0.001111	2	14	0			ATF6	1	62	1	0.04032	0	5	0
											NOTCH4	0.03645	1.494	0.2014	0.007317	1	4	0			GLI1	0.01581	0.7115	0.2627	0.002222	5	122	0			THRB	1	62	1	0.04113	0	4	0
											EGR1	0.04064	1.666	0.2014	0.008537	2	35	0			NOTCH3	0.02448	1.102	0.2627	0.003333	1	2	0			PPARA	1	62	1	0.04194	0	11	0
											SMAD4	0.04279	1.754	0.2014	0.009756	2	36	0			SMAD6	0.02448	1.102	0.2627	0.004444	1	2	0			SMAD4	1	62	1	0.04274	0	36	1
											SMAD5	0.04536	1.86	0.2014	0.01098	1	5	0			SMAD3	0.02919	1.314	0.2627	0.005556	3	55	0			EP300	1	62	1	0.04355	0	6	0
											MEF2A	0.0542	2.222	0.2014	0.0122	1	6	0			CDKN1A	0.0365	1.642	0.2737	0.006667	1	3	0			SMAD5	1	62	1	0.04435	0	5	0
											TFAP2A	0.0542	2.222	0.2014	0.01341	1	6	0			NOTCH4	0.04838	2.177	0.311	0.007778	1	4	0			SMAD1	1	62	1	0.04516	0	14	0
											YY1	0.05895	2.417	0.2014	0.01463	2	43	1			SMAD5	0.06011	2.705	0.3239	0.008889	1	5	0			JUND	1	62	1	0.04597	0	3	0
											ETS2	0.09718	3.984	0.3065	0.01585	1	11	0			SREBF2	0.06478	2.915	0.3239	0.01	2	34	0			HNF1A	1	62	1	0.04677	0	39	0
											NFKB1	0.114	4.672	0.3337	0.01707	2	63	0			NOTCH1	0.08604	3.872	0.379	0.01111	2	40	0			GATA4	1	62	1	0.04758	0	15	0
											HBP1	0.1302	5.338	0.3559	0.01829	1	15	0			JUN	0.09264	4.169	0.379	0.01222	3	88	0			VDR	1	62	1	0.04839	0	2	0
											RUNX2	0.1463	5.997	0.3748	0.01951	1	17	0			SREBF1	0.1253	5.638	0.447	0.01333	2	50	0			POU5F1	1	62	1	0.04919	0	6	0
											E2F1	0.17	6.969	0.41	0.02073	3	155	0			RBPJ	0.1291	5.81	0.447	0.01444	3	102	0			NR2F1	1	62	1	0.05	0	16	0
											E2F4	0.2224	9.119	0.4852	0.02195	1	27	0			HBP1	0.17	7.648	0.5039	0.01556	1	15	0
											SP1	0.2248	9.218	0.4852	0.02317	3	178	0			NR1H2	0.1904	8.567	0.5039	0.01667	1	17	0			Inhibited Transcription Factors
											RBPJ	0.2424	9.94	0.497	0.02439	2	102	0			TCF7	0.1904	8.567	0.5039	0.01778	1	17	0
											RELA	0.2786	11.42	0.5327	0.02561	1	35	0			NR1H3	0.1904	8.567	0.5039	0.01889	1	17	0			Transcription Factor	P.value	E.value	Q.value	FDR control (B-H)	Intersection	Target genes	Random Control(%)
											CTNNB1	0.2985	12.24	0.5327	0.02683	4	300	0			SMAD2	0.2103	9.463	0.5258	0.02	1	19	0			SREBF1	0	0	0	0.0008065	10	50	0
											NOTCH1	0.3116	12.78	0.5327	0.02805	1	40	0			FOXO1	0.3149	14.17	0.7459	0.02111	3	160	0			CREBBP	0.00019	0.01178	0.005373	0.001613	3	5	0
											GLI1	0.3118	12.78	0.5327	0.02927	2	122	0			EGR1	0.3534	15.9	0.7745	0.02222	1	35	0			SREBF2	0.00026	0.01612	0.005373	0.002419	6	34	0
											AR	0.3432	14.07	0.5629	0.03049	1	45	0			SMAD4	0.3614	16.26	0.7745	0.02333	1	36	0			SMAD1	0.00043	0.02666	0.006665	0.003226	4	14	0
											STAT3	0.3793	15.55	0.5891	0.03171	1	51	1			YY1	0.4151	18.68	0.8406	0.02444	1	43	0			SMAD5	0.00704	0.4365	0.0873	0.004032	2	5	0
											CREB1	0.3966	16.26	0.5891	0.03293	1	54	0			AR	0.4296	19.33	0.8406	0.02556	1	45	0			FOXO1	0.01112	0.6894	0.1149	0.004839	10	160	0
											ETS1	0.4023	16.49	0.5891	0.03415	1	55	0			TCF7L2	0.5337	24.02	0.998	0.02667	1	61	0			FOXO3	0.03515	2.179	0.3113	0.005645	5	67	0
											TCF7L2	0.4352	17.84	0.6006	0.03537	1	61	0			FOXO3	0.5678	25.55	0.998	0.02778	1	67	0			NFYA	0.0476	2.951	0.3352	0.006452	2	13	0
											FOXO1	0.4395	18.02	0.6006	0.03659	2	160	0			E2F1	0.5766	25.95	0.998	0.02889	2	155	0			SMAD6	0.05406	3.352	0.3352	0.007258	1	2	0
											TP53	0.599	24.56	0.7922	0.0378	1	97	0			SP1	0.6535	29.41	1	0.03	2	178	0			VDR	0.05406	3.352	0.3352	0.008065	1	2	0
											GLI2	0.625	25.62	0.8008	0.03902	1	104	0			TP53	0.7048	31.72	1	0.03111	1	97	0			SMAD3	0.06229	3.862	0.3511	0.008871	4	55	0
											LEF1	1	41	1	0.04024	0	30	0			MYC	0.7086	31.89	1	0.03222	2	197	0			JUND	0.08	4.96	0.3737	0.009677	1	3	0
											SMAD2	1	41	1	0.04146	0	19	0			GLI2	0.7301	32.85	1	0.03333	1	104	0			DLX5	0.08	4.96	0.3737	0.01048	1	3	0
											HNF1A	1	41	1	0.04268	0	39	0			CTNNB1	0.8964	40.34	1	0.03444	2	300	0			TCF7L2	0.08439	5.232	0.3737	0.01129	4	61	0
											TCF7	1	41	1	0.0439	0	17	0			NFYA	1	45	1	0.03556	0	13	0			SMAD2	0.09395	5.825	0.3838	0.0121	2	19	0
											SMAD7	1	41	1	0.04512	0	10	0			RUNX2	1	45	1	0.03667	0	17	0			THRB	0.1052	6.524	0.3838	0.0129	1	4	0
											ID1	1	41	1	0.04634	0	4	0			USF1	1	45	1	0.03778	0	6	0			MSX2	0.1052	6.524	0.3838	0.01371	1	4	0
											MYC	1	41	1	0.04756	0	197	0			STAT3	1	45	1	0.03889	0	51	0			ATF6	0.1298	8.046	0.447	0.01452	1	5	0
											CDX1	1	41	1	0.04878	0	2	0			RELB	1	45	1	0.04	0	3	0			EP300	0.1537	9.527	0.4763	0.01532	1	6	0
											CDX2	1	41	1	0.05	0	3	0			SMAD7	1	45	1	0.04111	0	10	0			POU5F1	0.1537	9.527	0.4763	0.01613	1	6	0
																					NFKB1	1	45	1	0.04222	0	63	0			CTNNB1	0.1945	12.06	0.5744	0.01694	11	300	0
																					ID1	1	45	1	0.04333	0	4	0			GLI1	0.2411	14.95	0.6795	0.01774	5	122	0
																					CREB1	1	45	1	0.04444	0	54	0			SMAD4	0.2591	16.06	0.6812	0.01855	2	36	0
																					RELA	1	45	1	0.04556	0	35	0			PPARA	0.2637	16.35	0.6812	0.01935	1	11	0
																					ETS1	1	45	1	0.04667	0	55	0			YY1	0.3307	20.51	0.7308	0.02016	2	43	0
																					HIF1A	1	45	1	0.04778	0	22	0			GATA4	0.3414	21.17	0.7308	0.02097	1	15	0
																					FOXO4	1	45	1	0.04889	0	7	0			AR	0.351	21.76	0.7308	0.02177	2	45	0
																					MSX2	1	45	1	0.05	0	4	0			NR2F1	0.3595	22.29	0.7308	0.02258	1	16	0
																															NR1H2	0.3772	23.39	0.7308	0.02339	1	17	0
																															TCF7	0.3772	23.39	0.7308	0.02419	1	17	0
																															NR1H3	0.3772	23.39	0.7308	0.025	1	17	0
																															RUNX2	0.3772	23.39	0.7308	0.02581	1	17	0
																															JUN	0.4361	27.04	0.8194	0.02661	3	88	0
																															HIF1A	0.4584	28.42	0.8359	0.02742	1	22	0
																															TP53	0.5007	31.04	0.8869	0.02823	3	97	0
																															SP1	0.5443	33.75	0.9374	0.02903	5	178	0
																															EGR1	0.6238	38.68	1	0.02984	1	35	0
																															HNF1A	0.6638	41.16	1	0.03065	1	39	0
																															STAT5A	0.7079	43.89	1	0.03145	1	44	0
																															STAT5B	0.7079	43.89	1	0.03226	1	44	0
																															RBPJ	0.7771	48.18	1	0.03306	2	102	0
																															CREB1	0.7797	48.34	1	0.03387	1	54	0
																															ETS1	0.7859	48.72	1	0.03468	1	55	0
																															E2F1	0.8069	50.03	1	0.03548	3	155	0
																															NFKB1	0.8293	51.41	1	0.03629	1	63	0
																															MYC	0.9149	56.73	1	0.0371	3	197	0
																															GLI2	0.947	58.71	1	0.0379	1	104	0
																															RELB	1	62	1	0.03871	0	3	0
																															NOTCH1	1	62	1	0.03952	0	40	0
																															STAT3	1	62	1	0.04032	0	51	0
																															USF1	1	62	1	0.04113	0	6	0
																															STAT1	1	62	1	0.04194	0	25	0
																															RXRA	1	62	1	0.04274	0	2	0
																															HNF4A	1	62	1	0.04355	0	10	0
																															CEBPA	1	62	1	0.04435	0	33	0
																															SMAD7	1	62	1	0.04516	0	10	0
																															SOX2	1	62	1	0.04597	0	11	0
																															CEBPB	1	62	1	0.04677	0	16	0
																															E2F3	1	62	1	0.04758	0	35	0
																															NOTCH4	1	62	1	0.04839	0	4	0
																															FOXO4	1	62	1	0.04919	0	7	0
																															RELA	1	62	1	0.05	0	35	0
